# Supplementary material for: Influence of Ploidy and Genetic Background on Stress Tolerance of Intraspecific Yeast Hybrids
Source: Microb Biotechnol. 2026 Mar 25;19(3):e70337. doi: 10.1111/1751-7915.70337 (PMC13097363; doi:10.1111/1751-7915.70337)
Supplement: Supplementary file 1 — Data S1: mbt270337‐sup‐0001‐supinfo.zip. Table S1: Information about the wild‐type and mating‐competent yeast strains used in the study. Table S2: Information about the intraspecific yeast hybrids generated in this study. Table S3: Oligonucleotides used in this study. Table S4: The growth data collected in this study. [file MBT2-19-e70337-s001.zip]

Archive with 6 entries (6 files):
- Supplementary_Table_S1.tsv
- Supplementary_Table_S2.tsv
- Supplementary_Table_S3.xlsx
- Supplementary_Figures.pdf
- Supplementary_Table_S4.tsv
- Supplementary_Table_Legends.pdf
