# Supplementary material for: Influence of Ploidy and Genetic Background on Stress Tolerance of Intraspecific Yeast Hybrids
Source: Microb Biotechnol. 2026 Mar 25;19(3):e70337. doi: 10.1111/1751-7915.70337 (PMC13097363; doi:10.1111/1751-7915.70337)
Supplement: Supplementary file 1 — Data S1: mbt270337‐sup‐0001‐supinfo.zip. Table S1: Information about the wild‐type and mating‐competent yeast strains used in the study. Table S2: Information about the intraspecific yeast hybrids generated in this study. Table S3: Oligonucleotides used in this study. Table S4: The growth data collected in this study. [file MBT2-19-e70337-s001.zip › Supplementary_Table_S2.tsv]

Hybrid_code	Parent_1	Parent_1_code	Parent_2	Parent_2_code	Parent_1_ploidy	Parent_2_ploidy	Predicted_ploidy	Parent_1_population	Parent_2_population	Parent_1_heterozygosity	Parent_2_heterozygosity	Breeding	Measured_ploidy	Parent_1_pop	Parent_2_pop	WD_combination	Heterozygous_sites	Genetic_distance	Mean_parent_heterozygosity
H01.1A	A2_MATa_LYS	A2	A2_MATalpha_URA	A2	2.375	2.1	4.475	Wine	Wine	584	583	In	3.875	Domesticated	Domesticated	DD	465	402	583.5
H01.1B	A2_MATa_LYS	A2	B5_MATalpha_URA	B5	2.375	2.275	4.65	Wine	Brazilian bioethanol	584	30206	Out	3.975	Domesticated	Domesticated	DD	41135	44247	15395
H01.1C	A2_MATa_LYS	A2	B8_MATalpha_URA	B8	2.375	2.05	4.425	Wine	Mosaic beer	584	13425	Out	4.025	Domesticated	Domesticated	DD	27045	28681	7004.5
H01.1D	A2_MATa_LYS	A2	B11_MATalpha_URA	B11	2.375	1.9	4.275	Wine	French dairy	584	22084	Out	3.8	Domesticated	Domesticated	DD	44358	46073	11334
H01.1E	A2_MATa_LYS	A2	C2_MATalpha_URA	C2	2.375	4.035	6.41	Wine	African beer	584	35881	Out	5.925	Domesticated	Domesticated	DD	53075	53807	18232.5
H01.1F	A2_MATa_LYS	A2	C6_MATalpha_URA	C6	2.375	1.9	4.275	Wine	French Guiana	584	7392	Out	3.8	Domesticated	Domesticated	DD	61011	63762	3988
H01.1G	A2_MATa_LYS	A2	C9_MATalpha_URA	C9	2.375	2	4.375	Wine	Mexican agave	584	825	Out	3.8	Domesticated	Domesticated	DD	59575	60681	704.5
H01.1H	A2_MATa_LYS	A2	C11_MATalpha_URA	C11	2.375	3.6	5.975	Wine	Mixed origin	584	62131	Out	5.05	Domesticated	Domesticated	DD	65659	71761	31357.5
H01.2A	A2_MATa_LYS	A2	E1_MATalpha_URA	E1	2.375	1.925	4.3	Wine	Sake	584	1448	Out	4.1	Domesticated	Domesticated	DD	60224	68052	1016
H01.2B	A2_MATa_LYS	A2	E4_MATalpha_URA	E4	2.375	2.15	4.525	Wine	Asian fermentation	584	5687	Out	3.975	Domesticated	Wild	DW	62047	70079	3135.5
H01.2C	A2_MATa_LYS	A2	E10_MATalpha_URA	E10	2.375	2.1	4.475	Wine	African palm wine	584	676	Out	3.9	Domesticated	Domesticated	DD	62597	68591	630
H01.2D	A2_MATa_LYS	A2	F3_MATalpha_URA	F3	2.375	2.3	4.675	Wine	Asian islands	584	907	Out	4	Domesticated	Wild	DW	59850	66774	745.5
H01.2E	A2_MATa_LYS	A2	F6_MATalpha_URA	F6	2.375	1.925	4.3	Wine	American	584	1020	Out	3.65	Domesticated	Wild	DW	54508	61646	802
H01.2F	A2_MATa_LYS	A2	F12_MATalpha_URA	F12	2.375	3.55	5.925	Wine	Malaysian	584	730	Out	3.425	Domesticated	Wild	DW	64315	69874	657
H01.2G	A2_MATa_LYS	A2	G6_MATalpha_URA	G6	2.375	2.075	4.45	Wine	Far East Asian	584	1104	Out	3.8	Domesticated	Wild	DW	60589	66779	844
H01.2H	A2_MATa_LYS	A2	G8_MATalpha_URA	G8	2.375	2.025	4.4	Wine	China	584	899	Out	4.1	Domesticated	Wild	DW	86750	89552	741.5
H01.3A	A2_MATa_LYS	A2	H6_MATalpha_URA	H6	2.375	3.73	6.105	Wine	Ale beer	584	45556	Out	5.9	Domesticated	Domesticated	DD	56312	60387	23070
H01.3B	A2_MATa_LYS	A2	H9_MATalpha_URA	H9	2.375	3.72	6.095	Wine	European farmhouse beer	584	51456	Out	5.5	Domesticated	Domesticated	DD	64194	70063	26020
H01.3C	A2_MATa_LYS	A2	A2_HO_MATalpha_URA	A2	2.375	1.15	3.525	Wine	Wine	584	569	In	3.075	Domesticated	Domesticated	DD	437	367	576.5
H01.3D	A2_MATa_LYS	A2	B5_HO_MATalpha_URA	B5	2.375	1.12	3.495	Wine	Brazilian bioethanol	584	840	Out	3.125	Domesticated	Domesticated	DD	26494	28511	712
H01.3E	A2_MATa_LYS	A2	B8_HO_MATalpha_URA	B8	2.375	0.9625	3.3375	Wine	Mosaic beer	584	1076	Out	2.9	Domesticated	Domesticated	DD	21694	23465	830
H01.3F	A2_MATa_LYS	A2	B11_HO_MATalpha_URA	B11	2.375	0.925	3.3	Wine	French dairy	584	708	Out	2.825	Domesticated	Domesticated	DD	34550	36409	646
H01.3G	A2_MATa_LYS	A2	C2_HO_MATalpha_URA	C2	2.375	2.05	4.425	Wine	African beer	584	21554	Out	3.8	Domesticated	Domesticated	DD	44072	45265	11069
H01.3H	A2_MATa_LYS	A2	C6_HO_MATalpha_URA	C6	2.375	2.1	4.475	Wine	French Guiana	584	924	Out	4	Domesticated	Domesticated	DD	57797	60834	754
H01.4A	A2_MATa_LYS	A2	C9_HO_MATalpha_URA	C9	2.375	0.925	3.3	Wine	Mexican agave	584	798	Out	3.025	Domesticated	Domesticated	DD	59562	60706	691
H01.4B	A2_MATa_LYS	A2	E4_HO_MATalpha_URA	E4	2.375	0.95	3.325	Wine	Asian fermentation	584	788	Out	2.825	Domesticated	Wild	DW	59903	68156	686
H01.4C	A2_MATa_LYS	A2	F3_HO_MATalpha_URA	F3	2.375	2.125	4.5	Wine	Asian islands	584	914	Out	3.925	Domesticated	Wild	DW	59865	66830	749
H01.4D	A2_MATa_LYS	A2	F6_HO_MATalpha_URA	F6	2.375	0.875	3.25	Wine	American	584	1039	Out	2.75	Domesticated	Wild	DW	54518	61649	811.5
H01.4E	A2_MATa_LYS	A2	F12_HO_MATalpha_URA	F12	2.375	1.85	4.225	Wine	Malaysian	584	691	Out	3.775	Domesticated	Wild	DW	64295	69887	637.5
H01.4F	A2_MATa_LYS	A2	G6_HO_MATalpha_URA_1	G6	2.375	2.875	5.25	Wine	Far East Asian	584	1094	Out	4.7	Domesticated	Wild	DW	60564	66734	839
H01.4G	A2_MATa_LYS	A2	G6_HO_MATalpha_URA_2	G6	2.375	1.775	4.15	Wine	Far East Asian	584	1079	Out	3.975	Domesticated	Wild	DW	60577	66764	831.5
H01.4H	A2_MATa_LYS	A2	H9_HO_MATalpha_URA	H9	2.375	3.76	6.135	Wine	European farmhouse beer	584	27166	Out	5.725	Domesticated	Domesticated	DD	51197	56290	13875
H01.5A	C2_MATa_LYS	C2	A2_MATalpha_URA	A2	4.05	2.1	6.15	African beer	Wine	36657	583	Out	4.85	Domesticated	Domesticated	DD	53576	54312	18620
H01.5B	C2_MATa_LYS	C2	B5_MATalpha_URA	B5	4.05	2.275	6.325	African beer	Brazilian bioethanol	36657	30206	Out	5.025	Domesticated	Domesticated	DD	77106	77146	33431.5
H01.5C	C2_MATa_LYS	C2	B8_MATalpha_URA	B8	4.05	2.05	6.1	African beer	Mosaic beer	36657	13425	Out	5.6	Domesticated	Domesticated	DD	65336	65564	25041
H01.5D	C2_MATa_LYS	C2	B11_MATalpha_URA	B11	4.05	1.9	5.95	African beer	French dairy	36657	22084	Out	5.675	Domesticated	Domesticated	DD	77255	76253	29370.5
H01.5E	C2_MATa_LYS	C2	C2_MATalpha_URA	C2	4.05	4.035	8.085	African beer	African beer	36657	35881	In	6.425	Domesticated	Domesticated	DD	34923	1179	36269
H01.5F	C2_MATa_LYS	C2	C6_MATalpha_URA	C6	4.05	1.9	5.95	African beer	French Guiana	36657	7392	Out	4.7	Domesticated	Domesticated	DD	91841	91893	22024.5
H01.5G	C2_MATa_LYS	C2	C9_MATalpha_URA	C9	4.05	2	6.05	African beer	Mexican agave	36657	825	Out	5.675	Domesticated	Domesticated	DD	91261	90020	18741
H01.5H	C2_MATa_LYS	C2	C11_MATalpha_URA	C11	4.05	3.6	7.65	African beer	Mixed origin	36657	62131	Out	3.725	Domesticated	Domesticated	DD	99901	100406	49394
H01.6A	C2_MATa_LYS	C2	H6_MATalpha_URA	H6	4.05	3.73	7.78	African beer	Ale beer	36657	45556	Out	4.125	Domesticated	Domesticated	DD	90220	90184	41106.5
H01.6B	C2_MATa_LYS	C2	H9_MATalpha_URA	H9	4.05	3.72	7.77	African beer	European farmhouse beer	36657	51456	Out	5.225	Domesticated	Domesticated	DD	96904	97911	44056.5
H01.6C	C2_MATa_LYS	C2	A2_HO_MATalpha_URA	A2	4.05	1.15	5.2	African beer	Wine	36657	569	Out	4.825	Domesticated	Domesticated	DD	53561	54322	18613
H01.6D	C2_MATa_LYS	C2	B5_HO_MATalpha_URA	B5	4.05	1.12	5.17	African beer	Brazilian bioethanol	36657	840	Out	4.975	Domesticated	Domesticated	DD	63895	65061	18748.5
H01.6E	C2_MATa_LYS	C2	B8_HO_MATalpha_URA	B8	4.05	0.9625	5.0125	African beer	Mosaic beer	36657	1076	Out	4.55	Domesticated	Domesticated	DD	60128	61073	18866.5
H01.6F	C2_MATa_LYS	C2	B11_HO_MATalpha_URA	B11	4.05	0.925	4.975	African beer	French dairy	36657	708	Out	4.25	Domesticated	Domesticated	DD	67937	68201	18682.5
H01.6G	C2_MATa_LYS	C2	C2_HO_MATalpha_URA	C2	4.05	2.05	6.1	African beer	African beer	36657	21554	In	4.675	Domesticated	Domesticated	DD	34871	14318	29105.5
H01.6H	C2_MATa_LYS	C2	C6_HO_MATalpha_URA	C6	4.05	2.1	6.15	African beer	French Guiana	36657	924	Out	5.475	Domesticated	Domesticated	DD	88707	89181	18790.5
H01.7A	C2_MATa_LYS	C2	E1_MATalpha_URA	E1	4.05	1.925	5.975	African beer	Sake	36657	1448	Out	5.575	Domesticated	Domesticated	DD	89665	94227	19052.5
H01.7B	C2_MATa_LYS	C2	E4_MATalpha_URA	E4	4.05	2.15	6.2	African beer	Asian fermentation	36657	5687	Out	5	Domesticated	Wild	DW	91439	96094	21172
H01.7C	C2_MATa_LYS	C2	E10_MATalpha_URA	E10	4.05	2.1	6.15	African beer	African palm wine	36657	676	Out	5.525	Domesticated	Domesticated	DD	91497	94449	18666.5
H01.7D	C2_MATa_LYS	C2	F3_MATalpha_URA	F3	4.05	2.3	6.35	African beer	Asian islands	36657	907	Out	5.625	Domesticated	Wild	DW	89178	93033	18782
H01.7E	C2_MATa_LYS	C2	F6_MATalpha_URA	F6	4.05	1.925	5.975	African beer	American	36657	1020	Out	4.925	Domesticated	Wild	DW	83888	87821	18838.5
H01.7F	C2_MATa_LYS	C2	F12_MATalpha_URA	F12	4.05	3.55	7.6	African beer	Malaysian	36657	730	Out	4.85	Domesticated	Wild	DW	93933	96522	18693.5
H01.7G	C2_MATa_LYS	C2	G6_MATalpha_URA	G6	4.05	2.075	6.125	African beer	Far East Asian	36657	1104	Out	5.35	Domesticated	Wild	DW	90439	93671	18880.5
H01.7H	C2_MATa_LYS	C2	G8_MATalpha_URA	G8	4.05	2.025	6.075	African beer	China	36657	899	Out	5.55	Domesticated	Wild	DW	116857	116843	18778
H01.8A	C2_MATa_LYS	C2	C9_HO_MATalpha_URA	C9	4.05	0.925	4.975	African beer	Mexican agave	36657	798	Out	4.625	Domesticated	Domesticated	DD	91258	90044	18727.5
H01.8B	C2_MATa_LYS	C2	E4_HO_MATalpha_URA	E4	4.05	0.95	5	African beer	Asian fermentation	36657	788	Out	4.525	Domesticated	Wild	DW	89317	94294	18722.5
H01.8C	C2_MATa_LYS	C2	F3_HO_MATalpha_URA	F3	4.05	2.125	6.175	African beer	Asian islands	36657	914	Out	6.225	Domesticated	Wild	DW	89183	93047	18785.5
H01.8D	C2_MATa_LYS	C2	F6_HO_MATalpha_URA	F6	4.05	0.875	4.925	African beer	American	36657	1039	Out	4.625	Domesticated	Wild	DW	83894	87826	18848
H01.8E	C2_MATa_LYS	C2	F12_HO_MATalpha_URA	F12	4.05	1.85	5.9	African beer	Malaysian	36657	691	Out	5.45	Domesticated	Wild	DW	93908	96508	18674
H01.8F	C2_MATa_LYS	C2	G6_HO_MATalpha_URA_1	G6	4.05	2.875	6.925	African beer	Far East Asian	36657	1094	Out	2.725	Domesticated	Wild	DW	90417	93649	18875.5
H01.8G	C2_MATa_LYS	C2	G6_HO_MATalpha_URA_2	G6	4.05	1.775	5.825	African beer	Far East Asian	36657	1079	Out	5.625	Domesticated	Wild	DW	90421	93663	18868
H01.8H	C2_MATa_LYS	C2	H9_HO_MATalpha_URA	H9	4.05	3.76	7.81	African beer	European farmhouse beer	36657	27166	Out	4.125	Domesticated	Domesticated	DD	84499	86109	31911.5
H01.9A	C6_MATa_LYS	C6	A2_MATalpha_URA	A2	1.85	2.1	3.95	French Guiana	Wine	7370	583	Out	3.5	Domesticated	Domesticated	DD	61064	63868	3976.5
H01.9B	C6_MATa_LYS	C6	B5_MATalpha_URA	B5	1.85	2.275	4.125	French Guiana	Brazilian bioethanol	7370	30206	Out	3.725	Domesticated	Domesticated	DD	77374	79675	18788
H01.9C	C6_MATa_LYS	C6	B8_MATalpha_URA	B8	1.85	2.05	3.9	French Guiana	Mosaic beer	7370	13425	Out	2.45	Domesticated	Domesticated	DD	69578	71904	10397.5
H01.9D	C6_MATa_LYS	C6	B11_MATalpha_URA	B11	1.85	1.9	3.75	French Guiana	French dairy	7370	22084	Out	3.625	Domesticated	Domesticated	DD	83225	84344	14727
H01.9E	C6_MATa_LYS	C6	C2_MATalpha_URA	C2	1.85	4.035	5.885	French Guiana	African beer	7370	35881	Out	5.4	Domesticated	Domesticated	DD	91388	91476	21625.5
H01.9F	C6_MATa_LYS	C6	C6_MATalpha_URA	C6	1.85	1.9	3.75	French Guiana	French Guiana	7370	7392	In	2.075	Domesticated	Domesticated	DD	7025	801	7381
H01.9G	C6_MATa_LYS	C6	C9_MATalpha_URA	C9	1.85	2	3.85	French Guiana	Mexican agave	7370	825	Out	3.6	Domesticated	Domesticated	DD	56936	55036	4097.5
H01.9H	C6_MATa_LYS	C6	C11_MATalpha_URA	C11	1.85	3.6	5.45	French Guiana	Mixed origin	7370	62131	Out	5.125	Domesticated	Domesticated	DD	100838	104854	34750.5
H01.10A	C6_MATa_LYS	C6	E1_MATalpha_URA	E1	1.85	1.925	3.775	French Guiana	Sake	7370	1448	Out	3.425	Domesticated	Domesticated	DD	78731	82094	4409
H01.10B	C6_MATa_LYS	C6	E4_MATalpha_URA	E4	1.85	2.15	4	French Guiana	Asian fermentation	7370	5687	Out	3.7	Domesticated	Wild	DW	80503	83962	6528.5
H01.10C	C6_MATa_LYS	C6	E10_MATalpha_URA	E10	1.85	2.1	3.95	French Guiana	African palm wine	7370	676	Out	3.7	Domesticated	Domesticated	DD	80556	82244	4023
H01.10D	C6_MATa_LYS	C6	F3_MATalpha_URA	F3	1.85	2.3	4.15	French Guiana	Asian islands	7370	907	Out	3.775	Domesticated	Wild	DW	78271	80881	4138.5
H01.10E	C6_MATa_LYS	C6	F6_MATalpha_URA	F6	1.85	1.925	3.775	French Guiana	American	7370	1020	Out	3.225	Domesticated	Wild	DW	72832	75646	4195
H01.10F	C6_MATa_LYS	C6	F12_MATalpha_URA	F12	1.85	3.55	5.4	French Guiana	Malaysian	7370	730	Out	4.875	Domesticated	Wild	DW	82482	83997	4050
H01.10G	C6_MATa_LYS	C6	G6_MATalpha_URA	G6	1.85	2.075	3.925	French Guiana	Far East Asian	7370	1104	Out	3.55	Domesticated	Wild	DW	78706	80921	4237
H01.10H	C6_MATa_LYS	C6	G8_MATalpha_URA	G8	1.85	2.025	3.875	French Guiana	China	7370	899	Out	3.6	Domesticated	Wild	DW	104480	103895	4134.5
H01.11A	C6_MATa_LYS	C6	H6_MATalpha_URA	H6	1.85	3.73	5.58	French Guiana	Ale beer	7370	45556	Out	5.4	Domesticated	Domesticated	DD	93061	96049	26463
H01.11B	C6_MATa_LYS	C6	H9_MATalpha_URA	H9	1.85	3.72	5.57	French Guiana	European farmhouse beer	7370	51456	Out	5.525	Domesticated	Domesticated	DD	96870	100471	29413
H01.11C	C6_MATa_LYS	C6	A2_HO_MATalpha_URA	A2	1.85	1.15	3	French Guiana	Wine	7370	569	Out	2.8	Domesticated	Domesticated	DD	61037	63842	3969.5
H01.11D	C6_MATa_LYS	C6	B5_HO_MATalpha_URA	B5	1.85	1.12	2.97	French Guiana	Brazilian bioethanol	7370	840	Out	2.65	Domesticated	Domesticated	DD	64150	66396	4105
H01.11E	C6_MATa_LYS	C6	B8_HO_MATalpha_URA	B8	1.85	0.9625	2.8125	French Guiana	Mosaic beer	7370	1076	Out	2.55	Domesticated	Domesticated	DD	64109	66627	4223
H01.11F	C6_MATa_LYS	C6	B11_HO_MATalpha_URA	B11	1.85	0.925	2.775	French Guiana	French dairy	7370	708	Out	1.55	Domesticated	Domesticated	DD	73318	74802	4039
H01.11G	C6_MATa_LYS	C6	C2_HO_MATalpha_URA	C2	1.85	2.05	3.9	French Guiana	African beer	7370	21554	Out	3.575	Domesticated	Domesticated	DD	82450	83191	14462
H01.11H	C6_MATa_LYS	C6	C6_HO_MATalpha_URA	C6	1.85	2.1	3.95	French Guiana	French Guiana	7370	924	In	3.775	Domesticated	Domesticated	DD	7006	6640	4147
H01.12A	C6_MATa_LYS	C6	C9_HO_MATalpha_URA	C9	1.85	0.925	2.775	French Guiana	Mexican agave	7370	798	Out	2.525	Domesticated	Domesticated	DD	56926	55059	4084
H01.12B	C6_MATa_LYS	C6	E4_HO_MATalpha_URA	E4	1.85	0.95	2.8	French Guiana	Asian fermentation	7370	788	Out	2.575	Domesticated	Wild	DW	78334	81970	4079
H01.12C	C6_MATa_LYS	C6	F3_HO_MATalpha_URA	F3	1.85	2.125	3.975	French Guiana	Asian islands	7370	914	Out	3.75	Domesticated	Wild	DW	78278	80905	4142
H01.12D	C6_MATa_LYS	C6	F6_HO_MATalpha_URA	F6	1.85	0.875	2.725	French Guiana	American	7370	1039	Out	2.075	Domesticated	Wild	DW	72847	75636	4204.5
H01.12E	C6_MATa_LYS	C6	F12_HO_MATalpha_URA	F12	1.85	1.85	3.7	French Guiana	Malaysian	7370	691	Out	3.475	Domesticated	Wild	DW	82459	84005	4030.5
H01.12F	C6_MATa_LYS	C6	G6_HO_MATalpha_URA_1	G6	1.85	2.875	4.725	French Guiana	Far East Asian	7370	1094	Out	4.125	Domesticated	Wild	DW	78690	80921	4232
H01.12G	C6_MATa_LYS	C6	G6_HO_MATalpha_URA_2	G6	1.85	1.775	3.625	French Guiana	Far East Asian	7370	1079	Out	2.5	Domesticated	Wild	DW	78696	80915	4224.5
H01.12H	C6_MATa_LYS	C6	H9_HO_MATalpha_URA	H9	1.85	3.76	5.61	French Guiana	European farmhouse beer	7370	27166	Out	5.325	Domesticated	Domesticated	DD	83966	87121	17268
H02.1A	C9_MATa_LYS	C9	A2_MATalpha_URA	A2	1.925	2.1	4.025	Mexican agave	Wine	847	583	Out	3.7	Domesticated	Domesticated	DD	59591	60700	715
H02.1B	C9_MATa_LYS	C9	B5_MATalpha_URA	B5	1.925	2.275	4.2	Mexican agave	Brazilian bioethanol	847	30206	Out	3.725	Domesticated	Domesticated	DD	79128	80352	15526.5
H02.1C	C9_MATa_LYS	C9	B8_MATalpha_URA	B8	1.925	2.05	3.975	Mexican agave	Mosaic beer	847	13425	Out	3.75	Domesticated	Domesticated	DD	69405	70183	7136
H02.1D	C9_MATa_LYS	C9	B11_MATalpha_URA	B11	1.925	1.9	3.825	Mexican agave	French dairy	847	22084	Out	3.6	Domesticated	Domesticated	DD	83176	82983	11465.5
H02.1E	C9_MATa_LYS	C9	C2_MATalpha_URA	C2	1.925	4.035	5.96	Mexican agave	African beer	847	35881	Out	5.7	Domesticated	Domesticated	DD	90776	89543	18364
H02.1F	C9_MATa_LYS	C9	C6_MATalpha_URA	C6	1.925	1.9	3.825	Mexican agave	French Guiana	847	7392	Out	3.6	Domesticated	Domesticated	DD	56930	55009	4119.5
H02.1G	C9_MATa_LYS	C9	C9_MATalpha_URA	C9	1.925	2	3.925	Mexican agave	Mexican agave	847	825	In	3.55	Domesticated	Domesticated	DD	741	335	836
H02.1H	C9_MATa_LYS	C9	C11_MATalpha_URA	C11	1.925	3.6	5.525	Mexican agave	Mixed origin	847	62131	Out	5.375	Domesticated	Domesticated	DD	101757	104932	31489
H02.2A	C9_MATa_LYS	C9	E1_MATalpha_URA	E1	1.925	1.925	3.85	Mexican agave	Sake	847	1448	Out	3.6	Domesticated	Domesticated	DD	81876	84499	1147.5
H02.2B	C9_MATa_LYS	C9	E4_MATalpha_URA	E4	1.925	2.15	4.075	Mexican agave	Asian fermentation	847	5687	Out	3.775	Domesticated	Wild	DW	83726	86508	3267
H02.2C	C9_MATa_LYS	C9	E10_MATalpha_URA	E10	1.925	2.1	4.025	Mexican agave	African palm wine	847	676	Out	3.8	Domesticated	Domesticated	DD	84916	85924	761.5
H02.2D	C9_MATa_LYS	C9	F3_MATalpha_URA	F3	1.925	2.3	4.225	Mexican agave	Asian islands	847	907	Out	3.675	Domesticated	Wild	DW	81441	83238	877
H02.2E	C9_MATa_LYS	C9	F6_MATalpha_URA	F6	1.925	1.925	3.85	Mexican agave	American	847	1020	Out	3.6	Domesticated	Wild	DW	76189	78169	933.5
H02.2F	C9_MATa_LYS	C9	F12_MATalpha_URA	F12	1.925	3.55	5.475	Mexican agave	Malaysian	847	730	Out	5.05	Domesticated	Wild	DW	85570	86167	788.5
H02.2G	C9_MATa_LYS	C9	G6_MATalpha_URA	G6	1.925	2.075	4	Mexican agave	Far East Asian	847	1104	Out	3.55	Domesticated	Wild	DW	81035	82259	975.5
H02.2H	C9_MATa_LYS	C9	G8_MATalpha_URA	G8	1.925	2.025	3.95	Mexican agave	China	847	899	Out	3.825	Domesticated	Wild	DW	106375	104636	873
H02.3A	C9_MATa_LYS	C9	H6_MATalpha_URA	H6	1.925	3.73	5.655	Mexican agave	Ale beer	847	45556	Out	5.675	Domesticated	Domesticated	DD	93489	95392	23201.5
H02.3B	C9_MATa_LYS	C9	H9_MATalpha_URA	H9	1.925	3.72	5.645	Mexican agave	European farmhouse beer	847	51456	Out	2.775	Domesticated	Domesticated	DD	97910	100710	26151.5
H02.3C	C9_MATa_LYS	C9	A2_HO_MATalpha_URA	A2	1.925	1.15	3.075	Mexican agave	Wine	847	569	Out	2.8	Domesticated	Domesticated	DD	59560	60667	708
H02.3D	C9_MATa_LYS	C9	B5_HO_MATalpha_URA	B5	1.925	1.12	3.045	Mexican agave	Brazilian bioethanol	847	840	Out	3.525	Domesticated	Domesticated	DD	65747	66509	843.5
H02.3E	C9_MATa_LYS	C9	B8_HO_MATalpha_URA	B8	1.925	0.9625	2.8875	Mexican agave	Mosaic beer	847	1076	Out	3.525	Domesticated	Domesticated	DD	63922	64872	961.5
H02.3F	C9_MATa_LYS	C9	B11_HO_MATalpha_URA	B11	1.925	0.925	2.85	Mexican agave	French dairy	847	708	Out	2.65	Domesticated	Domesticated	DD	73322	73440	777.5
H02.3G	C9_MATa_LYS	C9	C2_HO_MATalpha_URA	C2	1.925	2.05	3.975	Mexican agave	African beer	847	21554	Out	3.7	Domesticated	Domesticated	DD	81804	81170	11200.5
H02.3H	C9_MATa_LYS	C9	C6_HO_MATalpha_URA	C6	1.925	2.1	4.025	Mexican agave	French Guiana	847	924	Out	3.8	Domesticated	Domesticated	DD	53779	52113	885.5
H02.4A	C9_MATa_LYS	C9	C9_HO_MATalpha_URA	C9	1.925	0.925	2.85	Mexican agave	Mexican agave	847	798	In	2.7	Domesticated	Domesticated	DD	735	377	822.5
H02.4B	C9_MATa_LYS	C9	E4_HO_MATalpha_URA	E4	1.925	0.95	2.875	Mexican agave	Asian fermentation	847	788	Out	2.675	Domesticated	Wild	DW	81576	84554	817.5
H02.4C	C9_MATa_LYS	C9	F3_HO_MATalpha_URA	F3	1.925	2.125	4.05	Mexican agave	Asian islands	847	914	Out	3.7	Domesticated	Wild	DW	81449	83266	880.5
H02.4D	C9_MATa_LYS	C9	F6_HO_MATalpha_URA	F6	1.925	0.875	2.8	Mexican agave	American	847	1039	Out	2.675	Domesticated	Wild	DW	76192	78179	943
H02.4E	C9_MATa_LYS	C9	F12_HO_MATalpha_URA	F12	1.925	1.85	3.775	Mexican agave	Malaysian	847	691	Out	1.7	Domesticated	Wild	DW	85552	86173	769
H02.4F	C9_MATa_LYS	C9	G6_HO_MATalpha_URA_1	G6	1.925	2.875	4.8	Mexican agave	Far East Asian	847	1094	Out	4.4	Domesticated	Wild	DW	81014	82230	970.5
H02.4G	C9_MATa_LYS	C9	G6_HO_MATalpha_URA_2	G6	1.925	1.775	3.7	Mexican agave	Far East Asian	847	1079	Out	3.55	Domesticated	Wild	DW	81019	82250	963
H02.4H	C9_MATa_LYS	C9	H9_HO_MATalpha_URA	H9	1.925	3.76	5.685	Mexican agave	European farmhouse beer	847	27166	Out	5.2	Domesticated	Domesticated	DD	84932	87159	14006.5
H02.5A	C11_MATa_LYS	C11	A2_MATalpha_URA	A2	4.325	2.1	6.425	Mixed origin	Wine	66005	583	Out	6.075	Domesticated	Domesticated	DD	68457	74477	33294
H02.5B	C11_MATa_LYS	C11	B5_MATalpha_URA	B5	4.325	2.275	6.6	Mixed origin	Brazilian bioethanol	66005	30206	Out	5.975	Domesticated	Domesticated	DD	83018	76223	48105.5
H02.5C	C11_MATa_LYS	C11	B8_MATalpha_URA	B8	4.325	2.05	6.375	Mixed origin	Mosaic beer	66005	13425	Out	5.25	Domesticated	Domesticated	DD	74975	74951	39715
H02.5D	C11_MATa_LYS	C11	B11_MATalpha_URA	B11	4.325	1.9	6.225	Mixed origin	French dairy	66005	22084	Out	5.775	Domesticated	Domesticated	DD	91393	91626	44044.5
H02.5E	C11_MATa_LYS	C11	C2_MATalpha_URA	C2	4.325	4.035	8.36	Mixed origin	African beer	66005	35881	Out	6.475	Domesticated	Domesticated	DD	102064	102322	50943
H02.5F	C11_MATa_LYS	C11	C6_MATalpha_URA	C6	4.325	1.9	6.225	Mixed origin	French Guiana	66005	7392	Out	5.725	Domesticated	Domesticated	DD	103556	107388	36698.5
H02.5G	C11_MATa_LYS	C11	C9_MATalpha_URA	C9	4.325	2	6.325	Mixed origin	Mexican agave	66005	825	Out	5.1	Domesticated	Domesticated	DD	104551	107657	33415
H02.5H	C11_MATa_LYS	C11	C11_MATalpha_URA	C11	4.325	3.6	7.925	Mixed origin	Mixed origin	66005	62131	In	3.9	Domesticated	Domesticated	DD	59855	5190	64068
H02.6A	C11_MATa_LYS	C11	H6_MATalpha_URA	H6	4.325	3.73	8.055	Mixed origin	Ale beer	66005	45556	Out	3.95	Domesticated	Domesticated	DD	83614	67155	55780.5
H02.6B	C11_MATa_LYS	C11	H9_MATalpha_URA	H9	4.325	3.72	8.045	Mixed origin	European farmhouse beer	66005	51456	Out	5.15	Domesticated	Domesticated	DD	84257	63938	58730.5
H02.6C	C11_MATa_LYS	C11	A2_HO_MATalpha_URA	A2	4.325	1.15	5.475	Mixed origin	Wine	66005	569	Out	4.8	Domesticated	Domesticated	DD	68444	74508	33287
H02.6D	C11_MATa_LYS	C11	B5_HO_MATalpha_URA	B5	4.325	1.12	5.445	Mixed origin	Brazilian bioethanol	66005	840	Out	4.85	Domesticated	Domesticated	DD	74645	80146	33422.5
H02.6E	C11_MATa_LYS	C11	B8_HO_MATalpha_URA	B8	4.325	0.9625	5.2875	Mixed origin	Mosaic beer	66005	1076	Out	4.7	Domesticated	Domesticated	DD	72078	77923	33540.5
H02.6F	C11_MATa_LYS	C11	B11_HO_MATalpha_URA	B11	4.325	0.925	5.25	Mixed origin	French dairy	66005	708	Out	4.7	Domesticated	Domesticated	DD	83340	88490	33356.5
H02.6G	C11_MATa_LYS	C11	C2_HO_MATalpha_URA	C2	4.325	2.05	6.375	Mixed origin	African beer	66005	21554	Out	5.725	Domesticated	Domesticated	DD	93767	96151	43779.5
H02.6H	C11_MATa_LYS	C11	C6_HO_MATalpha_URA	C6	4.325	2.1	6.425	Mixed origin	French Guiana	66005	924	Out	5.45	Domesticated	Domesticated	DD	100508	105073	33464.5
H02.7A	C11_MATa_LYS	C11	E1_MATalpha_URA	E1	4.325	1.925	6.25	Mixed origin	Sake	66005	1448	Out	5.825	Domesticated	Domesticated	DD	78977	85165	33726.5
H02.7B	C11_MATa_LYS	C11	E4_MATalpha_URA	E4	4.325	2.15	6.475	Mixed origin	Asian fermentation	66005	5687	Out	5.9	Domesticated	Wild	DW	80318	85677	35846
H02.7C	C11_MATa_LYS	C11	E10_MATalpha_URA	E10	4.325	2.1	6.425	Mixed origin	African palm wine	66005	676	Out	5.725	Domesticated	Domesticated	DD	91489	96949	33340.5
H02.7D	C11_MATa_LYS	C11	F3_MATalpha_URA	F3	4.325	2.3	6.625	Mixed origin	Asian islands	66005	907	Out	5.825	Domesticated	Wild	DW	86317	92233	33456
H02.7E	C11_MATa_LYS	C11	F6_MATalpha_URA	F6	4.325	1.925	6.25	Mixed origin	American	66005	1020	Out	5.4	Domesticated	Wild	DW	82003	88229	33512.5
H02.7F	C11_MATa_LYS	C11	F12_MATalpha_URA	F12	4.325	3.55	7.875	Mixed origin	Malaysian	66005	730	Out	4.325	Domesticated	Wild	DW	95161	100168	33367.5
H02.7G	C11_MATa_LYS	C11	G6_MATalpha_URA	G6	4.325	2.075	6.4	Mixed origin	Far East Asian	66005	1104	Out	5.55	Domesticated	Wild	DW	93327	99274	33554.5
H02.7H	C11_MATa_LYS	C11	G8_MATalpha_URA	G8	4.325	2.025	6.35	Mixed origin	China	66005	899	Out	3.1	Domesticated	Wild	DW	121785	124378	33452
H02.8A	C11_MATa_LYS	C11	C9_HO_MATalpha_URA	C9	4.325	0.925	5.25	Mixed origin	Mexican agave	66005	798	Out	4.8	Domesticated	Domesticated	DD	104536	107685	33401.5
H02.8B	C11_MATa_LYS	C11	E4_HO_MATalpha_URA	E4	4.325	0.95	5.275	Mixed origin	Asian fermentation	66005	788	Out	4.8	Domesticated	Wild	DW	78641	85216	33396.5
H02.8C	C11_MATa_LYS	C11	F3_HO_MATalpha_URA	F3	4.325	2.125	6.45	Mixed origin	Asian islands	66005	914	Out	5.7	Domesticated	Wild	DW	86325	92289	33459.5
H02.8D	C11_MATa_LYS	C11	F6_HO_MATalpha_URA	F6	4.325	0.875	5.2	Mixed origin	American	66005	1039	Out	4.7	Domesticated	Wild	DW	82012	88242	33522
H02.8E	C11_MATa_LYS	C11	F12_HO_MATalpha_URA	F12	4.325	1.85	6.175	Mixed origin	Malaysian	66005	691	Out	5.6	Domesticated	Wild	DW	95140	100194	33348
H02.8F	C11_MATa_LYS	C11	G6_HO_MATalpha_URA_1	G6	4.325	2.875	7.2	Mixed origin	Far East Asian	66005	1094	Out	5.875	Domesticated	Wild	DW	93301	99246	33549.5
H02.8G	C11_MATa_LYS	C11	G6_HO_MATalpha_URA_2	G6	4.325	1.775	6.1	Mixed origin	Far East Asian	66005	1079	Out	5.625	Domesticated	Wild	DW	93308	99257	33542
H02.8H	C11_MATa_LYS	C11	H9_HO_MATalpha_URA	H9	4.325	3.76	8.085	Mixed origin	European farmhouse beer	66005	27166	Out	4.25	Domesticated	Domesticated	DD	77365	69683	46585.5
H02.9A	E1_MATa_LYS	E1	A2_MATalpha_URA	A2	2.1	2.1	4.2	Sake	Wine	1560	583	Out	3.925	Domesticated	Domesticated	DD	60280	68117	1071.5
H02.9B	E1_MATa_LYS	E1	B5_MATalpha_URA	B5	2.1	2.275	4.375	Sake	Brazilian bioethanol	1560	30206	Out	3.9	Domesticated	Domesticated	DD	67961	74156	15883
H02.9C	E1_MATa_LYS	E1	B8_MATalpha_URA	B8	2.1	2.05	4.15	Sake	Mosaic beer	1560	13425	Out	3.775	Domesticated	Domesticated	DD	63513	70390	7492.5
H02.9D	E1_MATa_LYS	E1	B11_MATalpha_URA	B11	2.1	1.9	4	Sake	French dairy	1560	22084	Out	3.675	Domesticated	Domesticated	DD	76738	81634	11822
H02.9E	E1_MATa_LYS	E1	C2_MATalpha_URA	C2	2.1	4.035	6.135	Sake	African beer	1560	35881	Out	5.3	Domesticated	Domesticated	DD	89220	93791	18720.5
H02.9F	E1_MATa_LYS	E1	C6_MATalpha_URA	C6	2.1	1.9	4	Sake	French Guiana	1560	7392	Out	3.6	Domesticated	Domesticated	DD	78738	82093	4476
H02.9G	E1_MATa_LYS	E1	C9_MATalpha_URA	C9	2.1	2	4.1	Sake	Mexican agave	1560	825	Out	3.675	Domesticated	Domesticated	DD	81924	84545	1192.5
H02.9H	E1_MATa_LYS	E1	C11_MATalpha_URA	C11	2.1	3.6	5.7	Sake	Mixed origin	1560	62131	Out	4.85	Domesticated	Domesticated	DD	76804	83092	31845.5
H02.10A	E1_MATa_LYS	E1	E1_MATalpha_URA	E1	2.1	1.925	4.025	Sake	Sake	1560	1448	In	3.7	Domesticated	Domesticated	DD	1253	385	1504
H02.10B	E1_MATa_LYS	E1	E4_MATalpha_URA	E4	2.1	2.15	4.25	Sake	Asian fermentation	1560	5687	Out	3.825	Domesticated	Wild	DW	22365	22540	3623.5
H02.10C	E1_MATa_LYS	E1	E10_MATalpha_URA	E10	2.1	2.1	4.2	Sake	African palm wine	1560	676	Out	3.775	Domesticated	Domesticated	DD	50344	51943	1118
H02.10D	E1_MATa_LYS	E1	F3_MATalpha_URA	F3	2.1	2.3	4.4	Sake	Asian islands	1560	907	Out	3.85	Domesticated	Wild	DW	41508	43117	1233.5
H02.10E	E1_MATa_LYS	E1	F6_MATalpha_URA	F6	2.1	1.925	4.025	Sake	American	1560	1020	Out	3.675	Domesticated	Wild	DW	38267	40036	1290
H02.10F	E1_MATa_LYS	E1	F12_MATalpha_URA	F12	2.1	3.55	5.65	Sake	Malaysian	1560	730	Out	4.175	Domesticated	Wild	DW	56051	57572	1145
H02.10G	E1_MATa_LYS	E1	G6_MATalpha_URA	G6	2.1	2.075	4.175	Sake	Far East Asian	1560	1104	Out	3.6	Domesticated	Wild	DW	56122	59148	1332
H02.10H	E1_MATa_LYS	E1	G8_MATalpha_URA	G8	2.1	2.025	4.125	Sake	China	1560	899	Out	3.8	Domesticated	Wild	DW	87593	88334	1229.5
H02.11A	E1_MATa_LYS	E1	H6_MATalpha_URA	H6	2.1	3.73	5.83	Sake	Ale beer	1560	45556	Out	5.575	Domesticated	Domesticated	DD	73559	79276	23558
H02.11B	E1_MATa_LYS	E1	H9_MATalpha_URA	H9	2.1	3.72	5.82	Sake	European farmhouse beer	1560	51456	Out	5.575	Domesticated	Domesticated	DD	69315	74468	26508
H02.11C	E1_MATa_LYS	E1	A2_HO_MATalpha_URA	A2	2.1	1.15	3.25	Sake	Wine	1560	569	Out	2.875	Domesticated	Domesticated	DD	60253	68082	1064.5
H02.11D	E1_MATa_LYS	E1	B5_HO_MATalpha_URA	B5	2.1	1.12	3.22	Sake	Brazilian bioethanol	1560	840	Out	2.875	Domesticated	Domesticated	DD	55733	61764	1200
H02.11E	E1_MATa_LYS	E1	B8_HO_MATalpha_URA	B8	2.1	0.9625	3.0625	Sake	Mosaic beer	1560	1076	Out	2.7	Domesticated	Domesticated	DD	57723	64562	1318
H02.11F	E1_MATa_LYS	E1	B11_HO_MATalpha_URA	B11	2.1	0.925	3.025	Sake	French dairy	1560	708	Out	2.725	Domesticated	Domesticated	DD	66526	71735	1134
H02.11G	E1_MATa_LYS	E1	C2_HO_MATalpha_URA	C2	2.1	2.05	4.15	Sake	African beer	1560	21554	Out	3.725	Domesticated	Domesticated	DD	80371	85631	11557
H02.11H	E1_MATa_LYS	E1	C6_HO_MATalpha_URA	C6	2.1	2.1	4.2	Sake	French Guiana	1560	924	Out	3.75	Domesticated	Domesticated	DD	75550	79181	1242
H02.12A	E1_MATa_LYS	E1	C9_HO_MATalpha_URA	C9	2.1	0.925	3.025	Sake	Mexican agave	1560	798	Out	2.8	Domesticated	Domesticated	DD	81912	84560	1179
H02.12B	E1_MATa_LYS	E1	E4_HO_MATalpha_URA	E4	2.1	0.95	3.05	Sake	Asian fermentation	1560	788	Out	2.675	Domesticated	Wild	DW	20076	20384	1174
H02.12C	E1_MATa_LYS	E1	F3_HO_MATalpha_URA	F3	2.1	2.125	4.225	Sake	Asian islands	1560	914	Out	3.9	Domesticated	Wild	DW	41505	43109	1237
H02.12D	E1_MATa_LYS	E1	F6_HO_MATalpha_URA	F6	2.1	0.875	2.975	Sake	American	1560	1039	Out	2.7	Domesticated	Wild	DW	38283	40027	1299.5
H02.12E	E1_MATa_LYS	E1	F12_HO_MATalpha_URA	F12	2.1	1.85	3.95	Sake	Malaysian	1560	691	Out	3.625	Domesticated	Wild	DW	56030	57575	1125.5
H02.12F	E1_MATa_LYS	E1	G6_HO_MATalpha_URA_1	G6	2.1	2.875	4.975	Sake	Far East Asian	1560	1094	Out	4.5	Domesticated	Wild	DW	56105	59147	1327
H02.12G	E1_MATa_LYS	E1	G6_HO_MATalpha_URA_2	G6	2.1	1.775	3.875	Sake	Far East Asian	1560	1079	Out	3.65	Domesticated	Wild	DW	56113	59161	1319.5
H02.12H	E1_MATa_LYS	E1	H9_HO_MATalpha_URA	H9	2.1	3.76	5.86	Sake	European farmhouse beer	1560	27166	Out	4.925	Domesticated	Domesticated	DD	56923	61363	14363
H03.1A	E4_MATa_LYS	E4	A2_MATalpha_URA	A2	2.1	2.1	4.2	Asian fermentation	Wine	5342	583	Out	3.85	Wild	Domesticated	DW	61901	69961	2962.5
H03.1B	E4_MATa_LYS	E4	B5_MATalpha_URA	B5	2.1	2.275	4.375	Asian fermentation	Brazilian bioethanol	5342	30206	Out	3.85	Wild	Domesticated	DW	69386	75604	17774
H03.1C	E4_MATa_LYS	E4	B8_MATalpha_URA	B8	2.1	2.05	4.15	Asian fermentation	Mosaic beer	5342	13425	Out	3.8	Wild	Domesticated	DW	65123	72057	9383.5
H03.1D	E4_MATa_LYS	E4	B11_MATalpha_URA	B11	2.1	1.9	4	Asian fermentation	French dairy	5342	22084	Out	3.675	Wild	Domesticated	DW	78316	83327	13713
H03.1E	E4_MATa_LYS	E4	C2_MATalpha_URA	C2	2.1	4.035	6.135	Asian fermentation	African beer	5342	35881	Out	5.675	Wild	Domesticated	DW	90791	95464	20611.5
H03.1F	E4_MATa_LYS	E4	C6_MATalpha_URA	C6	2.1	1.9	4	Asian fermentation	French Guiana	5342	7392	Out	3.675	Wild	Domesticated	DW	80314	83730	6367
H03.1G	E4_MATa_LYS	E4	C9_MATalpha_URA	C9	2.1	2	4.1	Asian fermentation	Mexican agave	5342	825	Out	4.275	Wild	Domesticated	DW	83560	86300	3083.5
H03.1H	E4_MATa_LYS	E4	C11_MATalpha_URA	C11	2.1	3.6	5.7	Asian fermentation	Mixed origin	5342	62131	Out	3.925	Wild	Domesticated	DW	78057	83719	33736.5
H03.2A	E4_MATa_LYS	E4	E1_MATalpha_URA	E1	2.1	1.925	4.025	Asian fermentation	Sake	5342	1448	Out	3.7	Wild	Domesticated	DW	22160	22346	3395
H03.2B	E4_MATa_LYS	E4	E4_MATalpha_URA	E4	2.1	2.15	4.25	Asian fermentation	Asian fermentation	5342	5687	In	3.825	Wild	Wild	WW	5081	774	5514.5
H03.2C	E4_MATa_LYS	E4	E10_MATalpha_URA	E10	2.1	2.1	4.2	Asian fermentation	African palm wine	5342	676	Out	3.9	Wild	Domesticated	DW	52245	54042	3009
H03.2D	E4_MATa_LYS	E4	F3_MATalpha_URA	F3	2.1	2.3	4.4	Asian fermentation	Asian islands	5342	907	Out	3.975	Wild	Wild	WW	43480	45220	3124.5
H03.2E	E4_MATa_LYS	E4	F6_MATalpha_URA	F6	2.1	1.925	4.025	Asian fermentation	American	5342	1020	Out	3.55	Wild	Wild	WW	40034	41937	3181
H03.2F	E4_MATa_LYS	E4	F12_MATalpha_URA	F12	2.1	3.55	5.65	Asian fermentation	Malaysian	5342	730	Out	4.55	Wild	Wild	WW	57899	59552	3036
H03.2G	E4_MATa_LYS	E4	G6_MATalpha_URA	G6	2.1	2.075	4.175	Asian fermentation	Far East Asian	5342	1104	Out	3.625	Wild	Wild	WW	57937	61140	3223
H03.2H	E4_MATa_LYS	E4	G8_MATalpha_URA	G8	2.1	2.025	4.125	Asian fermentation	China	5342	899	Out	3.875	Wild	Wild	WW	89472	90375	3120.5
H03.3A	E4_MATa_LYS	E4	H6_MATalpha_URA	H6	2.1	3.73	5.83	Asian fermentation	Ale beer	5342	45556	Out	5.675	Wild	Domesticated	DW	74906	80257	25449
H03.3B	E4_MATa_LYS	E4	H9_MATalpha_URA	H9	2.1	3.72	5.82	Asian fermentation	European farmhouse beer	5342	51456	Out	4.775	Wild	Domesticated	DW	70460	75036	28399
H03.3C	E4_MATa_LYS	E4	A2_HO_MATalpha_URA	A2	2.1	1.15	3.25	Asian fermentation	Wine	5342	569	Out	2.85	Wild	Domesticated	DW	61883	69934	2955.5
H03.3D	E4_MATa_LYS	E4	B5_HO_MATalpha_URA	B5	2.1	1.12	3.22	Asian fermentation	Brazilian bioethanol	5342	840	Out	2.775	Wild	Domesticated	DW	57156	63394	3091
H03.3E	E4_MATa_LYS	E4	B8_HO_MATalpha_URA	B8	2.1	0.9625	3.0625	Asian fermentation	Mosaic beer	5342	1076	Out	2.675	Wild	Domesticated	DW	59402	66416	3209
H03.3F	E4_MATa_LYS	E4	B11_HO_MATalpha_URA	B11	2.1	0.925	3.025	Asian fermentation	French dairy	5342	708	Out	2.725	Wild	Domesticated	DW	68204	73654	3025
H03.3G	E4_MATa_LYS	E4	C2_HO_MATalpha_URA	C2	2.1	2.05	4.15	Asian fermentation	African beer	5342	21554	Out	3.65	Wild	Domesticated	DW	81966	87384	13448
H03.3H	E4_MATa_LYS	E4	C6_HO_MATalpha_URA	C6	2.1	2.1	4.2	Asian fermentation	French Guiana	5342	924	Out	3.8	Wild	Domesticated	DW	77170	80931	3133
H03.4A	E4_MATa_LYS	E4	C9_HO_MATalpha_URA	C9	2.1	0.925	3.025	Asian fermentation	Mexican agave	5342	798	Out	2.8	Wild	Domesticated	DW	83547	86328	3070
H03.4B	E4_MATa_LYS	E4	E4_HO_MATalpha_URA	E4	2.1	0.95	3.05	Asian fermentation	Asian fermentation	5342	788	In	2.675	Wild	Wild	WW	4842	4356	3065
H03.4C	E4_MATa_LYS	E4	F3_HO_MATalpha_URA	F3	2.1	2.125	4.225	Asian fermentation	Asian islands	5342	914	Out	4	Wild	Wild	WW	43479	45233	3128
H03.4D	E4_MATa_LYS	E4	F6_HO_MATalpha_URA	F6	2.1	0.875	2.975	Asian fermentation	American	5342	1039	Out	2.6	Wild	Wild	WW	40054	41952	3190.5
H03.4E	E4_MATa_LYS	E4	F12_HO_MATalpha_URA	F12	2.1	1.85	3.95	Asian fermentation	Malaysian	5342	691	Out	3.55	Wild	Wild	WW	57883	59566	3016.5
H03.4F	E4_MATa_LYS	E4	G6_HO_MATalpha_URA_1	G6	2.1	2.875	4.975	Asian fermentation	Far East Asian	5342	1094	Out	4.575	Wild	Wild	WW	57923	61141	3218
H03.4G	E4_MATa_LYS	E4	G6_HO_MATalpha_URA_2	G6	2.1	1.775	3.875	Asian fermentation	Far East Asian	5342	1079	Out	3.55	Wild	Wild	WW	57931	61152	3210.5
H03.4H	E4_MATa_LYS	E4	H9_HO_MATalpha_URA	H9	2.1	3.76	5.86	Asian fermentation	European farmhouse beer	5342	27166	Out	5.45	Wild	Domesticated	DW	58495	62939	16254
H03.5A	E10_MATa_LYS	E10	A2_MATalpha_URA	A2	2.175	2.1	4.275	African palm wine	Wine	651	583	Out	3.7	Domesticated	Domesticated	DD	62595	68605	617
H03.5B	E10_MATa_LYS	E10	B5_MATalpha_URA	B5	2.175	2.275	4.45	African palm wine	Brazilian bioethanol	651	30206	Out	4.075	Domesticated	Domesticated	DD	72503	77273	15428.5
H03.5C	E10_MATa_LYS	E10	B8_MATalpha_URA	B8	2.175	2.05	4.225	African palm wine	Mosaic beer	651	13425	Out	3.825	Domesticated	Domesticated	DD	68239	73617	7038
H03.5D	E10_MATa_LYS	E10	B11_MATalpha_URA	B11	2.175	1.9	4.075	African palm wine	French dairy	651	22084	Out	3.725	Domesticated	Domesticated	DD	79714	83220	11367.5
H03.5E	E10_MATa_LYS	E10	C2_MATalpha_URA	C2	2.175	4.035	6.21	African palm wine	African beer	651	35881	Out	5.775	Domesticated	Domesticated	DD	90995	93980	18266
H03.5F	E10_MATa_LYS	E10	C6_MATalpha_URA	C6	2.175	1.9	4.075	African palm wine	French Guiana	651	7392	Out	3.7	Domesticated	Domesticated	DD	80486	82134	4021.5
H03.5G	E10_MATa_LYS	E10	C9_MATalpha_URA	C9	2.175	2	4.175	African palm wine	Mexican agave	651	825	Out	3.85	Domesticated	Domesticated	DD	84899	85873	738
H03.5H	E10_MATa_LYS	E10	C11_MATalpha_URA	C11	2.175	3.6	5.775	African palm wine	Mixed origin	651	62131	Out	4.15	Domesticated	Domesticated	DD	88977	94626	31391
H03.6A	E10_MATa_LYS	E10	H6_MATalpha_URA	H6	2.175	3.73	5.905	African palm wine	Ale beer	651	45556	Out	5.875	Domesticated	Domesticated	DD	83838	88607	23103.5
H03.6B	E10_MATa_LYS	E10	H9_MATalpha_URA	H9	2.175	3.72	5.895	African palm wine	European farmhouse beer	651	51456	Out	5.65	Domesticated	Domesticated	DD	82987	87866	26053.5
H03.6C	E10_MATa_LYS	E10	A2_HO_MATalpha_URA	A2	2.175	1.15	3.325	African palm wine	Wine	651	569	Out	2.875	Domesticated	Domesticated	DD	62575	68587	610
H03.6D	E10_MATa_LYS	E10	B5_HO_MATalpha_URA	B5	2.175	1.12	3.295	African palm wine	Brazilian bioethanol	651	840	Out	2.95	Domesticated	Domesticated	DD	59902	64425	745.5
H03.6E	E10_MATa_LYS	E10	B8_HO_MATalpha_URA	B8	2.175	0.9625	3.1375	African palm wine	Mosaic beer	651	1076	Out	2.725	Domesticated	Domesticated	DD	62648	68052	863.5
H03.6F	E10_MATa_LYS	E10	B11_HO_MATalpha_URA	B11	2.175	0.925	3.1	African palm wine	French dairy	651	708	Out	2.775	Domesticated	Domesticated	DD	69592	73354	679.5
H03.6G	E10_MATa_LYS	E10	C2_HO_MATalpha_URA	C2	2.175	2.05	4.225	African palm wine	African beer	651	21554	Out	3.75	Domesticated	Domesticated	DD	82154	85781	11102.5
H03.6H	E10_MATa_LYS	E10	C6_HO_MATalpha_URA	C6	2.175	2.1	4.275	African palm wine	French Guiana	651	924	Out	3.875	Domesticated	Domesticated	DD	77357	79280	787.5
H03.7A	E10_MATa_LYS	E10	E1_MATalpha_URA	E1	2.175	1.925	4.1	African palm wine	Sake	651	1448	Out	3.825	Domesticated	Domesticated	DD	50302	51911	1049.5
H03.7B	E10_MATa_LYS	E10	E4_MATalpha_URA	E4	2.175	2.15	4.325	African palm wine	Asian fermentation	651	5687	Out	3.875	Domesticated	Wild	DW	52392	54216	3169
H03.7C	E10_MATa_LYS	E10	E10_MATalpha_URA	E10	2.175	2.1	4.275	African palm wine	African palm wine	651	676	In	3.8	Domesticated	Domesticated	DD	517	299	663.5
H03.7D	E10_MATa_LYS	E10	F3_MATalpha_URA	F3	2.175	2.3	4.475	African palm wine	Asian islands	651	907	Out	3.9	Domesticated	Wild	DW	45155	46003	779
H03.7E	E10_MATa_LYS	E10	F6_MATalpha_URA	F6	2.175	1.925	4.1	African palm wine	American	651	1020	Out	3.825	Domesticated	Wild	DW	45761	47002	835.5
H03.7F	E10_MATa_LYS	E10	F12_MATalpha_URA	F12	2.175	3.55	5.725	African palm wine	Malaysian	651	730	Out	4.3	Domesticated	Wild	DW	59916	60280	690.5
H03.7G	E10_MATa_LYS	E10	G6_MATalpha_URA	G6	2.175	2.075	4.25	African palm wine	Far East Asian	651	1104	Out	3.775	Domesticated	Wild	DW	61233	63140	877.5
H03.7H	E10_MATa_LYS	E10	G8_MATalpha_URA	G8	2.175	2.025	4.2	African palm wine	China	651	899	Out	4.05	Domesticated	Wild	DW	91710	91340	775
H03.8A	E10_MATa_LYS	E10	C9_HO_MATalpha_URA	C9	2.175	0.925	3.1	African palm wine	Mexican agave	651	798	Out	2.85	Domesticated	Domesticated	DD	84891	85894	724.5
H03.8B	E10_MATa_LYS	E10	E4_HO_MATalpha_URA	E4	2.175	0.95	3.125	African palm wine	Asian fermentation	651	788	Out	2.75	Domesticated	Wild	DW	50229	52181	719.5
H03.8C	E10_MATa_LYS	E10	F3_HO_MATalpha_URA	F3	2.175	2.125	4.3	African palm wine	Asian islands	651	914	Out	3.8	Domesticated	Wild	DW	45153	45983	782.5
H03.8D	E10_MATa_LYS	E10	F6_HO_MATalpha_URA	F6	2.175	0.875	3.05	African palm wine	American	651	1039	Out	2.75	Domesticated	Wild	DW	45767	47046	845
H03.8E	E10_MATa_LYS	E10	F12_HO_MATalpha_URA	F12	2.175	1.85	4.025	African palm wine	Malaysian	651	691	Out	3.75	Domesticated	Wild	DW	59894	60286	671
H03.8F	E10_MATa_LYS	E10	G6_HO_MATalpha_URA_1	G6	2.175	2.875	5.05	African palm wine	Far East Asian	651	1094	Out	4.8	Domesticated	Wild	DW	61220	63128	872.5
H03.8G	E10_MATa_LYS	E10	G6_HO_MATalpha_URA_2	G6	2.175	1.775	3.95	African palm wine	Far East Asian	651	1079	Out	3.825	Domesticated	Wild	DW	61226	63136	865
H03.8H	E10_MATa_LYS	E10	H9_HO_MATalpha_URA	H9	2.175	3.76	5.935	African palm wine	European farmhouse beer	651	27166	Out	5.275	Domesticated	Domesticated	DD	70315	74498	13908.5
H03.9A	F3_MATa_LYS	F3	A2_MATalpha_URA	A2	2.225	2.1	4.325	Asian islands	Wine	902	583	Out	3.825	Wild	Domesticated	DW	59877	66821	742.5
H03.9B	F3_MATa_LYS	F3	B5_MATalpha_URA	B5	2.225	2.275	4.5	Asian islands	Brazilian bioethanol	902	30206	Out	3.975	Wild	Domesticated	DW	69383	74878	15554
H03.9C	F3_MATa_LYS	F3	B8_MATalpha_URA	B8	2.225	2.05	4.275	Asian islands	Mosaic beer	902	13425	Out	3.825	Wild	Domesticated	DW	64723	70842	7163.5
H03.9D	F3_MATa_LYS	F3	B11_MATalpha_URA	B11	2.225	1.9	4.125	Asian islands	French dairy	902	22084	Out	3.925	Wild	Domesticated	DW	76644	80838	11493
H03.9E	F3_MATa_LYS	F3	C2_MATalpha_URA	C2	2.225	4.035	6.26	Asian islands	African beer	902	35881	Out	5.4	Wild	Domesticated	DW	88704	92607	18391.5
H03.9F	F3_MATa_LYS	F3	C6_MATalpha_URA	C6	2.225	1.9	4.125	Asian islands	French Guiana	902	7392	Out	3.875	Wild	Domesticated	DW	78233	80813	4147
H03.9G	F3_MATa_LYS	F3	C9_MATalpha_URA	C9	2.225	2	4.225	Asian islands	Mexican agave	902	825	Out	3.925	Wild	Domesticated	DW	81449	83246	863.5
H03.9H	F3_MATa_LYS	F3	C11_MATalpha_URA	C11	2.225	3.6	5.825	Asian islands	Mixed origin	902	62131	Out	5.55	Wild	Domesticated	DW	83946	90000	31516.5
H03.10A	F3_MATa_LYS	F3	E1_MATalpha_URA	E1	2.225	1.925	4.15	Asian islands	Sake	902	1448	Out	3.925	Wild	Domesticated	DW	41446	43043	1175
H03.10B	F3_MATa_LYS	F3	E4_MATalpha_URA	E4	2.225	2.15	4.375	Asian islands	Asian fermentation	902	5687	Out	4.05	Wild	Wild	WW	43643	45412	3294.5
H03.10C	F3_MATa_LYS	F3	E10_MATalpha_URA	E10	2.225	2.1	4.325	Asian islands	African palm wine	902	676	Out	3.925	Wild	Domesticated	DW	45181	46046	789
H03.10D	F3_MATa_LYS	F3	F3_MATalpha_URA	F3	2.225	2.3	4.525	Asian islands	Asian islands	902	907	In	3.95	Wild	Wild	WW	693	287	904.5
H03.10E	F3_MATa_LYS	F3	F6_MATalpha_URA	F6	2.225	1.925	4.15	Asian islands	American	902	1020	Out	3.925	Wild	Wild	WW	39330	40816	961
H03.10F	F3_MATa_LYS	F3	F12_MATalpha_URA	F12	2.225	3.55	5.775	Asian islands	Malaysian	902	730	Out	5.15	Wild	Wild	WW	54694	55769	816
H03.10G	F3_MATa_LYS	F3	G6_MATalpha_URA	G6	2.225	2.075	4.3	Asian islands	Far East Asian	902	1104	Out	4	Wild	Wild	WW	56270	58800	1003
H03.10H	F3_MATa_LYS	F3	G8_MATalpha_URA	G8	2.225	2.025	4.25	Asian islands	China	902	899	Out	4.2	Wild	Wild	WW	87239	87421	900.5
H03.11A	F3_MATa_LYS	F3	H6_MATalpha_URA	H6	2.225	3.73	5.955	Asian islands	Ale beer	902	45556	Out	6.025	Wild	Domesticated	DW	78950	84301	23229
H03.11B	F3_MATa_LYS	F3	H9_MATalpha_URA	H9	2.225	3.72	5.945	Asian islands	European farmhouse beer	902	51456	Out	5.6	Wild	Domesticated	DW	77346	82573	26179
H03.11C	F3_MATa_LYS	F3	A2_HO_MATalpha_URA	A2	2.225	1.15	3.375	Asian islands	Wine	902	569	Out	2.925	Wild	Domesticated	DW	59855	66804	735.5
H03.11D	F3_MATa_LYS	F3	B5_HO_MATalpha_URA	B5	2.225	1.12	3.345	Asian islands	Brazilian bioethanol	902	840	Out	3.05	Wild	Domesticated	DW	56953	62180	871
H03.11E	F3_MATa_LYS	F3	B8_HO_MATalpha_URA	B8	2.225	0.9625	3.1875	Asian islands	Mosaic beer	902	1076	Out	2.675	Wild	Domesticated	DW	58999	65150	989
H03.11F	F3_MATa_LYS	F3	B11_HO_MATalpha_URA	B11	2.225	0.925	3.15	Asian islands	French dairy	902	708	Out	2.9	Wild	Domesticated	DW	66444	70917	805
H03.11G	F3_MATa_LYS	F3	C2_HO_MATalpha_URA	C2	2.225	2.05	4.275	Asian islands	African beer	902	21554	Out	3.825	Wild	Domesticated	DW	79864	84392	11228
H03.11H	F3_MATa_LYS	F3	C6_HO_MATalpha_URA	C6	2.225	2.1	4.325	Asian islands	French Guiana	902	924	Out	3.9	Wild	Domesticated	DW	75098	78042	913
H03.12A	F3_MATa_LYS	F3	C9_HO_MATalpha_URA	C9	2.225	0.925	3.15	Asian islands	Mexican agave	902	798	Out	3	Wild	Domesticated	DW	81442	83281	850
H03.12B	F3_MATa_LYS	F3	E4_HO_MATalpha_URA	E4	2.225	0.95	3.175	Asian islands	Asian fermentation	902	788	Out	3	Wild	Wild	WW	41449	43335	845
H03.12C	F3_MATa_LYS	F3	F3_HO_MATalpha_URA	F3	2.225	2.125	4.35	Asian islands	Asian islands	902	914	In	4.05	Wild	Wild	WW	685	240	908
H03.12D	F3_MATa_LYS	F3	F6_HO_MATalpha_URA	F6	2.225	0.875	3.1	Asian islands	American	902	1039	Out	2.95	Wild	Wild	WW	39345	40848	970.5
H03.12E	F3_MATa_LYS	F3	F12_HO_MATalpha_URA	F12	2.225	1.85	4.075	Asian islands	Malaysian	902	691	Out	3.75	Wild	Wild	WW	54685	55785	796.5
H03.12F	F3_MATa_LYS	F3	G6_HO_MATalpha_URA_1	G6	2.225	2.875	5.1	Asian islands	Far East Asian	902	1094	Out	4.825	Wild	Wild	WW	56250	58805	998
H03.12G	F3_MATa_LYS	F3	G6_HO_MATalpha_URA_2	G6	2.225	1.775	4	Asian islands	Far East Asian	902	1079	Out	4.025	Wild	Wild	WW	56263	58811	990.5
H03.12H	F3_MATa_LYS	F3	H9_HO_MATalpha_URA	H9	2.225	3.76	5.985	Asian islands	European farmhouse beer	902	27166	Out	5.425	Wild	Domesticated	DW	64893	69503	14034
H04.1A	F6_MATa_LYS	F6	A2_MATalpha_URA	A2	1.925	2.1	4.025	American	Wine	1041	583	Out	3.8	Wild	Domesticated	DW	54540	61676	812
H04.1B	F6_MATa_LYS	F6	B5_MATalpha_URA	B5	1.925	2.275	4.2	American	Brazilian bioethanol	1041	30206	Out	3.9	Wild	Domesticated	DW	64338	70128	15623.5
H04.1C	F6_MATa_LYS	F6	B8_MATalpha_URA	B8	1.925	2.05	3.975	American	Mosaic beer	1041	13425	Out	3.675	Wild	Domesticated	DW	59778	66090	7233
H04.1D	F6_MATa_LYS	F6	B11_MATalpha_URA	B11	1.925	1.9	3.825	American	French dairy	1041	22084	Out	3.525	Wild	Domesticated	DW	71435	75881	11562.5
H04.1E	F6_MATa_LYS	F6	C2_MATalpha_URA	C2	1.925	4.035	5.96	American	African beer	1041	35881	Out	5.5	Wild	Domesticated	DW	83416	87380	18461
H04.1F	F6_MATa_LYS	F6	C6_MATalpha_URA	C6	1.925	1.9	3.825	American	French Guiana	1041	7392	Out	3.475	Wild	Domesticated	DW	72813	75628	4216.5
H04.1G	F6_MATa_LYS	F6	C9_MATalpha_URA	C9	1.925	2	3.925	American	Mexican agave	1041	825	Out	3.6	Wild	Domesticated	DW	76196	78194	933
H04.1H	F6_MATa_LYS	F6	C11_MATalpha_URA	C11	1.925	3.6	5.525	American	Mixed origin	1041	62131	Out	5.4	Wild	Domesticated	DW	79585	85966	31586
H04.2A	F6_MATa_LYS	F6	E1_MATalpha_URA	E1	1.925	1.925	3.85	American	Sake	1041	1448	Out	3.575	Wild	Domesticated	DW	38252	39988	1244.5
H04.2B	F6_MATa_LYS	F6	E4_MATalpha_URA	E4	1.925	2.15	4.075	American	Asian fermentation	1041	5687	Out	3.725	Wild	Wild	WW	40213	42149	3364
H04.2C	F6_MATa_LYS	F6	E10_MATalpha_URA	E10	1.925	2.1	4.025	American	African palm wine	1041	676	Out	3.775	Wild	Domesticated	DW	45794	47063	858.5
H04.2D	F6_MATa_LYS	F6	F3_MATalpha_URA	F3	1.925	2.3	4.225	American	Asian islands	1041	907	Out	3.8	Wild	Wild	WW	39351	40863	974
H04.2E	F6_MATa_LYS	F6	F6_MATalpha_URA	F6	1.925	1.925	3.85	American	American	1041	1020	In	3.55	Wild	Wild	WW	809	383	1030.5
H04.2F	F6_MATa_LYS	F6	F12_MATalpha_URA	F12	1.925	3.55	5.475	American	Malaysian	1041	730	Out	4.875	Wild	Wild	WW	50033	51105	885.5
H04.2G	F6_MATa_LYS	F6	G6_MATalpha_URA	G6	1.925	2.075	4	American	Far East Asian	1041	1104	Out	3.55	Wild	Wild	WW	50144	52464	1072.5
H04.2H	F6_MATa_LYS	F6	G8_MATalpha_URA	G8	1.925	2.025	3.95	American	China	1041	899	Out	3.8	Wild	Wild	WW	82120	82389	970
H04.3A	F6_MATa_LYS	F6	H6_MATalpha_URA	H6	1.925	3.73	5.655	American	Ale beer	1041	45556	Out	5.675	Wild	Domesticated	DW	74467	80285	23298.5
H04.3B	F6_MATa_LYS	F6	H9_MATalpha_URA	H9	1.925	3.72	5.645	American	European farmhouse beer	1041	51456	Out	5.275	Wild	Domesticated	DW	73234	78809	26248.5
H04.3C	F6_MATa_LYS	F6	A2_HO_MATalpha_URA	A2	1.925	1.15	3.075	American	Wine	1041	569	Out	2.8	Wild	Domesticated	DW	54520	61671	805
H04.3D	F6_MATa_LYS	F6	B5_HO_MATalpha_URA	B5	1.925	1.12	3.045	American	Brazilian bioethanol	1041	840	Out	2.8	Wild	Domesticated	DW	51700	57236	940.5
H04.3E	F6_MATa_LYS	F6	B8_HO_MATalpha_URA	B8	1.925	0.9625	2.8875	American	Mosaic beer	1041	1076	Out	2.575	Wild	Domesticated	DW	54079	60395	1058.5
H04.3F	F6_MATa_LYS	F6	B11_HO_MATalpha_URA	B11	1.925	0.925	2.85	American	French dairy	1041	708	Out	2.65	Wild	Domesticated	DW	61261	66049	874.5
H04.3G	F6_MATa_LYS	F6	C2_HO_MATalpha_URA	C2	1.925	2.05	3.975	American	African beer	1041	21554	Out	3.6	Wild	Domesticated	DW	74590	79246	11297.5
H04.3H	F6_MATa_LYS	F6	C6_HO_MATalpha_URA	C6	1.925	2.1	4.025	American	French Guiana	1041	924	Out	3.65	Wild	Domesticated	DW	69708	72882	982.5
H04.4A	F6_MATa_LYS	F6	C9_HO_MATalpha_URA	C9	1.925	0.925	2.85	American	Mexican agave	1041	798	Out	2.725	Wild	Domesticated	DW	76184	78222	919.5
H04.4B	F6_MATa_LYS	F6	E4_HO_MATalpha_URA	E4	1.925	0.95	2.875	American	Asian fermentation	1041	788	Out	2.525	Wild	Wild	WW	38019	40118	914.5
H04.4C	F6_MATa_LYS	F6	F3_HO_MATalpha_URA	F3	1.925	2.125	4.05	American	Asian islands	1041	914	Out	3.65	Wild	Wild	WW	39339	40840	977.5
H04.4D	F6_MATa_LYS	F6	F6_HO_MATalpha_URA	F6	1.925	0.875	2.8	American	American	1041	1039	In	2.675	Wild	Wild	WW	807	377	1040
H04.4E	F6_MATa_LYS	F6	F12_HO_MATalpha_URA	F12	1.925	1.85	3.775	American	Malaysian	1041	691	Out	3.475	Wild	Wild	WW	50017	51139	866
H04.4F	F6_MATa_LYS	F6	G6_HO_MATalpha_URA_1	G6	1.925	2.875	4.8	American	Far East Asian	1041	1094	Out	4.5	Wild	Wild	WW	50128	52460	1067.5
H04.4G	F6_MATa_LYS	F6	G6_HO_MATalpha_URA_2	G6	1.925	1.775	3.7	American	Far East Asian	1041	1079	Out	3.575	Wild	Wild	WW	50139	52466	1060
H04.4H	F6_MATa_LYS	F6	H9_HO_MATalpha_URA	H9	1.925	3.76	5.685	American	European farmhouse beer	1041	27166	Out	5.025	Wild	Domesticated	DW	60757	65703	14103.5
H04.5A	F12_MATa_LYS	F12	A2_MATalpha_URA	A2	3.8	2.1	5.9	Malaysian	Wine	690	583	Out	5.775	Wild	Domesticated	DW	64317	69947	636.5
H04.5B	F12_MATa_LYS	F12	B5_MATalpha_URA	B5	3.8	2.275	6.075	Malaysian	Brazilian bioethanol	690	30206	Out	5.2	Wild	Domesticated	DW	75623	80299	15448
H04.5C	F12_MATa_LYS	F12	B8_MATalpha_URA	B8	3.8	2.05	5.85	Malaysian	Mosaic beer	690	13425	Out	4.5	Wild	Domesticated	DW	70478	75410	7057.5
H04.5D	F12_MATa_LYS	F12	B11_MATalpha_URA	B11	3.8	1.9	5.7	Malaysian	French dairy	690	22084	Out	5.4	Wild	Domesticated	DW	81891	84972	11387
H04.5E	F12_MATa_LYS	F12	C2_MATalpha_URA	C2	3.8	4.035	7.835	Malaysian	African beer	690	35881	Out	3.975	Wild	Domesticated	DW	93443	96091	18285.5
H04.5F	F12_MATa_LYS	F12	C6_MATalpha_URA	C6	3.8	1.9	5.7	Malaysian	French Guiana	690	7392	Out	5.275	Wild	Domesticated	DW	82413	83947	4041
H04.5G	F12_MATa_LYS	F12	C9_MATalpha_URA	C9	3.8	2	5.8	Malaysian	Mexican agave	690	825	Out	3.225	Wild	Domesticated	DW	85547	86161	757.5
H04.5H	F12_MATa_LYS	F12	C11_MATalpha_URA	C11	3.8	3.6	7.4	Malaysian	Mixed origin	690	62131	Out	4.075	Wild	Domesticated	DW	92628	97863	31410.5
H04.6A	F12_MATa_LYS	F12	H6_MATalpha_URA	H6	3.8	3.73	7.53	Malaysian	Ale beer	690	45556	Out	5.125	Wild	Domesticated	DW	86954	91392	23123
H04.6B	F12_MATa_LYS	F12	H9_MATalpha_URA	H9	3.8	3.72	7.52	Malaysian	European farmhouse beer	690	51456	Out	4.7	Wild	Domesticated	DW	86747	91195	26073
H04.6C	F12_MATa_LYS	F12	A2_HO_MATalpha_URA	A2	3.8	1.15	4.95	Malaysian	Wine	690	569	Out	4.825	Wild	Domesticated	DW	64289	69920	629.5
H04.6D	F12_MATa_LYS	F12	B5_HO_MATalpha_URA	B5	3.8	1.12	4.92	Malaysian	Brazilian bioethanol	690	840	Out	4.9	Wild	Domesticated	DW	62873	67530	765
H04.6E	F12_MATa_LYS	F12	B8_HO_MATalpha_URA	B8	3.8	0.9625	4.7625	Malaysian	Mosaic beer	690	1076	Out	4.425	Wild	Domesticated	DW	64847	69803	883
H04.6F	F12_MATa_LYS	F12	B11_HO_MATalpha_URA	B11	3.8	0.925	4.725	Malaysian	French dairy	690	708	Out	4.625	Wild	Domesticated	DW	71744	75085	699
H04.6G	F12_MATa_LYS	F12	C2_HO_MATalpha_URA	C2	3.8	2.05	5.85	Malaysian	African beer	690	21554	Out	4.6	Wild	Domesticated	DW	84556	87844	11122
H04.6H	F12_MATa_LYS	F12	C6_HO_MATalpha_URA	C6	3.8	2.1	5.9	Malaysian	French Guiana	690	924	Out	5.45	Wild	Domesticated	DW	79325	81187	807
H04.7A	F12_MATa_LYS	F12	E1_MATalpha_URA	E1	3.8	1.925	5.725	Malaysian	Sake	690	1448	Out	2.725	Wild	Domesticated	DW	55988	57541	1069
H04.7B	F12_MATa_LYS	F12	E4_MATalpha_URA	E4	3.8	2.15	5.95	Malaysian	Asian fermentation	690	5687	Out	1.975	Wild	Wild	WW	58047	59739	3188.5
H04.7C	F12_MATa_LYS	F12	E10_MATalpha_URA	E10	3.8	2.1	5.9	Malaysian	African palm wine	690	676	Out	4.725	Wild	Domesticated	DW	59911	60317	683
H04.7D	F12_MATa_LYS	F12	F3_MATalpha_URA	F3	3.8	2.3	6.1	Malaysian	Asian islands	690	907	Out	5.225	Wild	Wild	WW	54679	55782	798.5
H04.7E	F12_MATa_LYS	F12	F6_MATalpha_URA	F6	3.8	1.925	5.725	Malaysian	American	690	1020	Out	4.775	Wild	Wild	WW	49988	51063	855
H04.7F	F12_MATa_LYS	F12	F12_MATalpha_URA	F12	3.8	3.55	7.35	Malaysian	Malaysian	690	730	In	3.375	Wild	Wild	WW	562	252	710
H04.7G	F12_MATa_LYS	F12	G6_MATalpha_URA	G6	3.8	2.075	5.875	Malaysian	Far East Asian	690	1104	Out	3.1	Wild	Wild	WW	60336	61842	897
H04.7H	F12_MATa_LYS	F12	G8_MATalpha_URA	G8	3.8	2.025	5.825	Malaysian	China	690	899	Out	4.6	Wild	Wild	WW	89703	88955	794.5
H04.8A	F12_MATa_LYS	F12	C9_HO_MATalpha_URA	C9	3.8	0.925	4.725	Malaysian	Mexican agave	690	798	Out	4.7	Wild	Domesticated	DW	85539	86189	744
H04.8B	F12_MATa_LYS	F12	E4_HO_MATalpha_URA	E4	3.8	0.95	4.75	Malaysian	Asian fermentation	690	788	Out	4.575	Wild	Wild	WW	55859	57721	739
H04.8C	F12_MATa_LYS	F12	F3_HO_MATalpha_URA	F3	3.8	2.125	5.925	Malaysian	Asian islands	690	914	Out	5.425	Wild	Wild	WW	54683	55779	802
H04.8D	F12_MATa_LYS	F12	F6_HO_MATalpha_URA	F6	3.8	0.875	4.675	Malaysian	American	690	1039	Out	4.6	Wild	Wild	WW	50015	51129	864.5
H04.8E	F12_MATa_LYS	F12	F12_HO_MATalpha_URA	F12	3.8	1.85	5.65	Malaysian	Malaysian	690	691	In	4.575	Wild	Wild	WW	554	269	690.5
H04.8F	F12_MATa_LYS	F12	G6_HO_MATalpha_URA_1	G6	3.8	2.875	6.675	Malaysian	Far East Asian	690	1094	Out	3.525	Wild	Wild	WW	60325	61832	892
H04.8G	F12_MATa_LYS	F12	G6_HO_MATalpha_URA_2	G6	3.8	1.775	5.575	Malaysian	Far East Asian	690	1079	Out	3.575	Wild	Wild	WW	60329	61820	884.5
H04.8H	F12_MATa_LYS	F12	H9_HO_MATalpha_URA	H9	3.8	3.76	7.56	Malaysian	European farmhouse beer	690	27166	Out	5.575	Wild	Domesticated	DW	73973	77868	13928
H04.9A	G6_MATa_LYS	G6	A2_MATalpha_URA	A2	1.95	2.1	4.05	Far East Asian	Wine	1093	583	Out	3.8	Wild	Domesticated	DW	60609	66806	838
H04.9B	G6_MATa_LYS	G6	B5_MATalpha_URA	B5	1.95	2.275	4.225	Far East Asian	Brazilian bioethanol	1093	30206	Out	3.85	Wild	Domesticated	DW	73590	79086	15649.5
H04.9C	G6_MATa_LYS	G6	B8_MATalpha_URA	B8	1.95	2.05	4	Far East Asian	Mosaic beer	1093	13425	Out	3.6	Wild	Domesticated	DW	67240	72757	7259
H04.9D	G6_MATa_LYS	G6	B11_MATalpha_URA	B11	1.95	1.9	3.85	Far East Asian	French dairy	1093	22084	Out	3.5	Wild	Domesticated	DW	78304	82069	11588.5
H04.9E	G6_MATa_LYS	G6	C2_MATalpha_URA	C2	1.95	4.035	5.985	Far East Asian	African beer	1093	35881	Out	5.575	Wild	Domesticated	DW	89958	93218	18487
H04.9F	G6_MATa_LYS	G6	C6_MATalpha_URA	C6	1.95	1.9	3.85	Far East Asian	French Guiana	1093	7392	Out	3.475	Wild	Domesticated	DW	78650	80847	4242.5
H04.9G	G6_MATa_LYS	G6	C9_MATalpha_URA	C9	1.95	2	3.95	Far East Asian	Mexican agave	1093	825	Out	3.575	Wild	Domesticated	DW	81029	82228	959
H04.9H	G6_MATa_LYS	G6	C11_MATalpha_URA	C11	1.95	3.6	5.55	Far East Asian	Mixed origin	1093	62131	Out	5.35	Wild	Domesticated	DW	90784	96852	31612
H04.10A	G6_MATa_LYS	G6	E1_MATalpha_URA	E1	1.95	1.925	3.875	Far East Asian	Sake	1093	1448	Out	3.675	Wild	Domesticated	DW	56062	59073	1270.5
H04.10B	G6_MATa_LYS	G6	E4_MATalpha_URA	E4	1.95	2.15	4.1	Far East Asian	Asian fermentation	1093	5687	Out	3.7	Wild	Wild	WW	58081	61325	3390
H04.10C	G6_MATa_LYS	G6	E10_MATalpha_URA	E10	1.95	2.1	4.05	Far East Asian	African palm wine	1093	676	Out	3.775	Wild	Domesticated	DW	61242	63159	884.5
H04.10D	G6_MATa_LYS	G6	F3_MATalpha_URA	F3	1.95	2.3	4.25	Far East Asian	Asian islands	1093	907	Out	3.7	Wild	Wild	WW	56259	58802	1000
H04.10E	G6_MATa_LYS	G6	F6_MATalpha_URA	F6	1.95	1.925	3.875	Far East Asian	American	1093	1020	Out	3.575	Wild	Wild	WW	50116	52435	1056.5
H04.10F	G6_MATa_LYS	G6	F12_MATalpha_URA	F12	1.95	3.55	5.5	Far East Asian	Malaysian	1093	730	Out	4.3	Wild	Wild	WW	60344	61818	911.5
H04.10G	G6_MATa_LYS	G6	G6_MATalpha_URA	G6	1.95	2.075	4.025	Far East Asian	Far East Asian	1093	1104	In	3.575	Wild	Wild	WW	847	322	1098.5
H04.10H	G6_MATa_LYS	G6	G8_MATalpha_URA	G8	1.95	2.025	3.975	Far East Asian	China	1093	899	Out	3.8	Wild	Wild	WW	74944	74138	996
H04.11A	G6_MATa_LYS	G6	H6_MATalpha_URA	H6	1.95	3.73	5.68	Far East Asian	Ale beer	1093	45556	Out	5.325	Wild	Domesticated	DW	84730	90137	23324.5
H04.11B	G6_MATa_LYS	G6	H9_MATalpha_URA	H9	1.95	3.72	5.67	Far East Asian	European farmhouse beer	1093	51456	Out	5	Wild	Domesticated	DW	85128	90548	26274.5
H04.11C	G6_MATa_LYS	G6	A2_HO_MATalpha_URA	A2	1.95	1.15	3.1	Far East Asian	Wine	1093	569	Out	2.85	Wild	Domesticated	DW	60585	66808	831
H04.11D	G6_MATa_LYS	G6	B5_HO_MATalpha_URA	B5	1.95	1.12	3.07	Far East Asian	Brazilian bioethanol	1093	840	Out	2.85	Wild	Domesticated	DW	60760	66052	966.5
H04.11E	G6_MATa_LYS	G6	B8_HO_MATalpha_URA	B8	1.95	0.9625	2.9125	Far East Asian	Mosaic beer	1093	1076	Out	2.625	Wild	Domesticated	DW	61663	67287	1084.5
H04.11F	G6_MATa_LYS	G6	B11_HO_MATalpha_URA	B11	1.95	0.925	2.875	Far East Asian	French dairy	1093	708	Out	2.65	Wild	Domesticated	DW	68187	72291	900.5
H04.11G	G6_MATa_LYS	G6	C2_HO_MATalpha_URA	C2	1.95	2.05	4	Far East Asian	African beer	1093	21554	Out	3.6	Wild	Domesticated	DW	81070	85003	11323.5
H04.11H	G6_MATa_LYS	G6	C6_HO_MATalpha_URA	C6	1.95	2.1	4.05	Far East Asian	French Guiana	1093	924	Out	3.7	Wild	Domesticated	DW	75563	78140	1008.5
H04.12A	G6_MATa_LYS	G6	C9_HO_MATalpha_URA	C9	1.95	0.925	2.875	Far East Asian	Mexican agave	1093	798	Out	2.775	Wild	Domesticated	DW	81021	82263	945.5
H04.12B	G6_MATa_LYS	G6	E4_HO_MATalpha_URA	E4	1.95	0.95	2.9	Far East Asian	Asian fermentation	1093	788	Out	2.575	Wild	Wild	WW	55920	59330	940.5
H04.12C	G6_MATa_LYS	G6	F3_HO_MATalpha_URA	F3	1.95	2.125	4.075	Far East Asian	Asian islands	1093	914	Out	3.675	Wild	Wild	WW	56260	58800	1003.5
H04.12D	G6_MATa_LYS	G6	F6_HO_MATalpha_URA	F6	1.95	0.875	2.825	Far East Asian	American	1093	1039	Out	2.65	Wild	Wild	WW	50128	52433	1066
H04.12E	G6_MATa_LYS	G6	F12_HO_MATalpha_URA	F12	1.95	1.85	3.8	Far East Asian	Malaysian	1093	691	Out	3.55	Wild	Wild	WW	60328	61820	892
H04.12F	G6_MATa_LYS	G6	G6_HO_MATalpha_URA_1	G6	1.95	2.875	4.825	Far East Asian	Far East Asian	1093	1094	In	4.5	Wild	Wild	WW	843	354	1093.5
H04.12G	G6_MATa_LYS	G6	G6_HO_MATalpha_URA_2	G6	1.95	1.775	3.725	Far East Asian	Far East Asian	1093	1079	In	3.575	Wild	Wild	WW	852	351	1086
H04.12H	G6_MATa_LYS	G6	H9_HO_MATalpha_URA	H9	1.95	3.76	5.71	Far East Asian	European farmhouse beer	1093	27166	Out	5.025	Wild	Domesticated	DW	72379	77207	14129.5
H05.1A	G8_MATa_LYS	G8	A2_MATalpha_URA	A2	1.95	2.1	4.05	China	Wine	849	583	Out	3.95	Wild	Domesticated	DW	86761	89570	716
H05.1B	G8_MATa_LYS	G8	B5_MATalpha_URA	B5	1.95	2.275	4.225	China	Brazilian bioethanol	849	30206	Out	3.925	Wild	Domesticated	DW	101075	103140	15527.5
H05.1C	G8_MATa_LYS	G8	B8_MATalpha_URA	B8	1.95	2.05	4	China	Mosaic beer	849	13425	Out	3.725	Wild	Domesticated	DW	94018	96249	7137
H05.1D	G8_MATa_LYS	G8	B11_MATalpha_URA	B11	1.95	1.9	3.85	China	French dairy	849	22084	Out	3.6	Wild	Domesticated	DW	105613	106296	11466.5
H05.1E	G8_MATa_LYS	G8	C2_MATalpha_URA	C2	1.95	4.035	5.985	China	African beer	849	35881	Out	5.525	Wild	Domesticated	DW	116372	116391	18365
H05.1F	G8_MATa_LYS	G8	C6_MATalpha_URA	C6	1.95	1.9	3.85	China	French Guiana	849	7392	Out	3.7	Wild	Domesticated	DW	104432	103830	4120.5
H05.1G	G8_MATa_LYS	G8	C9_MATalpha_URA	C9	1.95	2	3.95	China	Mexican agave	849	825	Out	3.7	Wild	Domesticated	DW	106364	104621	837
H05.1H	G8_MATa_LYS	G8	C11_MATalpha_URA	C11	1.95	3.6	5.55	China	Mixed origin	849	62131	Out	4.85	Wild	Domesticated	DW	119242	122026	31490
H05.2A	G8_MATa_LYS	G8	E1_MATalpha_URA	E1	1.95	1.925	3.875	China	Sake	849	1448	Out	3.7	Wild	Domesticated	DW	87529	88257	1148.5
H05.2B	G8_MATa_LYS	G8	E4_MATalpha_URA	E4	1.95	2.15	4.1	China	Asian fermentation	849	5687	Out	3.85	Wild	Wild	WW	89614	90540	3268
H05.2C	G8_MATa_LYS	G8	E10_MATalpha_URA	E10	1.95	2.1	4.05	China	African palm wine	849	676	Out	3.9	Wild	Domesticated	DW	91717	91339	762.5
H05.2D	G8_MATa_LYS	G8	F3_MATalpha_URA	F3	1.95	2.3	4.25	China	Asian islands	849	907	Out	3.9	Wild	Wild	WW	87225	87414	878
H05.2E	G8_MATa_LYS	G8	F6_MATalpha_URA	F6	1.95	1.925	3.875	China	American	849	1020	Out	3.625	Wild	Wild	WW	82090	82352	934.5
H05.2F	G8_MATa_LYS	G8	F12_MATalpha_URA	F12	1.95	3.55	5.5	China	Malaysian	849	730	Out	3.6	Wild	Wild	WW	89703	88903	789.5
H05.2G	G8_MATa_LYS	G8	G6_MATalpha_URA	G6	1.95	2.075	4.025	China	Far East Asian	849	1104	Out	3.575	Wild	Wild	WW	74928	74087	976.5
H05.2H	G8_MATa_LYS	G8	G8_MATalpha_URA	G8	1.95	2.025	3.975	China	China	849	899	In	3.9	Wild	Wild	WW	761	290	874
H05.3A	G8_MATa_LYS	G8	H6_MATalpha_URA	H6	1.95	3.73	5.68	China	Ale beer	849	45556	Out	5.45	Wild	Domesticated	DW	112693	114727	23202.5
H05.3B	G8_MATa_LYS	G8	H9_MATalpha_URA	H9	1.95	3.72	5.67	China	European farmhouse beer	849	51456	Out	5.425	Wild	Domesticated	DW	114075	116367	26152.5
H05.3C	G8_MATa_LYS	G8	A2_HO_MATalpha_URA	A2	1.95	1.15	3.1	China	Wine	849	569	Out	2.9	Wild	Domesticated	DW	86737	89530	709
H05.3D	G8_MATa_LYS	G8	B5_HO_MATalpha_URA	B5	1.95	1.12	3.07	China	Brazilian bioethanol	849	840	Out	2.775	Wild	Domesticated	DW	87923	89977	844.5
H05.3E	G8_MATa_LYS	G8	B8_HO_MATalpha_URA	B8	1.95	0.9625	2.9125	China	Mosaic beer	849	1076	Out	2.625	Wild	Domesticated	DW	88480	90839	962.5
H05.3F	G8_MATa_LYS	G8	B11_HO_MATalpha_URA	B11	1.95	0.925	2.875	China	French dairy	849	708	Out	2.675	Wild	Domesticated	DW	95554	96637	778.5
H05.3G	G8_MATa_LYS	G8	C2_HO_MATalpha_URA	C2	1.95	2.05	4	China	African beer	849	21554	Out	3.7	Wild	Domesticated	DW	107473	108173	11201.5
H05.3H	G8_MATa_LYS	G8	C6_HO_MATalpha_URA	C6	1.95	2.1	4.05	China	French Guiana	849	924	Out	3.75	Wild	Domesticated	DW	101320	101041	886.5
H05.4A	G8_MATa_LYS	G8	C9_HO_MATalpha_URA	C9	1.95	0.925	2.875	China	Mexican agave	849	798	Out	2.8	Wild	Domesticated	DW	106352	104635	823.5
H05.4B	G8_MATa_LYS	G8	E4_HO_MATalpha_URA	E4	1.95	0.95	2.9	China	Asian fermentation	849	788	Out	2.625	Wild	Wild	WW	87421	88533	818.5
H05.4C	G8_MATa_LYS	G8	F3_HO_MATalpha_URA	F3	1.95	2.125	4.075	China	Asian islands	849	914	Out	4.025	Wild	Wild	WW	87226	87417	881.5
H05.4D	G8_MATa_LYS	G8	F6_HO_MATalpha_URA	F6	1.95	0.875	2.825	China	American	849	1039	Out	2.675	Wild	Wild	WW	82105	82385	944
H05.4E	G8_MATa_LYS	G8	F12_HO_MATalpha_URA	F12	1.95	1.85	3.8	China	Malaysian	849	691	Out	3.6	Wild	Wild	WW	89689	88934	770
H05.4F	G8_MATa_LYS	G8	G6_HO_MATalpha_URA_1	G6	1.95	2.875	4.825	China	Far East Asian	849	1094	Out	4.575	Wild	Wild	WW	74920	74096	971.5
H05.4G	G8_MATa_LYS	G8	G6_HO_MATalpha_URA_2	G6	1.95	1.775	3.725	China	Far East Asian	849	1079	Out	3.675	Wild	Wild	WW	74928	74126	964
H05.4H	G8_MATa_LYS	G8	H9_HO_MATalpha_URA	H9	1.95	3.76	5.71	China	European farmhouse beer	849	27166	Out	4.675	Wild	Domesticated	DW	101224	103191	14007.5
H05.5A	H6_MATa_LYS	H6	A2_MATalpha_URA	A2	3.67	2.1	5.77	Ale beer	Wine	44523	583	Out	4.775	Domesticated	Domesticated	DD	55783	59821	22553
H05.5B	H6_MATa_LYS	H6	B5_MATalpha_URA	B5	3.67	2.275	5.945	Ale beer	Brazilian bioethanol	44523	30206	Out	5.85	Domesticated	Domesticated	DD	74026	71594	37364.5
H05.5C	H6_MATa_LYS	H6	B8_MATalpha_URA	B8	3.67	2.05	5.72	Ale beer	Mosaic beer	44523	13425	Out	5.45	Domesticated	Domesticated	DD	63503	64249	28974
H05.5D	H6_MATa_LYS	H6	B11_MATalpha_URA	B11	3.67	1.9	5.57	Ale beer	French dairy	44523	22084	Out	5.175	Domesticated	Domesticated	DD	78986	79324	33303.5
H05.5E	H6_MATa_LYS	H6	C2_MATalpha_URA	C2	3.67	4.035	7.705	Ale beer	African beer	44523	35881	Out	6.675	Domesticated	Domesticated	DD	89215	89301	40202
H05.5F	H6_MATa_LYS	H6	C6_MATalpha_URA	C6	3.67	1.9	5.57	Ale beer	French Guiana	44523	7392	Out	5.525	Domesticated	Domesticated	DD	92454	95428	25957.5
H05.5G	H6_MATa_LYS	H6	C9_MATalpha_URA	C9	3.67	2	5.67	Ale beer	Mexican agave	44523	825	Out	5.275	Domesticated	Domesticated	DD	92933	94808	22674
H05.5H	H6_MATa_LYS	H6	C11_MATalpha_URA	C11	3.67	3.6	7.27	Ale beer	Mixed origin	44523	62131	Out	6.275	Domesticated	Domesticated	DD	81513	66863	53327
H05.6A	H6_MATa_LYS	H6	H6_MATalpha_URA	H6	3.67	3.73	7.4	Ale beer	Ale beer	44523	45556	In	7.725	Domesticated	Domesticated	DD	41222	1388	45039.5
H05.6B	H6_MATa_LYS	H6	H9_MATalpha_URA	H9	3.67	3.72	7.39	Ale beer	European farmhouse beer	44523	51456	Out	8.425	Domesticated	Domesticated	DD	75057	62080	47989.5
H05.6C	H6_MATa_LYS	H6	A2_HO_MATalpha_URA	A2	3.67	1.15	4.82	Ale beer	Wine	44523	569	Out	4.825	Domesticated	Domesticated	DD	55758	59809	22546
H05.6D	H6_MATa_LYS	H6	B5_HO_MATalpha_URA	B5	3.67	1.12	4.79	Ale beer	Brazilian bioethanol	44523	840	Out	4.725	Domesticated	Domesticated	DD	63204	67057	22681.5
H05.6E	H6_MATa_LYS	H6	B8_HO_MATalpha_URA	B8	3.67	0.9625	4.6325	Ale beer	Mosaic beer	44523	1076	Out	5.075	Domesticated	Domesticated	DD	59419	63370	22799.5
H05.6F	H6_MATa_LYS	H6	B11_HO_MATalpha_URA	B11	3.67	0.925	4.595	Ale beer	French dairy	44523	708	Out	4.675	Domesticated	Domesticated	DD	70131	73463	22615.5
H05.6G	H6_MATa_LYS	H6	C2_HO_MATalpha_URA	C2	3.67	2.05	5.72	Ale beer	African beer	44523	21554	Out	5.775	Domesticated	Domesticated	DD	80629	82194	33038.5
H05.6H	H6_MATa_LYS	H6	C6_HO_MATalpha_URA	C6	3.67	2.1	5.77	Ale beer	French Guiana	44523	924	Out	4.95	Domesticated	Domesticated	DD	89325	92732	22723.5
H05.7A	H6_MATa_LYS	H6	E1_MATalpha_URA	E1	3.67	1.925	5.595	Ale beer	Sake	44523	1448	Out	5.475	Domesticated	Domesticated	DD	72940	78597	22985.5
H05.7B	H6_MATa_LYS	H6	E4_MATalpha_URA	E4	3.67	2.15	5.82	Ale beer	Asian fermentation	44523	5687	Out	5.45	Domesticated	Wild	DW	74479	79767	25105
H05.7C	H6_MATa_LYS	H6	E10_MATalpha_URA	E10	3.67	2.1	5.77	Ale beer	African palm wine	44523	676	Out	4.95	Domesticated	Domesticated	DD	83259	87989	22599.5
H05.7D	H6_MATa_LYS	H6	F3_MATalpha_URA	F3	3.67	2.3	5.97	Ale beer	Asian islands	44523	907	Out	5.35	Domesticated	Wild	DW	78372	83684	22715
H05.7E	H6_MATa_LYS	H6	F6_MATalpha_URA	F6	3.67	1.925	5.595	Ale beer	American	44523	1020	Out	5.3	Domesticated	Wild	DW	73861	79635	22771.5
H05.7F	H6_MATa_LYS	H6	F12_MATalpha_URA	F12	3.67	3.55	7.22	Ale beer	Malaysian	44523	730	Out	3.925	Domesticated	Wild	DW	86393	90730	22626.5
H05.7G	H6_MATa_LYS	H6	G6_MATalpha_URA	G6	3.67	2.075	5.745	Ale beer	Far East Asian	44523	1104	Out	5.225	Domesticated	Wild	DW	84138	89461	22813.5
H05.7H	H6_MATa_LYS	H6	G8_MATalpha_URA	G8	3.67	2.025	5.695	Ale beer	China	44523	899	Out	5.675	Domesticated	Wild	DW	112122	114106	22711
H05.8A	H6_MATa_LYS	H6	C9_HO_MATalpha_URA	C9	3.67	0.925	4.595	Ale beer	Mexican agave	44523	798	Out	4.725	Domesticated	Domesticated	DD	92925	94843	22660.5
H05.8B	H6_MATa_LYS	H6	E4_HO_MATalpha_URA	E4	3.67	0.95	4.62	Ale beer	Asian fermentation	44523	788	Out	4.55	Domesticated	Wild	DW	72624	78770	22655.5
H05.8C	H6_MATa_LYS	H6	F3_HO_MATalpha_URA	F3	3.67	2.125	5.795	Ale beer	Asian islands	44523	914	Out	5.8	Domesticated	Wild	DW	78373	83731	22718.5
H05.8D	H6_MATa_LYS	H6	F6_HO_MATalpha_URA	F6	3.67	0.875	4.545	Ale beer	American	44523	1039	Out	4.45	Domesticated	Wild	DW	73880	79638	22781
H05.8E	H6_MATa_LYS	H6	F12_HO_MATalpha_URA	F12	3.67	1.85	5.52	Ale beer	Malaysian	44523	691	Out	5.2	Domesticated	Wild	DW	86363	90720	22607
H05.8F	H6_MATa_LYS	H6	G6_HO_MATalpha_URA_1	G6	3.67	2.875	6.545	Ale beer	Far East Asian	44523	1094	Out	6.075	Domesticated	Wild	DW	84114	89451	22808.5
H05.8G	H6_MATa_LYS	H6	G6_HO_MATalpha_URA_2	G6	3.67	1.775	5.445	Ale beer	Far East Asian	44523	1079	Out	5.575	Domesticated	Wild	DW	84122	89476	22801
H05.8H	H6_MATa_LYS	H6	H9_HO_MATalpha_URA	H9	3.67	3.76	7.43	Ale beer	European farmhouse beer	44523	27166	Out	4.85	Domesticated	Domesticated	DD	66067	61773	35844.5
H05.9A	H9_MATa_LYS	H9	A2_MATalpha_URA	A2	4.1	2.1	6.2	European farmhouse beer	Wine	50775	583	Out	5.55	Domesticated	Domesticated	DD	63958	69866	25679
H05.9B	H9_MATa_LYS	H9	B5_MATalpha_URA	B5	4.1	2.275	6.375	European farmhouse beer	Brazilian bioethanol	50775	30206	Out	5.475	Domesticated	Domesticated	DD	78264	75313	40490.5
H05.9C	H9_MATa_LYS	H9	B8_MATalpha_URA	B8	4.1	2.05	6.15	European farmhouse beer	Mosaic beer	50775	13425	Out	5.525	Domesticated	Domesticated	DD	70319	72285	32100
H05.9D	H9_MATa_LYS	H9	B11_MATalpha_URA	B11	4.1	1.9	6	European farmhouse beer	French dairy	50775	22084	Out	5.25	Domesticated	Domesticated	DD	85224	86199	36429.5
H05.9E	H9_MATa_LYS	H9	C2_MATalpha_URA	C2	4.1	4.035	8.135	European farmhouse beer	African beer	50775	35881	Out	4.275	Domesticated	Domesticated	DD	96152	97241	43328
H05.9F	H9_MATa_LYS	H9	C6_MATalpha_URA	C6	4.1	1.9	6	European farmhouse beer	French Guiana	50775	7392	Out	5.35	Domesticated	Domesticated	DD	96488	100089	29083.5
H05.9G	H9_MATa_LYS	H9	C9_MATalpha_URA	C9	4.1	2	6.1	European farmhouse beer	Mexican agave	50775	825	Out	5.325	Domesticated	Domesticated	DD	97558	100360	25800
H05.9H	H9_MATa_LYS	H9	C11_MATalpha_URA	C11	4.1	3.6	7.7	European farmhouse beer	Mixed origin	50775	62131	Out	6.575	Domesticated	Domesticated	DD	82283	64016	56453
H05.10A	H9_MATa_LYS	H9	E1_MATalpha_URA	E1	4.1	1.925	6.025	European farmhouse beer	Sake	50775	1448	Out	5.275	Domesticated	Domesticated	DD	68742	73866	26111.5
H05.10B	H9_MATa_LYS	H9	E4_MATalpha_URA	E4	4.1	2.15	6.25	European farmhouse beer	Asian fermentation	50775	5687	Out	5.25	Domesticated	Wild	DW	70075	74628	28231
H05.10C	H9_MATa_LYS	H9	E10_MATalpha_URA	E10	4.1	2.1	6.2	European farmhouse beer	African palm wine	50775	676	Out	5.575	Domesticated	Domesticated	DD	82544	87379	25725.5
H05.10D	H9_MATa_LYS	H9	F3_MATalpha_URA	F3	4.1	2.3	6.4	European farmhouse beer	Asian islands	50775	907	Out	5.05	Domesticated	Wild	DW	76864	82044	25841
H05.10E	H9_MATa_LYS	H9	F6_MATalpha_URA	F6	4.1	1.925	6.025	European farmhouse beer	American	50775	1020	Out	5.275	Domesticated	Wild	DW	72724	78242	25897.5
H05.10F	H9_MATa_LYS	H9	F12_MATalpha_URA	F12	4.1	3.55	7.65	European farmhouse beer	Malaysian	50775	730	Out	5.4	Domesticated	Wild	DW	86298	90641	25752.5
H05.10G	H9_MATa_LYS	H9	G6_MATalpha_URA	G6	4.1	2.075	6.175	European farmhouse beer	Far East Asian	50775	1104	Out	5.4	Domesticated	Wild	DW	84663	90016	25939.5
H05.10H	H9_MATa_LYS	H9	G8_MATalpha_URA	G8	4.1	2.025	6.125	European farmhouse beer	China	50775	899	Out	5.475	Domesticated	Wild	DW	113635	115910	25837
H05.11A	H9_MATa_LYS	H9	H6_MATalpha_URA	H6	4.1	3.73	7.83	European farmhouse beer	Ale beer	50775	45556	Out	5.075	Domesticated	Domesticated	DD	75291	62417	48165.5
H05.11B	H9_MATa_LYS	H9	H9_MATalpha_URA	H9	4.1	3.72	7.82	European farmhouse beer	European farmhouse beer	50775	51456	In	6.05	Domesticated	Domesticated	DD	46852	2308	51115.5
H05.11C	H9_MATa_LYS	H9	A2_HO_MATalpha_URA	A2	4.1	1.15	5.25	European farmhouse beer	Wine	50775	569	Out	4.575	Domesticated	Domesticated	DD	63931	69826	25672
H05.11D	H9_MATa_LYS	H9	B5_HO_MATalpha_URA	B5	4.1	1.12	5.22	European farmhouse beer	Brazilian bioethanol	50775	840	Out	4.525	Domesticated	Domesticated	DD	68538	73837	25807.5
H05.11E	H9_MATa_LYS	H9	B8_HO_MATalpha_URA	B8	4.1	0.9625	5.0625	European farmhouse beer	Mosaic beer	50775	1076	Out	4.475	Domesticated	Domesticated	DD	66434	72104	25925.5
H05.11F	H9_MATa_LYS	H9	B11_HO_MATalpha_URA	B11	4.1	0.925	5.025	European farmhouse beer	French dairy	50775	708	Out	4.55	Domesticated	Domesticated	DD	76585	81360	25741.5
H05.11G	H9_MATa_LYS	H9	C2_HO_MATalpha_URA	C2	4.1	2.05	6.15	European farmhouse beer	African beer	50775	21554	Out	5.625	Domesticated	Domesticated	DD	87697	90554	36164.5
H05.11H	H9_MATa_LYS	H9	C6_HO_MATalpha_URA	C6	4.1	2.1	6.2	European farmhouse beer	French Guiana	50775	924	Out	5.325	Domesticated	Domesticated	DD	93417	97625	25849.5
H05.12A	H9_MATa_LYS	H9	C9_HO_MATalpha_URA	C9	4.1	0.925	5.025	European farmhouse beer	Mexican agave	50775	798	Out	4.4	Domesticated	Domesticated	DD	97554	100402	25786.5
H05.12B	H9_MATa_LYS	H9	E4_HO_MATalpha_URA	E4	4.1	0.95	5.05	European farmhouse beer	Asian fermentation	50775	788	Out	4.4	Domesticated	Wild	DW	68344	73947	25781.5
H05.12C	H9_MATa_LYS	H9	F3_HO_MATalpha_URA	F3	4.1	2.125	6.225	European farmhouse beer	Asian islands	50775	914	Out	5.2	Domesticated	Wild	DW	76873	82100	25844.5
H05.12D	H9_MATa_LYS	H9	F6_HO_MATalpha_URA	F6	4.1	0.875	4.975	European farmhouse beer	American	50775	1039	Out	4.225	Domesticated	Wild	DW	72738	78246	25907
H05.12E	H9_MATa_LYS	H9	F12_HO_MATalpha_URA	F12	4.1	1.85	5.95	European farmhouse beer	Malaysian	50775	691	Out	5.3	Domesticated	Wild	DW	86279	90674	25733
H05.12F	H9_MATa_LYS	H9	G6_HO_MATalpha_URA_1	G6	4.1	2.875	6.975	European farmhouse beer	Far East Asian	50775	1094	Out	5.675	Domesticated	Wild	DW	84640	89986	25934.5
H05.12G	H9_MATa_LYS	H9	G6_HO_MATalpha_URA_2	G6	4.1	1.775	5.875	European farmhouse beer	Far East Asian	50775	1079	Out	5.3	Domesticated	Wild	DW	84652	90013	25927
H05.12H	H9_MATa_LYS	H9	H9_HO_MATalpha_URA	H9	4.1	3.76	7.86	European farmhouse beer	European farmhouse beer	50775	27166	In	5.95	Domesticated	Domesticated	DD	46346	25318	38970.5
H06.1A	A2_HO_MATa_LYS	A2	A2_MATalpha_URA	A2	1.175	2.1	3.275	Wine	Wine	562	583	In	2.85	Domesticated	Domesticated	DD	441	315	572.5
H06.1B	A2_HO_MATa_LYS	A2	B5_MATalpha_URA	B5	1.175	2.275	3.45	Wine	Brazilian bioethanol	562	30206	Out	2.975	Domesticated	Domesticated	DD	41114	44218	15384
H06.1C	A2_HO_MATa_LYS	A2	B8_MATalpha_URA	B8	1.175	2.05	3.225	Wine	Mosaic beer	562	13425	Out	2.775	Domesticated	Domesticated	DD	27040	28696	6993.5
H06.1D	A2_HO_MATa_LYS	A2	B11_MATalpha_URA	B11	1.175	1.9	3.075	Wine	French dairy	562	22084	Out	2.7	Domesticated	Domesticated	DD	44350	46082	11323
H06.1E	A2_HO_MATa_LYS	A2	C2_MATalpha_URA	C2	1.175	4.035	5.21	Wine	African beer	562	35881	Out	4.8	Domesticated	Domesticated	DD	53063	53808	18221.5
H06.1F	A2_HO_MATa_LYS	A2	C6_MATalpha_URA	C6	1.175	1.9	3.075	Wine	French Guiana	562	7392	Out	2.8	Domesticated	Domesticated	DD	60995	63776	3977
H06.1G	A2_HO_MATa_LYS	A2	C9_MATalpha_URA	C9	1.175	2	3.175	Wine	Mexican agave	562	825	Out	2.775	Domesticated	Domesticated	DD	59565	60663	693.5
H06.1H	A2_HO_MATa_LYS	A2	C11_MATalpha_URA	C11	1.175	3.6	4.775	Wine	Mixed origin	562	62131	Out	4.7	Domesticated	Domesticated	DD	65650	71788	31346.5
H06.2A	A2_HO_MATa_LYS	A2	E1_MATalpha_URA	E1	1.175	1.925	3.1	Wine	Sake	562	1448	Out	2.775	Domesticated	Domesticated	DD	60222	68077	1005
H06.2B	A2_HO_MATa_LYS	A2	E4_MATalpha_URA	E4	1.175	2.15	3.325	Wine	Asian fermentation	562	5687	Out	2.925	Domesticated	Wild	DW	62040	70099	3124.5
H06.2C	A2_HO_MATa_LYS	A2	E10_MATalpha_URA	E10	1.175	2.1	3.275	Wine	African palm wine	562	676	Out	2.9	Domesticated	Domesticated	DD	62589	68603	619
H06.2D	A2_HO_MATa_LYS	A2	F3_MATalpha_URA	F3	1.175	2.3	3.475	Wine	Asian islands	562	907	Out	2.875	Domesticated	Wild	DW	59851	66807	734.5
H06.2E	A2_HO_MATa_LYS	A2	F6_MATalpha_URA	F6	1.175	1.925	3.1	Wine	American	562	1020	Out	2.775	Domesticated	Wild	DW	54509	61653	791
H06.2F	A2_HO_MATa_LYS	A2	F12_MATalpha_URA	F12	1.175	3.55	4.725	Wine	Malaysian	562	730	Out	4.575	Domesticated	Wild	DW	64320	69907	646
H06.2G	A2_HO_MATa_LYS	A2	G6_MATalpha_URA	G6	1.175	2.075	3.25	Wine	Far East Asian	562	1104	Out	2.775	Domesticated	Wild	DW	60585	66775	833
H06.2H	A2_HO_MATa_LYS	A2	G8_MATalpha_URA	G8	1.175	2.025	3.2	Wine	China	562	899	Out	3	Domesticated	Wild	DW	86749	89555	730.5
H06.3A	A2_HO_MATa_LYS	A2	H6_MATalpha_URA	H6	1.175	3.73	4.905	Wine	Ale beer	562	45556	Out	4.825	Domesticated	Domesticated	DD	56309	60416	23059
H06.3B	A2_HO_MATa_LYS	A2	H9_MATalpha_URA	H9	1.175	3.72	4.895	Wine	European farmhouse beer	562	51456	Out	4.025	Domesticated	Domesticated	DD	64184	70078	26009
H06.3C	A2_HO_MATa_LYS	A2	A2_HO_MATalpha_URA	A2	1.175	1.15	2.325	Wine	Wine	562	569	In	2	Domesticated	Domesticated	DD	414	276	565.5
H06.3D	A2_HO_MATa_LYS	A2	B5_HO_MATalpha_URA	B5	1.175	1.12	2.295	Wine	Brazilian bioethanol	562	840	Out	1.925	Domesticated	Domesticated	DD	26484	28504	701
H06.3E	A2_HO_MATa_LYS	A2	B8_HO_MATalpha_URA	B8	1.175	0.9625	2.1375	Wine	Mosaic beer	562	1076	Out	1.8	Domesticated	Domesticated	DD	21682	23438	819
H06.3F	A2_HO_MATa_LYS	A2	B11_HO_MATalpha_URA	B11	1.175	0.925	2.1	Wine	French dairy	562	708	Out	1.825	Domesticated	Domesticated	DD	34533	36385	635
H06.3G	A2_HO_MATa_LYS	A2	C2_HO_MATalpha_URA	C2	1.175	2.05	3.225	Wine	African beer	562	21554	Out	2.725	Domesticated	Domesticated	DD	44062	45272	11058
H06.3H	A2_HO_MATa_LYS	A2	C6_HO_MATalpha_URA	C6	1.175	2.1	3.275	Wine	French Guiana	562	924	Out	2.9	Domesticated	Domesticated	DD	57788	60825	743
H06.4A	A2_HO_MATa_LYS	A2	C9_HO_MATalpha_URA	C9	1.175	0.925	2.1	Wine	Mexican agave	562	798	Out	1.9	Domesticated	Domesticated	DD	59546	60677	680
H06.4B	A2_HO_MATa_LYS	A2	E4_HO_MATalpha_URA	E4	1.175	0.95	2.125	Wine	Asian fermentation	562	788	Out	1.85	Domesticated	Wild	DW	59904	68176	675
H06.4C	A2_HO_MATa_LYS	A2	F3_HO_MATalpha_URA	F3	1.175	2.125	3.3	Wine	Asian islands	562	914	Out	2.8	Domesticated	Wild	DW	59863	66812	738
H06.4D	A2_HO_MATa_LYS	A2	F6_HO_MATalpha_URA	F6	1.175	0.875	2.05	Wine	American	562	1039	Out	1.8	Domesticated	Wild	DW	54519	61676	800.5
H06.4E	A2_HO_MATa_LYS	A2	F12_HO_MATalpha_URA	F12	1.175	1.85	3.025	Wine	Malaysian	562	691	Out	2.7	Domesticated	Wild	DW	64296	69904	626.5
H06.4F	A2_HO_MATa_LYS	A2	G6_HO_MATalpha_URA_1	G6	1.175	2.875	4.05	Wine	Far East Asian	562	1094	Out	3.7	Domesticated	Wild	DW	60560	66739	828
H06.4G	A2_HO_MATa_LYS	A2	G6_HO_MATalpha_URA_2	G6	1.175	1.775	2.95	Wine	Far East Asian	562	1079	Out	2.9	Domesticated	Wild	DW	60571	66771	820.5
H06.4H	A2_HO_MATa_LYS	A2	H9_HO_MATalpha_URA	H9	1.175	3.76	4.935	Wine	European farmhouse beer	562	27166	Out	4.75	Domesticated	Domesticated	DD	51193	56309	13864
H06.5A	B8_HO_MATa_LYS	B8	A2_MATalpha_URA	A2	1.9375	2.1	4.0375	Mosaic beer	Wine	1099	583	Out	3.65	Domesticated	Domesticated	DD	21713	23457	841
H06.5B	B8_HO_MATa_LYS	B8	B5_MATalpha_URA	B5	1.9375	2.275	4.2125	Mosaic beer	Brazilian bioethanol	1099	30206	Out	3.7	Domesticated	Domesticated	DD	47480	51037	15652.5
H06.5C	B8_HO_MATa_LYS	B8	B8_MATalpha_URA	B8	1.9375	2.05	3.9875	Mosaic beer	Mosaic beer	1099	13425	In	3.575	Domesticated	Domesticated	DD	12147	12105	7262
H06.5D	B8_HO_MATa_LYS	B8	B11_MATalpha_URA	B11	1.9375	1.9	3.8375	Mosaic beer	French dairy	1099	22084	Out	3.525	Domesticated	Domesticated	DD	51154	53075	11591.5
H06.5E	B8_HO_MATa_LYS	B8	C2_MATalpha_URA	C2	1.9375	4.035	5.9725	Mosaic beer	African beer	1099	35881	Out	5.25	Domesticated	Domesticated	DD	59629	60571	18490
H06.5F	B8_HO_MATa_LYS	B8	C6_MATalpha_URA	C6	1.9375	1.9	3.8375	Mosaic beer	French Guiana	1099	7392	Out	3.5	Domesticated	Domesticated	DD	64072	66516	4245.5
H06.5G	B8_HO_MATa_LYS	B8	C9_MATalpha_URA	C9	1.9375	2	3.9375	Mosaic beer	Mexican agave	1099	825	Out	3.6	Domesticated	Domesticated	DD	63915	64790	962
H06.5H	B8_HO_MATa_LYS	B8	C11_MATalpha_URA	C11	1.9375	3.6	5.5375	Mosaic beer	Mixed origin	1099	62131	Out	4.575	Domesticated	Domesticated	DD	69506	75403	31615
H06.6A	B8_HO_MATa_LYS	B8	E1_MATalpha_URA	E1	1.9375	1.925	3.8625	Mosaic beer	Sake	1099	1448	Out	3.525	Domesticated	Domesticated	DD	57687	64505	1273.5
H06.6B	B8_HO_MATa_LYS	B8	E4_MATalpha_URA	E4	1.9375	2.15	4.0875	Mosaic beer	Asian fermentation	1099	5687	Out	3.75	Domesticated	Wild	DW	59570	66592	3393
H06.6C	B8_HO_MATa_LYS	B8	E10_MATalpha_URA	E10	1.9375	2.1	4.0375	Mosaic beer	African palm wine	1099	676	Out	3.625	Domesticated	Domesticated	DD	62668	68097	887.5
H06.6D	B8_HO_MATa_LYS	B8	F3_MATalpha_URA	F3	1.9375	2.3	4.2375	Mosaic beer	Asian islands	1099	907	Out	3.65	Domesticated	Wild	DW	58997	65112	1003
H06.6E	B8_HO_MATa_LYS	B8	F6_MATalpha_URA	F6	1.9375	1.925	3.8625	Mosaic beer	American	1099	1020	Out	3.525	Domesticated	Wild	DW	54064	60349	1059.5
H06.6F	B8_HO_MATa_LYS	B8	F12_MATalpha_URA	F12	1.9375	3.55	5.4875	Mosaic beer	Malaysian	1099	730	Out	4.7	Domesticated	Wild	DW	64871	69750	914.5
H06.6G	B8_HO_MATa_LYS	B8	G6_MATalpha_URA	G6	1.9375	2.075	4.0125	Mosaic beer	Far East Asian	1099	1104	Out	3.475	Domesticated	Wild	DW	61669	67264	1101.5
H06.6H	B8_HO_MATa_LYS	B8	G8_MATalpha_URA	G8	1.9375	2.025	3.9625	Mosaic beer	China	1099	899	Out	3.65	Domesticated	Wild	DW	88489	90814	999
H06.7A	B8_HO_MATa_LYS	B8	H6_MATalpha_URA	H6	1.9375	3.73	5.6675	Mosaic beer	Ale beer	1099	45556	Out	4.75	Domesticated	Domesticated	DD	60020	63997	23327.5
H06.7B	B8_HO_MATa_LYS	B8	H9_MATalpha_URA	H9	1.9375	3.72	5.6575	Mosaic beer	European farmhouse beer	1099	51456	Out	5.325	Domesticated	Domesticated	DD	66773	72404	26277.5
H06.7C	B8_HO_MATa_LYS	B8	A2_HO_MATalpha_URA	A2	1.9375	1.15	3.0875	Mosaic beer	Wine	1099	569	Out	2.775	Domesticated	Domesticated	DD	21692	23432	834
H06.7D	B8_HO_MATa_LYS	B8	B5_HO_MATalpha_URA	B5	1.9375	1.12	3.0575	Mosaic beer	Brazilian bioethanol	1099	840	Out	2.7	Domesticated	Domesticated	DD	33161	35925	969.5
H06.7E	B8_HO_MATa_LYS	B8	B8_HO_MATalpha_URA	B8	1.9375	0.9625	2.9	Mosaic beer	Mosaic beer	1099	1076	In	2.55	Domesticated	Domesticated	DD	849	314	1087.5
H06.7F	B8_HO_MATa_LYS	B8	B11_HO_MATalpha_URA	B11	1.9375	0.925	2.8625	Mosaic beer	French dairy	1099	708	Out	2.6	Domesticated	Domesticated	DD	41284	43455	903.5
H06.7G	B8_HO_MATa_LYS	B8	C2_HO_MATalpha_URA	C2	1.9375	2.05	3.9875	Mosaic beer	African beer	1099	21554	Out	3.575	Domesticated	Domesticated	DD	50697	52139	11326.5
H06.7H	B8_HO_MATa_LYS	B8	C6_HO_MATalpha_URA	C6	1.9375	2.1	4.0375	Mosaic beer	French Guiana	1099	924	Out	3.625	Domesticated	Domesticated	DD	60970	63768	1011.5
H06.8A	B8_HO_MATa_LYS	B8	C9_HO_MATalpha_URA	C9	1.9375	0.925	2.8625	Mosaic beer	Mexican agave	1099	798	Out	2.6	Domesticated	Domesticated	DD	63904	64823	948.5
H06.8B	B8_HO_MATa_LYS	B8	E4_HO_MATalpha_URA	E4	1.9375	0.95	2.8875	Mosaic beer	Asian fermentation	1099	788	Out	2.55	Domesticated	Wild	DW	57417	64618	943.5
H06.8C	B8_HO_MATa_LYS	B8	F3_HO_MATalpha_URA	F3	1.9375	2.125	4.0625	Mosaic beer	Asian islands	1099	914	Out	3.625	Domesticated	Wild	DW	59010	65145	1006.5
H06.8D	B8_HO_MATa_LYS	B8	F6_HO_MATalpha_URA	F6	1.9375	0.875	2.8125	Mosaic beer	American	1099	1039	Out	2.6	Domesticated	Wild	DW	54075	60365	1069
H06.8E	B8_HO_MATa_LYS	B8	F12_HO_MATalpha_URA	F12	1.9375	1.85	3.7875	Mosaic beer	Malaysian	1099	691	Out	3.5	Domesticated	Wild	DW	64851	69757	895
H06.8F	B8_HO_MATa_LYS	B8	G6_HO_MATalpha_URA_1	G6	1.9375	2.875	4.8125	Mosaic beer	Far East Asian	1099	1094	Out	4.375	Domesticated	Wild	DW	61648	67231	1096.5
H06.8G	B8_HO_MATa_LYS	B8	G6_HO_MATalpha_URA_2	G6	1.9375	1.775	3.7125	Mosaic beer	Far East Asian	1099	1079	Out	3.525	Domesticated	Wild	DW	61660	67233	1089
H06.8H	B8_HO_MATa_LYS	B8	H9_HO_MATalpha_URA	H9	1.9375	3.76	5.6975	Mosaic beer	European farmhouse beer	1099	27166	Out	4.475	Domesticated	Domesticated	DD	53704	58482	14132.5
H06.9A	C2_HO_MATa_LYS	C2	A2_MATalpha_URA	A2	3.9	2.1	6	African beer	Wine	21435	583	Out	6.575	Domesticated	Domesticated	DD	44018	45230	11009
H06.9B	C2_HO_MATa_LYS	C2	B5_MATalpha_URA	B5	3.9	2.275	6.175	African beer	Brazilian bioethanol	21435	30206	Out	1.8	Domesticated	Domesticated	DD	67903	69324	25820.5
H06.9C	C2_HO_MATa_LYS	C2	B8_MATalpha_URA	B8	3.9	2.05	5.95	African beer	Mosaic beer	21435	13425	Out	3.825	Domesticated	Domesticated	DD	55982	57089	17430
H06.9D	C2_HO_MATa_LYS	C2	B11_MATalpha_URA	B11	3.9	1.9	5.8	African beer	French dairy	21435	22084	Out	3.6	Domesticated	Domesticated	DD	67934	67908	21759.5
H06.9E	C2_HO_MATa_LYS	C2	C2_MATalpha_URA	C2	3.9	4.035	7.935	African beer	African beer	21435	35881	In	4.15	Domesticated	Domesticated	DD	34389	14136	28658
H06.9F	C2_HO_MATa_LYS	C2	C6_MATalpha_URA	C6	3.9	1.9	5.8	African beer	French Guiana	21435	7392	Out	5.5	Domesticated	Domesticated	DD	82361	83096	14413.5
H06.9G	C2_HO_MATa_LYS	C2	C9_MATalpha_URA	C9	3.9	2	5.9	African beer	Mexican agave	21435	825	Out	6.025	Domesticated	Domesticated	DD	81742	81142	11130
H06.9H	C2_HO_MATa_LYS	C2	C11_MATalpha_URA	C11	3.9	3.6	7.5	African beer	Mixed origin	21435	62131	Out	6.925	Domesticated	Domesticated	DD	91068	93786	41783
H06.10A	C2_HO_MATa_LYS	C2	E1_MATalpha_URA	E1	3.9	1.925	5.825	African beer	Sake	21435	1448	Out	5.525	Domesticated	Domesticated	DD	80280	85574	11441.5
H06.10B	C2_HO_MATa_LYS	C2	E4_MATalpha_URA	E4	3.9	2.15	6.05	African beer	Asian fermentation	21435	5687	Out	5.825	Domesticated	Wild	DW	82088	87562	13561
H06.10C	C2_HO_MATa_LYS	C2	E10_MATalpha_URA	E10	3.9	2.1	6	African beer	African palm wine	21435	676	Out	5.825	Domesticated	Domesticated	DD	82118	85769	11055.5
H06.10D	C2_HO_MATa_LYS	C2	F3_MATalpha_URA	F3	3.9	2.3	6.2	African beer	Asian islands	21435	907	Out	6.05	Domesticated	Wild	DW	79804	84341	11171
H06.10E	C2_HO_MATa_LYS	C2	F6_MATalpha_URA	F6	3.9	1.925	5.825	African beer	American	21435	1020	Out	5.7	Domesticated	Wild	DW	74523	79171	11227.5
H06.10F	C2_HO_MATa_LYS	C2	F12_MATalpha_URA	F12	3.9	3.55	7.45	African beer	Malaysian	21435	730	Out	3.85	Domesticated	Wild	DW	84526	87793	11082.5
H06.10G	C2_HO_MATa_LYS	C2	G6_MATalpha_URA	G6	3.9	2.075	5.975	African beer	Far East Asian	21435	1104	Out	5.05	Domesticated	Wild	DW	81032	84963	11269.5
H06.10H	C2_HO_MATa_LYS	C2	G8_MATalpha_URA	G8	3.9	2.025	5.925	African beer	China	21435	899	Out	5.65	Domesticated	Wild	DW	107424	108121	11167
H06.11A	C2_HO_MATa_LYS	C2	H6_MATalpha_URA	H6	3.9	3.73	7.63	African beer	Ale beer	21435	45556	Out	5.575	Domesticated	Domesticated	DD	81133	82738	33495.5
H06.11B	C2_HO_MATa_LYS	C2	H9_MATalpha_URA	H9	3.9	3.72	7.62	African beer	European farmhouse beer	21435	51456	Out	4.025	Domesticated	Domesticated	DD	87922	90767	36445.5
H06.11C	C2_HO_MATa_LYS	C2	A2_HO_MATalpha_URA	A2	3.9	1.15	5.05	African beer	Wine	21435	569	Out	5.025	Domesticated	Domesticated	DD	44006	45239	11002
H06.11D	C2_HO_MATa_LYS	C2	B5_HO_MATalpha_URA	B5	3.9	1.12	5.02	African beer	Brazilian bioethanol	21435	840	Out	5.3	Domesticated	Domesticated	DD	54341	56005	11137.5
H06.11E	C2_HO_MATa_LYS	C2	B8_HO_MATalpha_URA	B8	3.9	0.9625	4.8625	African beer	Mosaic beer	21435	1076	Out	5.15	Domesticated	Domesticated	DD	50625	52081	11255.5
H06.11F	C2_HO_MATa_LYS	C2	B11_HO_MATalpha_URA	B11	3.9	0.925	4.825	African beer	French dairy	21435	708	Out	4.15	Domesticated	Domesticated	DD	58408	59175	11071.5
H06.11G	C2_HO_MATa_LYS	C2	C2_HO_MATalpha_URA	C2	3.9	2.05	5.95	African beer	African beer	21435	21554	In	4.905	Domesticated	Domesticated	DD	20467	340	21494.5
H06.11H	C2_HO_MATa_LYS	C2	C6_HO_MATalpha_URA	C6	3.9	2.1	6	African beer	French Guiana	21435	924	Out	3.975	Domesticated	Domesticated	DD	79202	80292	11179.5
H06.12A	C2_HO_MATa_LYS	C2	C9_HO_MATalpha_URA	C9	3.9	0.925	4.825	African beer	Mexican agave	21435	798	Out	5.25	Domesticated	Domesticated	DD	81738	81141	11116.5
H06.12B	C2_HO_MATa_LYS	C2	E4_HO_MATalpha_URA	E4	3.9	0.95	4.85	African beer	Asian fermentation	21435	788	Out	3.875	Domesticated	Wild	DW	79945	85684	11111.5
H06.12C	C2_HO_MATa_LYS	C2	F3_HO_MATalpha_URA	F3	3.9	2.125	6.025	African beer	Asian islands	21435	914	Out	5.95	Domesticated	Wild	DW	79812	84349	11174.5
H06.12D	C2_HO_MATa_LYS	C2	F6_HO_MATalpha_URA	F6	3.9	0.875	4.775	African beer	American	21435	1039	Out	4.75	Domesticated	Wild	DW	74530	79186	11237
H06.12E	C2_HO_MATa_LYS	C2	F12_HO_MATalpha_URA	F12	3.9	1.85	5.75	African beer	Malaysian	21435	691	Out	5.6	Domesticated	Wild	DW	84504	87775	11063
H06.12F	C2_HO_MATa_LYS	C2	G6_HO_MATalpha_URA_1	G6	3.9	2.875	6.775	African beer	Far East Asian	21435	1094	Out	4.675	Domesticated	Wild	DW	81009	84938	11264.5
H06.12G	C2_HO_MATa_LYS	C2	G6_HO_MATalpha_URA_2	G6	3.9	1.775	5.675	African beer	Far East Asian	21435	1079	Out	5.375	Domesticated	Wild	DW	81013	84947	11257
H06.12H	C2_HO_MATa_LYS	C2	H9_HO_MATalpha_URA	H9	3.9	3.76	7.66	African beer	European farmhouse beer	21435	27166	Out	6.775	Domesticated	Domesticated	DD	75329	78204	24300.5
H07.1A	C6_HO_MATa_LYS	C6	A2_MATalpha_URA	A2	0.93	2.1	3.03	French Guiana	Wine	944	583	Out	2.7	Domesticated	Domesticated	DD	57825	60870	763.5
H07.1B	C6_HO_MATa_LYS	C6	B5_MATalpha_URA	B5	0.93	2.275	3.205	French Guiana	Brazilian bioethanol	944	30206	Out	2.775	Domesticated	Domesticated	DD	74305	77201	15575
H07.1C	C6_HO_MATa_LYS	C6	B8_MATalpha_URA	B8	0.93	2.05	2.98	French Guiana	Mosaic beer	944	13425	Out	2.75	Domesticated	Domesticated	DD	66474	69204	7184.5
H07.1D	C6_HO_MATa_LYS	C6	B11_MATalpha_URA	B11	0.93	1.9	2.83	French Guiana	French dairy	944	22084	Out	2.725	Domesticated	Domesticated	DD	80026	81501	11514
H07.1E	C6_HO_MATa_LYS	C6	C2_MATalpha_URA	C2	0.93	4.035	4.965	French Guiana	African beer	944	35881	Out	4.8	Domesticated	Domesticated	DD	88234	88723	18412.5
H07.1F	C6_HO_MATa_LYS	C6	C6_MATalpha_URA	C6	0.93	1.9	2.83	French Guiana	French Guiana	944	7392	In	2.575	Domesticated	Domesticated	DD	7039	6680	4168
H07.1G	C6_HO_MATa_LYS	C6	C9_MATalpha_URA	C9	0.93	2	2.93	French Guiana	Mexican agave	944	825	Out	2.65	Domesticated	Domesticated	DD	53794	52153	884.5
H07.1H	C6_HO_MATa_LYS	C6	C11_MATalpha_URA	C11	0.93	3.6	4.53	French Guiana	Mixed origin	944	62131	Out	4.525	Domesticated	Domesticated	DD	97771	102481	31537.5
H07.2A	C6_HO_MATa_LYS	C6	E1_MATalpha_URA	E1	0.93	1.925	2.855	French Guiana	Sake	944	1448	Out	2.625	Domesticated	Domesticated	DD	75529	79177	1196
H07.2B	C6_HO_MATa_LYS	C6	E4_MATalpha_URA	E4	0.93	2.15	3.08	French Guiana	Asian fermentation	944	5687	Out	2.775	Domesticated	Wild	DW	77350	81160	3315.5
H07.2C	C6_HO_MATa_LYS	C6	E10_MATalpha_URA	E10	0.93	2.1	3.03	French Guiana	African palm wine	944	676	Out	2.825	Domesticated	Domesticated	DD	77388	79354	810
H07.2D	C6_HO_MATa_LYS	C6	F3_MATalpha_URA	F3	0.93	2.3	3.23	French Guiana	Asian islands	944	907	Out	2.225	Domesticated	Wild	DW	75121	78087	925.5
H07.2E	C6_HO_MATa_LYS	C6	F6_MATalpha_URA	F6	0.93	1.925	2.855	French Guiana	American	944	1020	Out	2.625	Domesticated	Wild	DW	69700	72887	982
H07.2F	C6_HO_MATa_LYS	C6	F12_MATalpha_URA	F12	0.93	3.55	4.48	French Guiana	Malaysian	944	730	Out	4.4	Domesticated	Wild	DW	79371	81218	837
H07.2G	C6_HO_MATa_LYS	C6	G6_MATalpha_URA	G6	0.93	2.075	3.005	French Guiana	Far East Asian	944	1104	Out	2.65	Domesticated	Wild	DW	75590	78191	1024
H07.2H	C6_HO_MATa_LYS	C6	G8_MATalpha_URA	G8	0.93	2.025	2.955	French Guiana	China	944	899	Out	2.825	Domesticated	Wild	DW	101349	101087	921.5
H07.3A	C6_HO_MATa_LYS	C6	H6_MATalpha_URA	H6	0.93	3.73	4.66	French Guiana	Ale beer	944	45556	Out	4.6	Domesticated	Domesticated	DD	89917	93378	23250
H07.3B	C6_HO_MATa_LYS	C6	H9_MATalpha_URA	H9	0.93	3.72	4.65	French Guiana	European farmhouse beer	944	51456	Out	4.575	Domesticated	Domesticated	DD	93788	98017	26200
H07.3C	C6_HO_MATa_LYS	C6	A2_HO_MATalpha_URA	A2	0.93	1.15	2.08	French Guiana	Wine	944	569	Out	1.775	Domesticated	Domesticated	DD	57802	60849	756.5
H07.3D	C6_HO_MATa_LYS	C6	B5_HO_MATalpha_URA	B5	0.93	1.12	2.05	French Guiana	Brazilian bioethanol	944	840	Out	1.75	Domesticated	Domesticated	DD	60984	63511	892
H07.3E	C6_HO_MATa_LYS	C6	B8_HO_MATalpha_URA	B8	0.93	0.9625	1.8925	French Guiana	Mosaic beer	944	1076	Out	1.65	Domesticated	Domesticated	DD	60986	63837	1010
H07.3F	C6_HO_MATa_LYS	C6	B11_HO_MATalpha_URA	B11	0.93	0.925	1.855	French Guiana	French dairy	944	708	Out	1.65	Domesticated	Domesticated	DD	70093	71832	826
H07.3G	C6_HO_MATa_LYS	C6	C2_HO_MATalpha_URA	C2	0.93	2.05	2.98	French Guiana	African beer	944	21554	Out	2.625	Domesticated	Domesticated	DD	79273	80366	11249
H07.3H	C6_HO_MATa_LYS	C6	C6_HO_MATalpha_URA	C6	0.93	2.1	3.03	French Guiana	French Guiana	944	924	In	2.625	Domesticated	Domesticated	DD	825	429	934
H07.4A	C6_HO_MATa_LYS	C6	C9_HO_MATalpha_URA	C9	0.93	0.925	1.855	French Guiana	Mexican agave	944	798	Out	1.65	Domesticated	Domesticated	DD	53782	52136	871
H07.4B	C6_HO_MATa_LYS	C6	E4_HO_MATalpha_URA	E4	0.93	0.95	1.88	French Guiana	Asian fermentation	944	788	Out	1.625	Domesticated	Wild	DW	75171	79155	866
H07.4C	C6_HO_MATa_LYS	C6	F3_HO_MATalpha_URA	F3	0.93	2.125	3.055	French Guiana	Asian islands	944	914	Out	2.775	Domesticated	Wild	DW	75123	78087	929
H07.4D	C6_HO_MATa_LYS	C6	F6_HO_MATalpha_URA	F6	0.93	0.875	1.805	French Guiana	American	944	1039	Out	1.6	Domesticated	Wild	DW	69720	72919	991.5
H07.4E	C6_HO_MATa_LYS	C6	F12_HO_MATalpha_URA	F12	0.93	1.85	2.78	French Guiana	Malaysian	944	691	Out	2.575	Domesticated	Wild	DW	79348	81217	817.5
H07.4F	C6_HO_MATa_LYS	C6	G6_HO_MATalpha_URA_1	G6	0.93	2.875	3.805	French Guiana	Far East Asian	944	1094	Out	3.525	Domesticated	Wild	DW	75575	78177	1019
H07.4G	C6_HO_MATa_LYS	C6	G6_HO_MATalpha_URA_2	G6	0.93	1.775	2.705	French Guiana	Far East Asian	944	1079	Out	2.55	Domesticated	Wild	DW	75577	78171	1011.5
H07.4H	C6_HO_MATa_LYS	C6	H9_HO_MATalpha_URA	H9	0.93	3.76	4.69	French Guiana	European farmhouse beer	944	27166	Out	4.725	Domesticated	Domesticated	DD	80826	84477	14055
H07.5A	C9_HO_MATa_LYS	C9	A2_MATalpha_URA	A2	0.925	2.1	3.025	Mexican agave	Wine	824	583	Out	2.7	Domesticated	Domesticated	DD	59582	60705	703.5
H07.5B	C9_HO_MATa_LYS	C9	B5_MATalpha_URA	B5	0.925	2.275	3.2	Mexican agave	Brazilian bioethanol	824	30206	Out	2.85	Domesticated	Domesticated	DD	79125	80387	15515
H07.5C	C9_HO_MATa_LYS	C9	B8_MATalpha_URA	B8	0.925	2.05	2.975	Mexican agave	Mosaic beer	824	13425	Out	2.8	Domesticated	Domesticated	DD	69402	70217	7124.5
H07.5D	C9_HO_MATa_LYS	C9	B11_MATalpha_URA	B11	0.925	1.9	2.825	Mexican agave	French dairy	824	22084	Out	2.625	Domesticated	Domesticated	DD	83177	82998	11454
H07.5E	C9_HO_MATa_LYS	C9	C2_MATalpha_URA	C2	0.925	4.035	4.96	Mexican agave	African beer	824	35881	Out	4.75	Domesticated	Domesticated	DD	90771	89544	18352.5
H07.5F	C9_HO_MATa_LYS	C9	C6_MATalpha_URA	C6	0.925	1.9	2.825	Mexican agave	French Guiana	824	7392	Out	2.675	Domesticated	Domesticated	DD	56919	55024	4108
H07.5G	C9_HO_MATa_LYS	C9	C9_MATalpha_URA	C9	0.925	2	2.925	Mexican agave	Mexican agave	824	825	In	2.65	Domesticated	Domesticated	DD	729	326	824.5
H07.5H	C9_HO_MATa_LYS	C9	C11_MATalpha_URA	C11	0.925	3.6	4.525	Mexican agave	Mixed origin	824	62131	Out	4.675	Domesticated	Domesticated	DD	101758	104992	31477.5
H07.6A	C9_HO_MATa_LYS	C9	E1_MATalpha_URA	E1	0.925	1.925	2.85	Mexican agave	Sake	824	1448	Out	2.6	Domesticated	Domesticated	DD	81876	84512	1136
H07.6B	C9_HO_MATa_LYS	C9	E4_MATalpha_URA	E4	0.925	2.15	3.075	Mexican agave	Asian fermentation	824	5687	Out	2.775	Domesticated	Wild	DW	83722	86517	3255.5
H07.6C	C9_HO_MATa_LYS	C9	E10_MATalpha_URA	E10	0.925	2.1	3.025	Mexican agave	African palm wine	824	676	Out	2.925	Domesticated	Domesticated	DD	84918	85938	750
H07.6D	C9_HO_MATa_LYS	C9	F3_MATalpha_URA	F3	0.925	2.3	3.225	Mexican agave	Asian islands	824	907	Out	2.725	Domesticated	Wild	DW	81455	83281	865.5
H07.6E	C9_HO_MATa_LYS	C9	F6_MATalpha_URA	F6	0.925	1.925	2.85	Mexican agave	American	824	1020	Out	2.7	Domesticated	Wild	DW	76190	78184	922
H07.6F	C9_HO_MATa_LYS	C9	F12_MATalpha_URA	F12	0.925	3.55	4.475	Mexican agave	Malaysian	824	730	Out	4.475	Domesticated	Wild	DW	85578	86207	777
H07.6G	C9_HO_MATa_LYS	C9	G6_MATalpha_URA	G6	0.925	2.075	3	Mexican agave	Far East Asian	824	1104	Out	2.325	Domesticated	Wild	DW	81034	82279	964
H07.6H	C9_HO_MATa_LYS	C9	G8_MATalpha_URA	G8	0.925	2.025	2.95	Mexican agave	China	824	899	Out	2.9	Domesticated	Wild	DW	106364	104638	861.5
H07.7A	C9_HO_MATa_LYS	C9	H6_MATalpha_URA	H6	0.925	3.73	4.655	Mexican agave	Ale beer	824	45556	Out	4.7	Domesticated	Domesticated	DD	93488	95422	23190
H07.7B	C9_HO_MATa_LYS	C9	H9_MATalpha_URA	H9	0.925	3.72	4.645	Mexican agave	European farmhouse beer	824	51456	Out	4.35	Domesticated	Domesticated	DD	97911	100732	26140
H07.7C	C9_HO_MATa_LYS	C9	A2_HO_MATalpha_URA	A2	0.925	1.15	2.075	Mexican agave	Wine	824	569	Out	1.875	Domesticated	Domesticated	DD	59558	60672	696.5
H07.7D	C9_HO_MATa_LYS	C9	B5_HO_MATalpha_URA	B5	0.925	1.12	2.045	Mexican agave	Brazilian bioethanol	824	840	Out	1.825	Domesticated	Domesticated	DD	65748	66546	832
H07.7E	C9_HO_MATa_LYS	C9	B8_HO_MATalpha_URA	B8	0.925	0.9625	1.8875	Mexican agave	Mosaic beer	824	1076	Out	1.6	Domesticated	Domesticated	DD	63920	64875	950
H07.7F	C9_HO_MATa_LYS	C9	B11_HO_MATalpha_URA	B11	0.925	0.925	1.85	Mexican agave	French dairy	824	708	Out	1.7	Domesticated	Domesticated	DD	73319	73445	766
H07.7G	C9_HO_MATa_LYS	C9	C2_HO_MATalpha_URA	C2	0.925	2.05	2.975	Mexican agave	African beer	824	21554	Out	2.725	Domesticated	Domesticated	DD	81803	81184	11189
H07.7H	C9_HO_MATa_LYS	C9	C6_HO_MATalpha_URA	C6	0.925	2.1	3.025	Mexican agave	French Guiana	824	924	Out	2.8	Domesticated	Domesticated	DD	53769	52099	874
H07.8A	C9_HO_MATa_LYS	C9	C9_HO_MATalpha_URA	C9	0.925	0.925	1.85	Mexican agave	Mexican agave	824	798	In	2.3	Domesticated	Domesticated	DD	717	323	811
H07.8B	C9_HO_MATa_LYS	C9	E4_HO_MATalpha_URA	E4	0.925	0.95	1.875	Mexican agave	Asian fermentation	824	788	Out	1.65	Domesticated	Wild	DW	81572	84563	806
H07.8C	C9_HO_MATa_LYS	C9	F3_HO_MATalpha_URA	F3	0.925	2.125	3.05	Mexican agave	Asian islands	824	914	Out	2.775	Domesticated	Wild	DW	81459	83291	869
H07.8D	C9_HO_MATa_LYS	C9	F6_HO_MATalpha_URA	F6	0.925	0.875	1.8	Mexican agave	American	824	1039	Out	1.675	Domesticated	Wild	DW	76196	78214	931.5
H07.8E	C9_HO_MATa_LYS	C9	F12_HO_MATalpha_URA	F12	0.925	1.85	2.775	Mexican agave	Malaysian	824	691	Out	2.75	Domesticated	Wild	DW	85555	86198	757.5
H07.8F	C9_HO_MATa_LYS	C9	G6_HO_MATalpha_URA_1	G6	0.925	2.875	3.8	Mexican agave	Far East Asian	824	1094	Out	3.5	Domesticated	Wild	DW	81011	82249	959
H07.8G	C9_HO_MATa_LYS	C9	G6_HO_MATalpha_URA_2	G6	0.925	1.775	2.7	Mexican agave	Far East Asian	824	1079	Out	2.7	Domesticated	Wild	DW	81019	82271	951.5
H07.8H	C9_HO_MATa_LYS	C9	H9_HO_MATalpha_URA	H9	0.925	3.76	4.685	Mexican agave	European farmhouse beer	824	27166	Out	4.9	Domesticated	Domesticated	DD	84929	87181	13995
H07.9A	C11_HO_MATa_LYS	C11	A2_MATalpha_URA	A2	2.3	2.1	4.4	Mixed origin	Wine	36921	583	Out	3.925	Domesticated	Domesticated	DD	52442	57292	18752
H07.9B	C11_HO_MATa_LYS	C11	B5_MATalpha_URA	B5	2.3	2.275	4.575	Mixed origin	Brazilian bioethanol	36921	30206	Out	3.875	Domesticated	Domesticated	DD	68681	66894	33563.5
H07.9C	C11_HO_MATa_LYS	C11	B8_MATalpha_URA	B8	2.3	2.05	4.35	Mixed origin	Mosaic beer	36921	13425	Out	3.875	Domesticated	Domesticated	DD	59840	61406	25173
H07.9D	C11_HO_MATa_LYS	C11	B11_MATalpha_URA	B11	2.3	1.9	4.2	Mixed origin	French dairy	36921	22084	Out	3.9	Domesticated	Domesticated	DD	75697	77012	29502.5
H07.9E	C11_HO_MATa_LYS	C11	C2_MATalpha_URA	C2	2.3	4.035	6.335	Mixed origin	African beer	36921	35881	Out	5.975	Domesticated	Domesticated	DD	86192	87188	36401
H07.9F	C11_HO_MATa_LYS	C11	C6_MATalpha_URA	C6	2.3	1.9	4.2	Mixed origin	French Guiana	36921	7392	Out	3.75	Domesticated	Domesticated	DD	86785	90136	22156.5
H07.9G	C11_HO_MATa_LYS	C11	C9_MATalpha_URA	C9	2.3	2	4.3	Mixed origin	Mexican agave	36921	825	Out	3.75	Domesticated	Domesticated	DD	87876	90206	18873
H07.9H	C11_HO_MATa_LYS	C11	C11_MATalpha_URA	C11	2.3	3.6	5.9	Mixed origin	Mixed origin	36921	62131	In	5.725	Domesticated	Domesticated	DD	59341	32719	49526
H07.10A	C11_HO_MATa_LYS	C11	E1_MATalpha_URA	E1	2.3	1.925	4.225	Mixed origin	Sake	36921	1448	Out	3.6	Domesticated	Domesticated	DD	62197	67437	19184.5
H07.10B	C11_HO_MATa_LYS	C11	E4_MATalpha_URA	E4	2.3	2.15	4.45	Mixed origin	Asian fermentation	36921	5687	Out	3.85	Domesticated	Wild	DW	63717	68546	21304
H07.10C	C11_HO_MATa_LYS	C11	E10_MATalpha_URA	E10	2.3	2.1	4.4	Mixed origin	African palm wine	36921	676	Out	3.95	Domesticated	Domesticated	DD	74207	78809	18798.5
H07.10D	C11_HO_MATa_LYS	C11	F3_MATalpha_URA	F3	2.3	2.3	4.6	Mixed origin	Asian islands	36921	907	Out	3.925	Domesticated	Wild	DW	69258	74354	18914
H07.10E	C11_HO_MATa_LYS	C11	F6_MATalpha_URA	F6	2.3	1.925	4.225	Mixed origin	American	36921	1020	Out	3.7	Domesticated	Wild	DW	64937	70291	18970.5
H07.10F	C11_HO_MATa_LYS	C11	F12_MATalpha_URA	F12	2.3	3.55	5.85	Mixed origin	Malaysian	36921	730	Out	5.25	Domesticated	Wild	DW	78032	82312	18825.5
H07.10G	C11_HO_MATa_LYS	C11	G6_MATalpha_URA	G6	2.3	2.075	4.375	Mixed origin	Far East Asian	36921	1104	Out	3.675	Domesticated	Wild	DW	76223	81401	19012.5
H07.10H	C11_HO_MATa_LYS	C11	G8_MATalpha_URA	G8	2.3	2.025	4.325	Mixed origin	China	36921	899	Out	3.825	Domesticated	Wild	DW	104818	106948	18910
H07.11A	C11_HO_MATa_LYS	C11	H6_MATalpha_URA	H6	2.3	3.73	6.03	Mixed origin	Ale beer	36921	45556	Out	5.525	Domesticated	Domesticated	DD	71419	64361	41238.5
H07.11B	C11_HO_MATa_LYS	C11	H9_MATalpha_URA	H9	2.3	3.72	6.02	Mixed origin	European farmhouse beer	36921	51456	Out	5.625	Domesticated	Domesticated	DD	72519	63334	44188.5
H07.11C	C11_HO_MATa_LYS	C11	A2_HO_MATalpha_URA	A2	2.3	1.15	3.45	Mixed origin	Wine	36921	569	Out	3	Domesticated	Domesticated	DD	52430	57288	18745
H07.11D	C11_HO_MATa_LYS	C11	B5_HO_MATalpha_URA	B5	2.3	1.12	3.42	Mixed origin	Brazilian bioethanol	36921	840	Out	2.925	Domesticated	Domesticated	DD	58233	62743	18880.5
H07.11E	C11_HO_MATa_LYS	C11	B8_HO_MATalpha_URA	B8	2.3	0.9625	3.2625	Mixed origin	Mosaic beer	36921	1076	Out	2.825	Domesticated	Domesticated	DD	55854	60644	18998.5
H07.11F	C11_HO_MATa_LYS	C11	B11_HO_MATalpha_URA	B11	2.3	0.925	3.225	Mixed origin	French dairy	36921	708	Out	2.825	Domesticated	Domesticated	DD	66831	71011	18814.5
H07.11G	C11_HO_MATa_LYS	C11	C2_HO_MATalpha_URA	C2	2.3	2.05	4.35	Mixed origin	African beer	36921	21554	Out	3.75	Domesticated	Domesticated	DD	77633	80047	29237.5
H07.11H	C11_HO_MATa_LYS	C11	C6_HO_MATalpha_URA	C6	2.3	2.1	4.4	Mixed origin	French Guiana	36921	924	Out	3.85	Domesticated	Domesticated	DD	83672	87524	18922.5
H07.12A	C11_HO_MATa_LYS	C11	C9_HO_MATalpha_URA	C9	2.3	0.925	3.225	Mixed origin	Mexican agave	36921	798	Out	2.725	Domesticated	Domesticated	DD	87860	90238	18859.5
H07.12B	C11_HO_MATa_LYS	C11	E4_HO_MATalpha_URA	E4	2.3	0.95	3.25	Mixed origin	Asian fermentation	36921	788	Out	2.8	Domesticated	Wild	DW	61805	67374	18854.5
H07.12C	C11_HO_MATa_LYS	C11	F3_HO_MATalpha_URA	F3	2.3	2.125	4.425	Mixed origin	Asian islands	36921	914	Out	4.05	Domesticated	Wild	DW	69265	74359	18917.5
H07.12D	C11_HO_MATa_LYS	C11	F6_HO_MATalpha_URA	F6	2.3	0.875	3.175	Mixed origin	American	36921	1039	Out	2.8	Domesticated	Wild	DW	64944	70320	18980
H07.12E	C11_HO_MATa_LYS	C11	F12_HO_MATalpha_URA	F12	2.3	1.85	4.15	Mixed origin	Malaysian	36921	691	Out	3.775	Domesticated	Wild	DW	78010	82342	18806
H07.12F	C11_HO_MATa_LYS	C11	G6_HO_MATalpha_URA_1	G6	2.3	2.875	5.175	Mixed origin	Far East Asian	36921	1094	Out	4.75	Domesticated	Wild	DW	76202	81369	19007.5
H07.12G	C11_HO_MATa_LYS	C11	G6_HO_MATalpha_URA_2	G6	2.3	1.775	4.075	Mixed origin	Far East Asian	36921	1079	Out	3.775	Domesticated	Wild	DW	76210	81407	19000
H07.12H	C11_HO_MATa_LYS	C11	H9_HO_MATalpha_URA	H9	2.3	3.76	6.06	Mixed origin	European farmhouse beer	36921	27166	Out	5.325	Domesticated	Domesticated	DD	63080	60709	32043.5
H08.1A	E4_HO_MATa_LYS	E4	A2_MATalpha_URA	A2	1.125	2.1	3.225	Asian fermentation	Wine	826	583	Out	2.825	Wild	Domesticated	DW	59873	68133	704.5
H08.1B	E4_HO_MATa_LYS	E4	B5_MATalpha_URA	B5	1.125	2.275	3.4	Asian fermentation	Brazilian bioethanol	826	30206	Out	2.825	Wild	Domesticated	DW	67468	74099	15516
H08.1C	E4_HO_MATa_LYS	E4	B8_MATalpha_URA	B8	1.125	2.05	3.175	Asian fermentation	Mosaic beer	826	13425	Out	2.725	Wild	Domesticated	DW	63174	70446	7125.5
H08.1D	E4_HO_MATa_LYS	E4	B11_MATalpha_URA	B11	1.125	1.9	3.025	Asian fermentation	French dairy	826	22084	Out	2.525	Wild	Domesticated	DW	76349	81702	11455
H08.1E	E4_HO_MATa_LYS	E4	C2_MATalpha_URA	C2	1.125	4.035	5.16	Asian fermentation	African beer	826	35881	Out	4.75	Wild	Domesticated	DW	88808	93791	18353.5
H08.1F	E4_HO_MATa_LYS	E4	C6_MATalpha_URA	C6	1.125	1.9	3.025	Asian fermentation	French Guiana	826	7392	Out	2.6	Wild	Domesticated	DW	78316	81940	4109
H08.1G	E4_HO_MATa_LYS	E4	C9_MATalpha_URA	C9	1.125	2	3.125	Asian fermentation	Mexican agave	826	825	Out	2.6	Wild	Domesticated	DW	81553	84516	825.5
H08.1H	E4_HO_MATa_LYS	E4	C11_MATalpha_URA	C11	1.125	3.6	4.725	Asian fermentation	Mixed origin	826	62131	Out	4.55	Wild	Domesticated	DW	76406	83139	31478.5
H08.2A	E4_HO_MATa_LYS	E4	E1_MATalpha_URA	E1	1.125	1.925	3.05	Asian fermentation	Sake	826	1448	Out	2.725	Wild	Domesticated	DW	20145	20463	1137
H08.2B	E4_HO_MATa_LYS	E4	E4_MATalpha_URA	E4	1.125	2.15	3.275	Asian fermentation	Asian fermentation	826	5687	In	2.8	Wild	Wild	WW	5094	4645	3256.5
H08.2C	E4_HO_MATa_LYS	E4	E10_MATalpha_URA	E10	1.125	2.1	3.225	Asian fermentation	African palm wine	826	676	Out	2.825	Wild	Domesticated	DW	50227	52174	751
H08.2D	E4_HO_MATa_LYS	E4	F3_MATalpha_URA	F3	1.125	2.3	3.425	Asian fermentation	Asian islands	826	907	Out	2.7	Wild	Wild	WW	41490	43408	866.5
H08.2E	E4_HO_MATa_LYS	E4	F6_MATalpha_URA	F6	1.125	1.925	3.05	Asian fermentation	American	826	1020	Out	2.575	Wild	Wild	WW	37978	40061	923
H08.2F	E4_HO_MATa_LYS	E4	F12_MATalpha_URA	F12	1.125	3.55	4.675	Asian fermentation	Malaysian	826	730	Out	4.4	Wild	Wild	WW	55863	57685	778
H08.2G	E4_HO_MATa_LYS	E4	G6_MATalpha_URA	G6	1.125	2.075	3.2	Asian fermentation	Far East Asian	826	1104	Out	2.525	Wild	Wild	WW	55912	59322	965
H08.2H	E4_HO_MATa_LYS	E4	G8_MATalpha_URA	G8	1.125	2.025	3.15	Asian fermentation	China	826	899	Out	2.9	Wild	Wild	WW	87431	88533	862.5
H08.3A	E4_HO_MATa_LYS	E4	H6_MATalpha_URA	H6	1.125	3.73	4.855	Asian fermentation	Ale beer	826	45556	Out	4.775	Wild	Domesticated	DW	73120	79341	23191
H08.3B	E4_HO_MATa_LYS	E4	H9_MATalpha_URA	H9	1.125	3.72	4.845	Asian fermentation	European farmhouse beer	826	51456	Out	3.875	Wild	Domesticated	DW	68774	74478	26141
H08.3C	E4_HO_MATa_LYS	E4	A2_HO_MATalpha_URA	A2	1.125	1.15	2.275	Asian fermentation	Wine	826	569	Out	1.775	Wild	Domesticated	DW	59858	68134	697.5
H08.3D	E4_HO_MATa_LYS	E4	B5_HO_MATalpha_URA	B5	1.125	1.12	2.245	Asian fermentation	Brazilian bioethanol	826	840	Out	1.75	Wild	Domesticated	DW	55140	61603	833
H08.3E	E4_HO_MATa_LYS	E4	B8_HO_MATalpha_URA	B8	1.125	0.9625	2.0875	Asian fermentation	Mosaic beer	826	1076	Out	1.725	Wild	Domesticated	DW	57380	64595	951
H08.3F	E4_HO_MATa_LYS	E4	B11_HO_MATalpha_URA	B11	1.125	0.925	2.05	Asian fermentation	French dairy	826	708	Out	1.675	Wild	Domesticated	DW	66183	71834	767
H08.3G	E4_HO_MATa_LYS	E4	C2_HO_MATalpha_URA	C2	1.125	2.05	3.175	Asian fermentation	African beer	826	21554	Out	2.75	Wild	Domesticated	DW	79964	85644	11190
H08.3H	E4_HO_MATa_LYS	E4	C6_HO_MATalpha_URA	C6	1.125	2.1	3.225	Asian fermentation	French Guiana	826	924	Out	2.775	Wild	Domesticated	DW	75157	79106	875
H08.4A	E4_HO_MATa_LYS	E4	C9_HO_MATalpha_URA	C9	1.125	0.925	2.05	Asian fermentation	Mexican agave	826	798	Out	1.625	Wild	Domesticated	DW	81539	84527	812
H08.4B	E4_HO_MATa_LYS	E4	E4_HO_MATalpha_URA	E4	1.125	0.95	2.075	Asian fermentation	Asian fermentation	826	788	In	1.725	Wild	Wild	WW	2191	1900	807
H08.4C	E4_HO_MATa_LYS	E4	F3_HO_MATalpha_URA	F3	1.125	2.125	3.25	Asian fermentation	Asian islands	826	914	Out	2.625	Wild	Wild	WW	41486	43394	870
H08.4D	E4_HO_MATa_LYS	E4	F6_HO_MATalpha_URA	F6	1.125	0.875	2	Asian fermentation	American	826	1039	Out	1.7	Wild	Wild	WW	37993	40080	932.5
H08.4E	E4_HO_MATa_LYS	E4	F12_HO_MATalpha_URA	F12	1.125	1.85	2.975	Asian fermentation	Malaysian	826	691	Out	2.65	Wild	Wild	WW	55849	57701	758.5
H08.4F	E4_HO_MATa_LYS	E4	G6_HO_MATalpha_URA_1	G6	1.125	2.875	4	Asian fermentation	Far East Asian	826	1094	Out	3.55	Wild	Wild	WW	55895	59315	960
H08.4G	E4_HO_MATa_LYS	E4	G6_HO_MATalpha_URA_2	G6	1.125	1.775	2.9	Asian fermentation	Far East Asian	826	1079	Out	2.575	Wild	Wild	WW	55904	59324	952.5
H08.4H	E4_HO_MATa_LYS	E4	H9_HO_MATalpha_URA	H9	1.125	3.76	4.885	Asian fermentation	European farmhouse beer	826	27166	Out	5.075	Wild	Domesticated	DW	56537	61493	13996
H08.5A	F3_HO_MATa_LYS	F3	A2_MATalpha_URA	A2	1.1	2.1	3.2	Asian islands	Wine	908	583	Out	2.7	Wild	Domesticated	DW	59882	66831	745.5
H08.5B	F3_HO_MATa_LYS	F3	B5_MATalpha_URA	B5	1.1	2.275	3.375	Asian islands	Brazilian bioethanol	908	30206	Out	2.875	Wild	Domesticated	DW	69393	74904	15557
H08.5C	F3_HO_MATa_LYS	F3	B8_MATalpha_URA	B8	1.1	2.05	3.15	Asian islands	Mosaic beer	908	13425	Out	2.75	Wild	Domesticated	DW	64726	70866	7166.5
H08.5D	F3_HO_MATa_LYS	F3	B11_MATalpha_URA	B11	1.1	1.9	3	Asian islands	French dairy	908	22084	Out	2.55	Wild	Domesticated	DW	76652	80850	11496
H08.5E	F3_HO_MATa_LYS	F3	C2_MATalpha_URA	C2	1.1	4.035	5.135	Asian islands	African beer	908	35881	Out	5.025	Wild	Domesticated	DW	88708	92604	18394.5
H08.5F	F3_HO_MATa_LYS	F3	C6_MATalpha_URA	C6	1.1	1.9	3	Asian islands	French Guiana	908	7392	Out	2.65	Wild	Domesticated	DW	78236	80841	4150
H08.5G	F3_HO_MATa_LYS	F3	C9_MATalpha_URA	C9	1.1	2	3.1	Asian islands	Mexican agave	908	825	Out	2.6	Wild	Domesticated	DW	81454	83270	866.5
H08.5H	F3_HO_MATa_LYS	F3	C11_MATalpha_URA	C11	1.1	3.6	4.7	Asian islands	Mixed origin	908	62131	Out	4.825	Wild	Domesticated	DW	83951	90047	31519.5
H08.6A	F3_HO_MATa_LYS	F3	E1_MATalpha_URA	E1	1.1	1.925	3.025	Asian islands	Sake	908	1448	Out	2.725	Wild	Domesticated	DW	41461	43059	1178
H08.6B	F3_HO_MATa_LYS	F3	E4_MATalpha_URA	E4	1.1	2.15	3.25	Asian islands	Asian fermentation	908	5687	Out	2.7	Wild	Wild	WW	43651	45424	3297.5
H08.6C	F3_HO_MATa_LYS	F3	E10_MATalpha_URA	E10	1.1	2.1	3.2	Asian islands	African palm wine	908	676	Out	2.85	Wild	Domesticated	DW	45186	46044	792
H08.6D	F3_HO_MATa_LYS	F3	F3_MATalpha_URA	F3	1.1	2.3	3.4	Asian islands	Asian islands	908	907	In	2.675	Wild	Wild	WW	710	355	907.5
H08.6E	F3_HO_MATa_LYS	F3	F6_MATalpha_URA	F6	1.1	1.925	3.025	Asian islands	American	908	1020	Out	2.65	Wild	Wild	WW	39336	40840	964
H08.6F	F3_HO_MATa_LYS	F3	F12_MATalpha_URA	F12	1.1	3.55	4.65	Asian islands	Malaysian	908	730	Out	4.45	Wild	Wild	WW	54697	55791	819
H08.6G	F3_HO_MATa_LYS	F3	G6_MATalpha_URA	G6	1.1	2.075	3.175	Asian islands	Far East Asian	908	1104	Out	2.625	Wild	Wild	WW	56272	58821	1006
H08.6H	F3_HO_MATa_LYS	F3	G8_MATalpha_URA	G8	1.1	2.025	3.125	Asian islands	China	908	899	Out	2.975	Wild	Wild	WW	87252	87437	903.5
H08.7A	F3_HO_MATa_LYS	F3	H6_MATalpha_URA	H6	1.1	3.73	4.83	Asian islands	Ale beer	908	45556	Out	5.125	Wild	Domesticated	DW	78952	84334	23232
H08.7B	F3_HO_MATa_LYS	F3	H9_MATalpha_URA	H9	1.1	3.72	4.82	Asian islands	European farmhouse beer	908	51456	Out	4.2	Wild	Domesticated	DW	77352	82583	26182
H08.7C	F3_HO_MATa_LYS	F3	A2_HO_MATalpha_URA	A2	1.1	1.15	2.25	Asian islands	Wine	908	569	Out	1.775	Wild	Domesticated	DW	59861	66820	738.5
H08.7D	F3_HO_MATa_LYS	F3	B5_HO_MATalpha_URA	B5	1.1	1.12	2.22	Asian islands	Brazilian bioethanol	908	840	Out	1.75	Wild	Domesticated	DW	56965	62198	874
H08.7E	F3_HO_MATa_LYS	F3	B8_HO_MATalpha_URA	B8	1.1	0.9625	2.0625	Asian islands	Mosaic beer	908	1076	Out	1.525	Wild	Domesticated	DW	59001	65160	992
H08.7F	F3_HO_MATa_LYS	F3	B11_HO_MATalpha_URA	B11	1.1	0.925	2.025	Asian islands	French dairy	908	708	Out	1.675	Wild	Domesticated	DW	66452	70926	808
H08.7G	F3_HO_MATa_LYS	F3	C2_HO_MATalpha_URA	C2	1.1	2.05	3.15	Asian islands	African beer	908	21554	Out	2.75	Wild	Domesticated	DW	79868	84394	11231
H08.7H	F3_HO_MATa_LYS	F3	C6_HO_MATalpha_URA	C6	1.1	2.1	3.2	Asian islands	French Guiana	908	924	Out	2.75	Wild	Domesticated	DW	75101	78050	916
H08.8A	F3_HO_MATa_LYS	F3	C9_HO_MATalpha_URA	C9	1.1	0.925	2.025	Asian islands	Mexican agave	908	798	Out	1.725	Wild	Domesticated	DW	81448	83276	853
H08.8B	F3_HO_MATa_LYS	F3	E4_HO_MATalpha_URA	E4	1.1	0.95	2.05	Asian islands	Asian fermentation	908	788	Out	1.475	Wild	Wild	WW	41458	43380	848
H08.8C	F3_HO_MATa_LYS	F3	F3_HO_MATalpha_URA	F3	1.1	2.125	3.225	Asian islands	Asian islands	908	914	In	2.725	Wild	Wild	WW	697	260	911
H08.8D	F3_HO_MATa_LYS	F3	F6_HO_MATalpha_URA	F6	1.1	0.875	1.975	Asian islands	American	908	1039	Out	1.7	Wild	Wild	WW	39347	40873	973.5
H08.8E	F3_HO_MATa_LYS	F3	F12_HO_MATalpha_URA	F12	1.1	1.85	2.95	Asian islands	Malaysian	908	691	Out	2.6	Wild	Wild	WW	54685	55792	799.5
H08.8F	F3_HO_MATa_LYS	F3	G6_HO_MATalpha_URA_1	G6	1.1	2.875	3.975	Asian islands	Far East Asian	908	1094	Out	3.6	Wild	Wild	WW	56251	58819	1001
H08.8G	F3_HO_MATa_LYS	F3	G6_HO_MATalpha_URA_2	G6	1.1	1.775	2.875	Asian islands	Far East Asian	908	1079	Out	2.7	Wild	Wild	WW	56265	58833	993.5
H08.8H	F3_HO_MATa_LYS	F3	H9_HO_MATalpha_URA	H9	1.1	3.76	4.86	Asian islands	European farmhouse beer	908	27166	Out	4.825	Wild	Domesticated	DW	64904	69512	14037
H08.9A	F6_HO_MATa_LYS	F6	A2_MATalpha_URA	A2	0.925	2.1	3.025	American	Wine	1030	583	Out	2.7	Wild	Domesticated	DW	54540	61698	806.5
H08.9B	F6_HO_MATa_LYS	F6	B5_MATalpha_URA	B5	0.925	2.275	3.2	American	Brazilian bioethanol	1030	30206	Out	1.775	Wild	Domesticated	DW	64337	70127	15618
H08.9C	F6_HO_MATa_LYS	F6	B8_MATalpha_URA	B8	0.925	2.05	2.975	American	Mosaic beer	1030	13425	Out	2.675	Wild	Domesticated	DW	59772	66113	7227.5
H08.9D	F6_HO_MATa_LYS	F6	B11_MATalpha_URA	B11	0.925	1.9	2.825	American	French dairy	1030	22084	Out	2.5	Wild	Domesticated	DW	71437	75884	11557
H08.9E	F6_HO_MATa_LYS	F6	C2_MATalpha_URA	C2	0.925	4.035	4.96	American	African beer	1030	35881	Out	4.65	Wild	Domesticated	DW	83418	87392	18455.5
H08.9F	F6_HO_MATa_LYS	F6	C6_MATalpha_URA	C6	0.925	1.9	2.825	American	French Guiana	1030	7392	Out	2.3	Wild	Domesticated	DW	72815	75634	4211
H08.9G	F6_HO_MATa_LYS	F6	C9_MATalpha_URA	C9	0.925	2	2.925	American	Mexican agave	1030	825	Out	2.575	Wild	Domesticated	DW	76198	78207	927.5
H08.9H	F6_HO_MATa_LYS	F6	C11_MATalpha_URA	C11	0.925	3.6	4.525	American	Mixed origin	1030	62131	Out	4.575	Wild	Domesticated	DW	79582	85987	31580.5
H08.10A	F6_HO_MATa_LYS	F6	E1_MATalpha_URA	E1	0.925	1.925	2.85	American	Sake	1030	1448	Out	2.625	Wild	Domesticated	DW	38244	39995	1239
H08.10B	F6_HO_MATa_LYS	F6	E4_MATalpha_URA	E4	0.925	2.15	3.075	American	Asian fermentation	1030	5687	Out	2.65	Wild	Wild	WW	40210	42150	3358.5
H08.10C	F6_HO_MATa_LYS	F6	E10_MATalpha_URA	E10	0.925	2.1	3.025	American	African palm wine	1030	676	Out	2.85	Wild	Domesticated	DW	45793	47078	853
H08.10D	F6_HO_MATa_LYS	F6	F3_MATalpha_URA	F3	0.925	2.3	3.225	American	Asian islands	1030	907	Out	2.675	Wild	Wild	WW	39347	40868	968.5
H08.10E	F6_HO_MATa_LYS	F6	F6_MATalpha_URA	F6	0.925	1.925	2.85	American	American	1030	1020	In	2.6	Wild	Wild	WW	801	382	1025
H08.10F	F6_HO_MATa_LYS	F6	F12_MATalpha_URA	F12	0.925	3.55	4.475	American	Malaysian	1030	730	Out	4.3	Wild	Wild	WW	50035	51114	880
H08.10G	F6_HO_MATa_LYS	F6	G6_MATalpha_URA	G6	0.925	2.075	3	American	Far East Asian	1030	1104	Out	2.525	Wild	Wild	WW	50138	52470	1067
H08.10H	F6_HO_MATa_LYS	F6	G8_MATalpha_URA	G8	0.925	2.025	2.95	American	China	1030	899	Out	2.75	Wild	Wild	WW	82123	82405	964.5
H08.11A	F6_HO_MATa_LYS	F6	H6_MATalpha_URA	H6	0.925	3.73	4.655	American	Ale beer	1030	45556	Out	4.85	Wild	Domesticated	DW	74459	80282	23293
H08.11B	F6_HO_MATa_LYS	F6	H9_MATalpha_URA	H9	0.925	3.72	4.645	American	European farmhouse beer	1030	51456	Out	3.95	Wild	Domesticated	DW	73235	78857	26243
H08.11C	F6_HO_MATa_LYS	F6	A2_HO_MATalpha_URA	A2	0.925	1.15	2.075	American	Wine	1030	569	Out	1.775	Wild	Domesticated	DW	54517	61691	799.5
H08.11D	F6_HO_MATa_LYS	F6	B5_HO_MATalpha_URA	B5	0.925	1.12	2.045	American	Brazilian bioethanol	1030	840	Out	1.8	Wild	Domesticated	DW	51696	57236	935
H08.11E	F6_HO_MATa_LYS	F6	B8_HO_MATalpha_URA	B8	0.925	0.9625	1.8875	American	Mosaic beer	1030	1076	Out	1.5	Wild	Domesticated	DW	54072	60395	1053
H08.11F	F6_HO_MATa_LYS	F6	B11_HO_MATalpha_URA	B11	0.925	0.925	1.85	American	French dairy	1030	708	Out	1.525	Wild	Domesticated	DW	61258	66042	869
H08.11G	F6_HO_MATa_LYS	F6	C2_HO_MATalpha_URA	C2	0.925	2.05	2.975	American	African beer	1030	21554	Out	2.65	Wild	Domesticated	DW	74590	79255	11292
H08.11H	F6_HO_MATa_LYS	F6	C6_HO_MATalpha_URA	C6	0.925	2.1	3.025	American	French Guiana	1030	924	Out	2.65	Wild	Domesticated	DW	69704	72879	977
H08.12A	F6_HO_MATa_LYS	F6	C9_HO_MATalpha_URA	C9	0.925	0.925	1.85	American	Mexican agave	1030	798	Out	1.575	Wild	Domesticated	DW	76190	78217	914
H08.12B	F6_HO_MATa_LYS	F6	E4_HO_MATalpha_URA	E4	0.925	0.95	1.875	American	Asian fermentation	1030	788	Out	1.575	Wild	Wild	WW	38008	40090	909
H08.12C	F6_HO_MATa_LYS	F6	F3_HO_MATalpha_URA	F3	0.925	2.125	3.05	American	Asian islands	1030	914	Out	2.325	Wild	Wild	WW	39333	40839	972
H08.12D	F6_HO_MATa_LYS	F6	F6_HO_MATalpha_URA	F6	0.925	0.875	1.8	American	American	1030	1039	In	1.575	Wild	Wild	WW	795	357	1034.5
H08.12E	F6_HO_MATa_LYS	F6	F12_HO_MATalpha_URA	F12	0.925	1.85	2.775	American	Malaysian	1030	691	Out	2.575	Wild	Wild	WW	50014	51142	860.5
H08.12F	F6_HO_MATa_LYS	F6	G6_HO_MATalpha_URA_1	G6	0.925	2.875	3.8	American	Far East Asian	1030	1094	Out	3.375	Wild	Wild	WW	50119	52458	1062
H08.12G	F6_HO_MATa_LYS	F6	G6_HO_MATalpha_URA_2	G6	0.925	1.775	2.7	American	Far East Asian	1030	1079	Out	2.625	Wild	Wild	WW	50135	52483	1054.5
H08.12H	F6_HO_MATa_LYS	F6	H9_HO_MATalpha_URA	H9	0.925	3.76	4.685	American	European farmhouse beer	1030	27166	Out	4.675	Wild	Domesticated	DW	60752	65711	14098
H09.1A	F12_HO_MATa_LYS	F12	A2_MATalpha_URA	A2	0.95	2.1	3.05	Malaysian	Wine	702	583	Out	2.725	Wild	Domesticated	DW	64324	69953	642.5
H09.1B	F12_HO_MATa_LYS	F12	B5_MATalpha_URA	B5	0.95	2.275	3.225	Malaysian	Brazilian bioethanol	702	30206	Out	2.8	Wild	Domesticated	DW	75634	80324	15454
H09.1C	F12_HO_MATa_LYS	F12	B8_MATalpha_URA	B8	0.95	2.05	3	Malaysian	Mosaic beer	702	13425	Out	2.65	Wild	Domesticated	DW	70487	75403	7063.5
H09.1D	F12_HO_MATa_LYS	F12	B11_MATalpha_URA	B11	0.95	1.9	2.85	Malaysian	French dairy	702	22084	Out	2.575	Wild	Domesticated	DW	81901	84988	11393
H09.1E	F12_HO_MATa_LYS	F12	C2_MATalpha_URA	C2	0.95	4.035	4.985	Malaysian	African beer	702	35881	Out	4.475	Wild	Domesticated	DW	93445	96089	18291.5
H09.1F	F12_HO_MATa_LYS	F12	C6_MATalpha_URA	C6	0.95	1.9	2.85	Malaysian	French Guiana	702	7392	Out	2.55	Wild	Domesticated	DW	82418	83950	4047
H09.1G	F12_HO_MATa_LYS	F12	C9_MATalpha_URA	C9	0.95	2	2.95	Malaysian	Mexican agave	702	825	Out	2.65	Wild	Domesticated	DW	85554	86174	763.5
H09.1H	F12_HO_MATa_LYS	F12	C11_MATalpha_URA	C11	0.95	3.6	4.55	Malaysian	Mixed origin	702	62131	Out	4.425	Wild	Domesticated	DW	92637	97898	31416.5
H09.2A	F12_HO_MATa_LYS	F12	E1_MATalpha_URA	E1	0.95	1.925	2.875	Malaysian	Sake	702	1448	Out	2.625	Wild	Domesticated	DW	55999	57561	1075
H09.2B	F12_HO_MATa_LYS	F12	E4_MATalpha_URA	E4	0.95	2.15	3.1	Malaysian	Asian fermentation	702	5687	Out	2.675	Wild	Wild	WW	58054	59754	3194.5
H09.2C	F12_HO_MATa_LYS	F12	E10_MATalpha_URA	E10	0.95	2.1	3.05	Malaysian	African palm wine	702	676	Out	2.8	Wild	Domesticated	DW	59918	60319	689
H09.2D	F12_HO_MATa_LYS	F12	F3_MATalpha_URA	F3	0.95	2.3	3.25	Malaysian	Asian islands	702	907	Out	2.6	Wild	Wild	WW	54688	55801	804.5
H09.2E	F12_HO_MATa_LYS	F12	F6_MATalpha_URA	F6	0.95	1.925	2.875	Malaysian	American	702	1020	Out	2.5	Wild	Wild	WW	49997	51098	861
H09.2F	F12_HO_MATa_LYS	F12	F12_MATalpha_URA	F12	0.95	3.55	4.5	Malaysian	Malaysian	702	730	In	4.325	Wild	Wild	WW	567	251	716
H09.2G	F12_HO_MATa_LYS	F12	G6_MATalpha_URA	G6	0.95	2.075	3.025	Malaysian	Far East Asian	702	1104	Out	2.5	Wild	Wild	WW	60337	61829	903
H09.2H	F12_HO_MATa_LYS	F12	G8_MATalpha_URA	G8	0.95	2.025	2.975	Malaysian	China	702	899	Out	2.8	Wild	Wild	WW	89705	88947	800.5
H09.3A	F12_HO_MATa_LYS	F12	H6_MATalpha_URA	H6	0.95	3.73	4.68	Malaysian	Ale beer	702	45556	Out	4.325	Wild	Domesticated	DW	86964	91405	23129
H09.3B	F12_HO_MATa_LYS	F12	H9_MATalpha_URA	H9	0.95	3.72	4.67	Malaysian	European farmhouse beer	702	51456	Out	4.425	Wild	Domesticated	DW	86754	91206	26079
H09.3C	F12_HO_MATa_LYS	F12	A2_HO_MATalpha_URA	A2	0.95	1.15	2.1	Malaysian	Wine	702	569	Out	1.75	Wild	Domesticated	DW	64295	69919	635.5
H09.3D	F12_HO_MATa_LYS	F12	B5_HO_MATalpha_URA	B5	0.95	1.12	2.07	Malaysian	Brazilian bioethanol	702	840	Out	1.65	Wild	Domesticated	DW	62881	67559	771
H09.3E	F12_HO_MATa_LYS	F12	B8_HO_MATalpha_URA	B8	0.95	0.9625	1.9125	Malaysian	Mosaic beer	702	1076	Out	1.575	Wild	Domesticated	DW	64857	69836	889
H09.3F	F12_HO_MATa_LYS	F12	B11_HO_MATalpha_URA	B11	0.95	0.925	1.875	Malaysian	French dairy	702	708	Out	1.625	Wild	Domesticated	DW	71754	75103	705
H09.3G	F12_HO_MATa_LYS	F12	C2_HO_MATalpha_URA	C2	0.95	2.05	3	Malaysian	African beer	702	21554	Out	2.575	Wild	Domesticated	DW	84562	87840	11128
H09.3H	F12_HO_MATa_LYS	F12	C6_HO_MATalpha_URA	C6	0.95	2.1	3.05	Malaysian	French Guiana	702	924	Out	2.625	Wild	Domesticated	DW	79328	81185	813
H09.4A	F12_HO_MATa_LYS	F12	C9_HO_MATalpha_URA	C9	0.95	0.925	1.875	Malaysian	Mexican agave	702	798	Out	1.65	Wild	Domesticated	DW	85543	86175	750
H09.4B	F12_HO_MATa_LYS	F12	E4_HO_MATalpha_URA	E4	0.95	0.95	1.9	Malaysian	Asian fermentation	702	788	Out	1.65	Wild	Wild	WW	55867	57741	745
H09.4C	F12_HO_MATa_LYS	F12	F3_HO_MATalpha_URA	F3	0.95	2.125	3.075	Malaysian	Asian islands	702	914	Out	2.675	Wild	Wild	WW	54686	55798	808
H09.4D	F12_HO_MATa_LYS	F12	F6_HO_MATalpha_URA	F6	0.95	0.875	1.825	Malaysian	American	702	1039	Out	1.625	Wild	Wild	WW	50023	51150	870.5
H09.4E	F12_HO_MATa_LYS	F12	F12_HO_MATalpha_URA	F12	0.95	1.85	2.8	Malaysian	Malaysian	702	691	In	2.55	Wild	Wild	WW	556	293	696.5
H09.4F	F12_HO_MATa_LYS	F12	G6_HO_MATalpha_URA_1	G6	0.95	2.875	3.825	Malaysian	Far East Asian	702	1094	Out	3.375	Wild	Wild	WW	60327	61837	898
H09.4G	F12_HO_MATa_LYS	F12	G6_HO_MATalpha_URA_2	G6	0.95	1.775	2.725	Malaysian	Far East Asian	702	1079	Out	2.6	Wild	Wild	WW	60334	61827	890.5
H09.4H	F12_HO_MATa_LYS	F12	H9_HO_MATalpha_URA	H9	0.95	3.76	4.71	Malaysian	European farmhouse beer	702	27166	Out	4.45	Wild	Domesticated	DW	73983	77879	13934
H09.5A	G6_HO_MATa_LYS_1	G6	A2_MATalpha_URA	A2	0.875	2.1	2.975	Far East Asian	Wine	1074	583	Out	2.725	Wild	Domesticated	DW	60607	66810	828.5
H09.5B	G6_HO_MATa_LYS_1	G6	B5_MATalpha_URA	B5	0.875	2.275	3.15	Far East Asian	Brazilian bioethanol	1074	30206	Out	2.8	Wild	Domesticated	DW	73585	79092	15640
H09.5C	G6_HO_MATa_LYS_1	G6	B8_MATalpha_URA	B8	0.875	2.05	2.925	Far East Asian	Mosaic beer	1074	13425	Out	2.65	Wild	Domesticated	DW	67240	72774	7249.5
H09.5D	G6_HO_MATa_LYS_1	G6	B11_MATalpha_URA	B11	0.875	1.9	2.775	Far East Asian	French dairy	1074	22084	Out	2.45	Wild	Domesticated	DW	78303	82087	11579
H09.5E	G6_HO_MATa_LYS_1	G6	C2_MATalpha_URA	C2	0.875	4.035	4.91	Far East Asian	African beer	1074	35881	Out	4.575	Wild	Domesticated	DW	89957	93234	18477.5
H09.5F	G6_HO_MATa_LYS_1	G6	C6_MATalpha_URA	C6	0.875	1.9	2.775	Far East Asian	French Guiana	1074	7392	Out	2.45	Wild	Domesticated	DW	78648	80853	4233
H09.5G	G6_HO_MATa_LYS_1	G6	C9_MATalpha_URA	C9	0.875	2	2.875	Far East Asian	Mexican agave	1074	825	Out	2.55	Wild	Domesticated	DW	81020	82232	949.5
H09.5H	G6_HO_MATa_LYS_1	G6	C11_MATalpha_URA	C11	0.875	3.6	4.475	Far East Asian	Mixed origin	1074	62131	Out	4.475	Wild	Domesticated	DW	90776	96858	31602.5
H09.6A	G6_HO_MATa_LYS_1	G6	E1_MATalpha_URA	E1	0.875	1.925	2.8	Far East Asian	Sake	1074	1448	Out	2.55	Wild	Domesticated	DW	56061	59105	1261
H09.6B	G6_HO_MATa_LYS_1	G6	E4_MATalpha_URA	E4	0.875	2.15	3.025	Far East Asian	Asian fermentation	1074	5687	Out	2.675	Wild	Wild	WW	58080	61313	3380.5
H09.6C	G6_HO_MATa_LYS_1	G6	E10_MATalpha_URA	E10	0.875	2.1	2.975	Far East Asian	African palm wine	1074	676	Out	2.7	Wild	Domesticated	DW	61240	63157	875
H09.6D	G6_HO_MATa_LYS_1	G6	F3_MATalpha_URA	F3	0.875	2.3	3.175	Far East Asian	Asian islands	1074	907	Out	2.675	Wild	Wild	WW	56255	58807	990.5
H09.6E	G6_HO_MATa_LYS_1	G6	F6_MATalpha_URA	F6	0.875	1.925	2.8	Far East Asian	American	1074	1020	Out	2.525	Wild	Wild	WW	50119	52428	1047
H09.6F	G6_HO_MATa_LYS_1	G6	F12_MATalpha_URA	F12	0.875	3.55	4.425	Far East Asian	Malaysian	1074	730	Out	2.5	Wild	Wild	WW	60343	61802	902
H09.6G	G6_HO_MATa_LYS_1	G6	G6_MATalpha_URA	G6	0.875	2.075	2.95	Far East Asian	Far East Asian	1074	1104	In	2.5	Wild	Wild	WW	862	380	1089
H09.6H	G6_HO_MATa_LYS_1	G6	G8_MATalpha_URA	G8	0.875	2.025	2.9	Far East Asian	China	1074	899	Out	2.75	Wild	Wild	WW	74943	74129	986.5
H09.7A	G6_HO_MATa_LYS_1	G6	H6_MATalpha_URA	H6	0.875	3.73	4.605	Far East Asian	Ale beer	1074	45556	Out	4.625	Wild	Domesticated	DW	84726	90151	23315
H09.7B	G6_HO_MATa_LYS_1	G6	H9_MATalpha_URA	H9	0.875	3.72	4.595	Far East Asian	European farmhouse beer	1074	51456	Out	4.475	Wild	Domesticated	DW	85123	90551	26265
H09.7C	G6_HO_MATa_LYS_1	G6	A2_HO_MATalpha_URA	A2	0.875	1.15	2.025	Far East Asian	Wine	1074	569	Out	1.75	Wild	Domesticated	DW	60583	66796	821.5
H09.7D	G6_HO_MATa_LYS_1	G6	B5_HO_MATalpha_URA	B5	0.875	1.12	1.995	Far East Asian	Brazilian bioethanol	1074	840	Out	1.75	Wild	Domesticated	DW	60755	66078	957
H09.7E	G6_HO_MATa_LYS_1	G6	B8_HO_MATalpha_URA	B8	0.875	0.9625	1.8375	Far East Asian	Mosaic beer	1074	1076	Out	1.475	Wild	Domesticated	DW	61660	67294	1075
H09.7F	G6_HO_MATa_LYS_1	G6	B11_HO_MATalpha_URA	B11	0.875	0.925	1.8	Far East Asian	French dairy	1074	708	Out	1.55	Wild	Domesticated	DW	68186	72299	891
H09.7G	G6_HO_MATa_LYS_1	G6	C2_HO_MATalpha_URA	C2	0.875	2.05	2.925	Far East Asian	African beer	1074	21554	Out	2.625	Wild	Domesticated	DW	81069	85010	11314
H09.7H	G6_HO_MATa_LYS_1	G6	C6_HO_MATalpha_URA	C6	0.875	2.1	2.975	Far East Asian	French Guiana	1074	924	Out	2.65	Wild	Domesticated	DW	75559	78137	999
H09.8A	G6_HO_MATa_LYS_1	G6	C9_HO_MATalpha_URA	C9	0.875	0.925	1.8	Far East Asian	Mexican agave	1074	798	Out	1.55	Wild	Domesticated	DW	81012	82251	936
H09.8B	G6_HO_MATa_LYS_1	G6	E4_HO_MATalpha_URA	E4	0.875	0.95	1.825	Far East Asian	Asian fermentation	1074	788	Out	1.575	Wild	Wild	WW	55917	59334	931
H09.8C	G6_HO_MATa_LYS_1	G6	F3_HO_MATalpha_URA	F3	0.875	2.125	3	Far East Asian	Asian islands	1074	914	Out	2.725	Wild	Wild	WW	56252	58793	994
H09.8D	G6_HO_MATa_LYS_1	G6	F6_HO_MATalpha_URA	F6	0.875	0.875	1.75	Far East Asian	American	1074	1039	Out	1.625	Wild	Wild	WW	50128	52453	1056.5
H09.8E	G6_HO_MATa_LYS_1	G6	F12_HO_MATalpha_URA	F12	0.875	1.85	2.725	Far East Asian	Malaysian	1074	691	Out	2.6	Wild	Wild	WW	60325	61815	882.5
H09.8F	G6_HO_MATa_LYS_1	G6	G6_HO_MATalpha_URA_1	G6	0.875	2.875	3.75	Far East Asian	Far East Asian	1074	1094	In	3.375	Wild	Wild	WW	850	389	1084
H09.8G	G6_HO_MATa_LYS_1	G6	G6_HO_MATalpha_URA_2	G6	0.875	1.775	2.65	Far East Asian	Far East Asian	1074	1079	In	2.55	Wild	Wild	WW	854	393	1076.5
H09.8H	G6_HO_MATa_LYS_1	G6	H9_HO_MATalpha_URA	H9	0.875	3.76	4.635	Far East Asian	European farmhouse beer	1074	27166	Out	4.525	Wild	Domesticated	DW	72378	77229	14120
H09.9A	G6_HO_MATa_LYS_2	G6	A2_MATalpha_URA	A2	0.925	2.1	3.025	Far East Asian	Wine	1054	583	Out	2.65	Wild	Domesticated	DW	60599	66783	818.5
H09.9B	G6_HO_MATa_LYS_2	G6	B5_MATalpha_URA	B5	0.925	2.275	3.2	Far East Asian	Brazilian bioethanol	1054	30206	Out	2.8	Wild	Domesticated	DW	73584	79078	15630
H09.9C	G6_HO_MATa_LYS_2	G6	B8_MATalpha_URA	B8	0.925	2.05	2.975	Far East Asian	Mosaic beer	1054	13425	Out	2.65	Wild	Domesticated	DW	67235	72762	7239.5
H09.9D	G6_HO_MATa_LYS_2	G6	B11_MATalpha_URA	B11	0.925	1.9	2.825	Far East Asian	French dairy	1054	22084	Out	2.45	Wild	Domesticated	DW	78295	82073	11569
H09.9E	G6_HO_MATa_LYS_2	G6	C2_MATalpha_URA	C2	0.925	4.035	4.96	Far East Asian	African beer	1054	35881	Out	4.65	Wild	Domesticated	DW	89951	93226	18467.5
H09.9F	G6_HO_MATa_LYS_2	G6	C6_MATalpha_URA	C6	0.925	1.9	2.825	Far East Asian	French Guiana	1054	7392	Out	1.5	Wild	Domesticated	DW	78639	80836	4223
H09.9G	G6_HO_MATa_LYS_2	G6	C9_MATalpha_URA	C9	0.925	2	2.925	Far East Asian	Mexican agave	1054	825	Out	2.5	Wild	Domesticated	DW	81020	82240	939.5
H09.9H	G6_HO_MATa_LYS_2	G6	C11_MATalpha_URA	C11	0.925	3.6	4.525	Far East Asian	Mixed origin	1054	62131	Out	4.35	Wild	Domesticated	DW	90769	96834	31592.5
H09.10A	G6_HO_MATa_LYS_2	G6	E1_MATalpha_URA	E1	0.925	1.925	2.85	Far East Asian	Sake	1054	1448	Out	2.625	Wild	Domesticated	DW	56062	59095	1251
H09.10B	G6_HO_MATa_LYS_2	G6	E4_MATalpha_URA	E4	0.925	2.15	3.075	Far East Asian	Asian fermentation	1054	5687	Out	1.85	Wild	Wild	WW	58077	61291	3370.5
H09.10C	G6_HO_MATa_LYS_2	G6	E10_MATalpha_URA	E10	0.925	2.1	3.025	Far East Asian	African palm wine	1054	676	Out	2.8	Wild	Domesticated	DW	61230	63149	865
H09.10D	G6_HO_MATa_LYS_2	G6	F3_MATalpha_URA	F3	0.925	2.3	3.225	Far East Asian	Asian islands	1054	907	Out	2.8	Wild	Wild	WW	56256	58796	980.5
H09.10E	G6_HO_MATa_LYS_2	G6	F6_MATalpha_URA	F6	0.925	1.925	2.85	Far East Asian	American	1054	1020	Out	2.525	Wild	Wild	WW	50113	52434	1037
H09.10F	G6_HO_MATa_LYS_2	G6	F12_MATalpha_URA	F12	0.925	3.55	4.475	Far East Asian	Malaysian	1054	730	Out	4.15	Wild	Wild	WW	60337	61795	892
H09.10G	G6_HO_MATa_LYS_2	G6	G6_MATalpha_URA	G6	0.925	2.075	3	Far East Asian	Far East Asian	1054	1104	In	2.5	Wild	Wild	WW	846	352	1079
H09.10H	G6_HO_MATa_LYS_2	G6	G8_MATalpha_URA	G8	0.925	2.025	2.95	Far East Asian	China	1054	899	Out	2.8	Wild	Wild	WW	74938	74136	976.5
H09.11A	G6_HO_MATa_LYS_2	G6	H6_MATalpha_URA	H6	0.925	3.73	4.655	Far East Asian	Ale beer	1054	45556	Out	4.775	Wild	Domesticated	DW	84718	90142	23305
H09.11B	G6_HO_MATa_LYS_2	G6	H9_MATalpha_URA	H9	0.925	3.72	4.645	Far East Asian	European farmhouse beer	1054	51456	Out	4.45	Wild	Domesticated	DW	85118	90553	26255
H09.11C	G6_HO_MATa_LYS_2	G6	A2_HO_MATalpha_URA	A2	0.925	1.15	2.075	Far East Asian	Wine	1054	569	Out	1.75	Wild	Domesticated	DW	60574	66769	811.5
H09.11D	G6_HO_MATa_LYS_2	G6	B5_HO_MATalpha_URA	B5	0.925	1.12	2.045	Far East Asian	Brazilian bioethanol	1054	840	Out	1.75	Wild	Domesticated	DW	60750	66045	947
H09.11E	G6_HO_MATa_LYS_2	G6	B8_HO_MATalpha_URA	B8	0.925	0.9625	1.8875	Far East Asian	Mosaic beer	1054	1076	Out	1.5	Wild	Domesticated	DW	61656	67270	1065
H09.11F	G6_HO_MATa_LYS_2	G6	B11_HO_MATalpha_URA	B11	0.925	0.925	1.85	Far East Asian	French dairy	1054	708	Out	1.55	Wild	Domesticated	DW	68177	72265	881
H09.11G	G6_HO_MATa_LYS_2	G6	C2_HO_MATalpha_URA	C2	0.925	2.05	2.975	Far East Asian	African beer	1054	21554	Out	2.65	Wild	Domesticated	DW	81067	85012	11304
H09.11H	G6_HO_MATa_LYS_2	G6	C6_HO_MATalpha_URA	C6	0.925	2.1	3.025	Far East Asian	French Guiana	1054	924	Out	2.65	Wild	Domesticated	DW	75553	78111	989
H09.12A	G6_HO_MATa_LYS_2	G6	C9_HO_MATalpha_URA	C9	0.925	0.925	1.85	Far East Asian	Mexican agave	1054	798	Out	1.55	Wild	Domesticated	DW	81010	82256	926
H09.12B	G6_HO_MATa_LYS_2	G6	E4_HO_MATalpha_URA	E4	0.925	0.95	1.875	Far East Asian	Asian fermentation	1054	788	Out	1.55	Wild	Wild	WW	55911	59284	921
H09.12C	G6_HO_MATa_LYS_2	G6	F3_HO_MATalpha_URA	F3	0.925	2.125	3.05	Far East Asian	Asian islands	1054	914	Out	2.725	Wild	Wild	WW	56245	58772	984
H09.12D	G6_HO_MATa_LYS_2	G6	F6_HO_MATalpha_URA	F6	0.925	0.875	1.8	Far East Asian	American	1054	1039	Out	1.55	Wild	Wild	WW	50120	52436	1046.5
H09.12E	G6_HO_MATa_LYS_2	G6	F12_HO_MATalpha_URA	F12	0.925	1.85	2.775	Far East Asian	Malaysian	1054	691	Out	2.575	Wild	Wild	WW	60312	61787	872.5
H09.12F	G6_HO_MATa_LYS_2	G6	G6_HO_MATalpha_URA_1	G6	0.925	2.875	3.8	Far East Asian	Far East Asian	1054	1094	In	3.35	Wild	Wild	WW	835	353	1074
H09.12G	G6_HO_MATa_LYS_2	G6	G6_HO_MATalpha_URA_2	G6	0.925	1.775	2.7	Far East Asian	Far East Asian	1054	1079	In	2.55	Wild	Wild	WW	841	349	1066.5
H09.12H	G6_HO_MATa_LYS_2	G6	H9_HO_MATalpha_URA	H9	0.925	3.76	4.685	Far East Asian	European farmhouse beer	1054	27166	Out	4.55	Wild	Domesticated	DW	72368	77218	14110
H10.1A	H9_HO_MATa_LYS	H9	A2_MATalpha_URA	A2	2.1	2.1	4.2	European farmhouse beer	Wine	26588	583	Out	3.625	Domesticated	Domesticated	DD	51004	56083	13585.5
H10.1B	H9_HO_MATa_LYS	H9	B5_MATalpha_URA	B5	2.1	2.275	4.375	European farmhouse beer	Brazilian bioethanol	26588	30206	Out	3.75	Domesticated	Domesticated	DD	67176	67728	28397
H10.1C	H9_HO_MATa_LYS	H9	B8_MATalpha_URA	B8	2.1	2.05	4.15	European farmhouse beer	Mosaic beer	26588	13425	Out	2.375	Domesticated	Domesticated	DD	58117	60808	20006.5
H10.1D	H9_HO_MATa_LYS	H9	B11_MATalpha_URA	B11	2.1	1.9	4	European farmhouse beer	French dairy	26588	22084	Out	3.45	Domesticated	Domesticated	DD	73050	74919	24336
H10.1E	H9_HO_MATa_LYS	H9	C2_MATalpha_URA	C2	2.1	4.035	6.135	European farmhouse beer	African beer	26588	35881	Out	4.625	Domesticated	Domesticated	DD	83803	85468	31234.5
H10.1F	H9_HO_MATa_LYS	H9	C6_MATalpha_URA	C6	2.1	1.9	4	European farmhouse beer	French Guiana	26588	7392	Out	3.6	Domesticated	Domesticated	DD	83688	86801	16990
H10.1G	H9_HO_MATa_LYS	H9	C9_MATalpha_URA	C9	2.1	2	4.1	European farmhouse beer	Mexican agave	26588	825	Out	3.425	Domesticated	Domesticated	DD	84693	86920	13706.5
H10.1H	H9_HO_MATa_LYS	H9	C11_MATalpha_URA	C11	2.1	3.6	5.7	European farmhouse beer	Mixed origin	26588	62131	Out	5.075	Domesticated	Domesticated	DD	75180	68832	44359.5
H10.2A	H9_HO_MATa_LYS	H9	E1_MATalpha_URA	E1	2.1	1.925	4.025	European farmhouse beer	Sake	26588	1448	Out	3.7	Domesticated	Domesticated	DD	56579	60986	14018
H10.2B	H9_HO_MATa_LYS	H9	E4_MATalpha_URA	E4	2.1	2.15	4.25	European farmhouse beer	Asian fermentation	26588	5687	Out	3.475	Domesticated	Wild	DW	58340	62735	16137.5
H10.2C	H9_HO_MATa_LYS	H9	E10_MATalpha_URA	E10	2.1	2.1	4.2	European farmhouse beer	African palm wine	26588	676	Out	3.7	Domesticated	Domesticated	DD	70032	74206	13632
H10.2D	H9_HO_MATa_LYS	H9	F3_MATalpha_URA	F3	2.1	2.3	4.4	European farmhouse beer	Asian islands	26588	907	Out	3.6	Domesticated	Wild	DW	64605	69152	13747.5
H10.2E	H9_HO_MATa_LYS	H9	F6_MATalpha_URA	F6	2.1	1.925	4.025	European farmhouse beer	American	26588	1020	Out	3.225	Domesticated	Wild	DW	60460	65374	13804
H10.2F	H9_HO_MATa_LYS	H9	F12_MATalpha_URA	F12	2.1	3.55	5.65	European farmhouse beer	Malaysian	26588	730	Out	4.525	Domesticated	Wild	DW	73702	77512	13659
H10.2G	H9_HO_MATa_LYS	H9	G6_MATalpha_URA	G6	2.1	2.075	4.175	European farmhouse beer	Far East Asian	26588	1104	Out	3.425	Domesticated	Wild	DW	72106	76902	13846
H10.2H	H9_HO_MATa_LYS	H9	G8_MATalpha_URA	G8	2.1	2.025	4.125	European farmhouse beer	China	26588	899	Out	3.825	Domesticated	Wild	DW	100982	102953	13743.5
H10.3A	H9_HO_MATa_LYS	H9	H6_MATalpha_URA	H6	2.1	3.73	5.83	European farmhouse beer	Ale beer	26588	45556	Out	5.775	Domesticated	Domesticated	DD	66354	61979	36072
H10.3B	H9_HO_MATa_LYS	H9	H9_MATalpha_URA	H9	2.1	3.72	5.82	European farmhouse beer	European farmhouse beer	26588	51456	In	4.8	Domesticated	Domesticated	DD	46717	25920	39022
H10.3C	H9_HO_MATa_LYS	H9	A2_HO_MATalpha_URA	A2	2.1	1.15	3.25	European farmhouse beer	Wine	26588	569	Out	2.75	Domesticated	Domesticated	DD	50980	56064	13578.5
H10.3D	H9_HO_MATa_LYS	H9	B5_HO_MATalpha_URA	B5	2.1	1.12	3.22	European farmhouse beer	Brazilian bioethanol	26588	840	Out	2.825	Domesticated	Domesticated	DD	55668	60098	13714
H10.3E	H9_HO_MATa_LYS	H9	B8_HO_MATalpha_URA	B8	2.1	0.9625	3.0625	European farmhouse beer	Mosaic beer	26588	1076	Out	2.325	Domesticated	Domesticated	DD	53490	58301	13832
H10.3F	H9_HO_MATa_LYS	H9	B11_HO_MATalpha_URA	B11	2.1	0.925	3.025	European farmhouse beer	French dairy	26588	708	Out	2.825	Domesticated	Domesticated	DD	63728	67740	13648
H10.3G	H9_HO_MATa_LYS	H9	C2_HO_MATalpha_URA	C2	2.1	2.05	4.15	European farmhouse beer	African beer	26588	21554	Out	3.75	Domesticated	Domesticated	DD	75162	78009	24071
H10.3H	H9_HO_MATa_LYS	H9	C6_HO_MATalpha_URA	C6	2.1	2.1	4.2	European farmhouse beer	French Guiana	26588	924	Out	3.825	Domesticated	Domesticated	DD	80571	84158	13756
H10.4A	H9_HO_MATa_LYS	H9	C9_HO_MATalpha_URA	C9	2.1	0.925	3.025	European farmhouse beer	Mexican agave	26588	798	Out	2.725	Domesticated	Domesticated	DD	84687	86957	13693
H10.4B	H9_HO_MATa_LYS	H9	E4_HO_MATalpha_URA	E4	2.1	0.95	3.05	European farmhouse beer	Asian fermentation	26588	788	Out	2.5	Domesticated	Wild	DW	56330	61194	13688
H10.4C	H9_HO_MATa_LYS	H9	F3_HO_MATalpha_URA	F3	2.1	2.125	4.225	European farmhouse beer	Asian islands	26588	914	Out	3.9	Domesticated	Wild	DW	64610	69190	13751
H10.4D	H9_HO_MATa_LYS	H9	F6_HO_MATalpha_URA	F6	2.1	0.875	2.975	European farmhouse beer	American	26588	1039	Out	2.4	Domesticated	Wild	DW	60469	65371	13813.5
H10.4E	H9_HO_MATa_LYS	H9	F12_HO_MATalpha_URA	F12	2.1	1.85	3.95	European farmhouse beer	Malaysian	26588	691	Out	3.6	Domesticated	Wild	DW	73680	77524	13639.5
H10.4F	H9_HO_MATa_LYS	H9	G6_HO_MATalpha_URA_1	G6	2.1	2.875	4.975	European farmhouse beer	Far East Asian	26588	1094	Out	4.6	Domesticated	Wild	DW	72084	76885	13841
H10.4G	H9_HO_MATa_LYS	H9	G6_HO_MATalpha_URA_2	G6	2.1	1.775	3.875	European farmhouse beer	Far East Asian	26588	1079	Out	3.45	Domesticated	Wild	DW	72095	76891	13833.5
H10.4H	H9_HO_MATa_LYS	H9	H9_HO_MATalpha_URA	H9	2.1	3.76	5.86	European farmhouse beer	European farmhouse beer	26588	27166	In	5.325	Domesticated	Domesticated	DD	24336	939	26877
H10.5A	B5_MATa_LYS	B5	A2_MATalpha_URA	A2	2.25	2.1	4.35	Brazilian bioethanol	Wine	30461	583	Out	3.95	Domesticated	Domesticated	DD	41262	44401	15522
H10.5B	B5_MATa_LYS	B5	B5_MATalpha_URA	B5	2.25	2.275	4.525	Brazilian bioethanol	Brazilian bioethanol	30461	30206	In	3.925	Domesticated	Domesticated	DD	27352	917	30333.5
H10.5C	B5_MATa_LYS	B5	B8_MATalpha_URA	B8	2.25	2.05	4.3	Brazilian bioethanol	Mosaic beer	30461	13425	Out	3.725	Domesticated	Domesticated	DD	52062	53088	21943
H10.5D	B5_MATa_LYS	B5	B11_MATalpha_URA	B11	2.25	1.9	4.15	Brazilian bioethanol	French dairy	30461	22084	Out	3.65	Domesticated	Domesticated	DD	68685	69518	26272.5
H10.5E	B5_MATa_LYS	B5	C2_MATalpha_URA	C2	2.25	4.035	6.285	Brazilian bioethanol	African beer	30461	35881	Out	5.675	Domesticated	Domesticated	DD	76749	76861	33171
H10.5F	B5_MATa_LYS	B5	C6_MATalpha_URA	C6	2.25	1.9	4.15	Brazilian bioethanol	French Guiana	30461	7392	Out	3.7	Domesticated	Domesticated	DD	77416	79684	18926.5
H10.5G	B5_MATa_LYS	B5	C9_MATalpha_URA	C9	2.25	2	4.25	Brazilian bioethanol	Mexican agave	30461	825	Out	3.65	Domesticated	Domesticated	DD	79240	80465	15643
H10.5H	B5_MATa_LYS	B5	C11_MATalpha_URA	C11	2.25	3.6	5.85	Brazilian bioethanol	Mixed origin	30461	62131	Out	5.6	Domesticated	Domesticated	DD	80660	74192	46296
H10.6A	B5_MATa_LYS	B5	E1_MATalpha_URA	E1	2.25	1.925	4.175	Brazilian bioethanol	Sake	30461	1448	Out	3.775	Domesticated	Domesticated	DD	68066	74248	15954.5
H10.6B	B5_MATa_LYS	B5	E4_MATalpha_URA	E4	2.25	2.15	4.4	Brazilian bioethanol	Asian fermentation	30461	5687	Out	3.925	Domesticated	Wild	DW	69688	75894	18074
H10.6C	B5_MATa_LYS	B5	E10_MATalpha_URA	E10	2.25	2.1	4.35	Brazilian bioethanol	African palm wine	30461	676	Out	3.95	Domesticated	Domesticated	DD	72656	77420	15568.5
H10.6D	B5_MATa_LYS	B5	F3_MATalpha_URA	F3	2.25	2.3	4.55	Brazilian bioethanol	Asian islands	30461	907	Out	3.8	Domesticated	Wild	DW	69499	74997	15684
H10.6E	B5_MATa_LYS	B5	F6_MATalpha_URA	F6	2.25	1.925	4.175	Brazilian bioethanol	American	30461	1020	Out	3.775	Domesticated	Wild	DW	64448	70200	15740.5
H10.6F	B5_MATa_LYS	B5	F12_MATalpha_URA	F12	2.25	3.55	5.8	Brazilian bioethanol	Malaysian	30461	730	Out	4.4	Domesticated	Wild	DW	75762	80382	15595.5
H10.6G	B5_MATa_LYS	B5	G6_MATalpha_URA	G6	2.25	2.075	4.325	Brazilian bioethanol	Far East Asian	30461	1104	Out	3.675	Domesticated	Wild	DW	73711	79165	15782.5
H10.6H	B5_MATa_LYS	B5	G8_MATalpha_URA	G8	2.25	2.025	4.275	Brazilian bioethanol	China	30461	899	Out	4	Domesticated	Wild	DW	101192	103216	15680
H10.7A	B5_MATa_LYS	B5	H6_MATalpha_URA	H6	2.25	3.73	5.98	Brazilian bioethanol	Ale beer	30461	45556	Out	5.8	Domesticated	Domesticated	DD	74623	71828	38008.5
H10.7B	B5_MATa_LYS	B5	H9_MATalpha_URA	H9	2.25	3.72	5.97	Brazilian bioethanol	European farmhouse beer	30461	51456	Out	5.525	Domesticated	Domesticated	DD	78665	75518	40958.5
H10.7C	B5_MATa_LYS	B5	A2_HO_MATalpha_URA	A2	2.25	1.15	3.4	Brazilian bioethanol	Wine	30461	569	Out	2.9	Domesticated	Domesticated	DD	41234	44381	15515
H10.7D	B5_MATa_LYS	B5	B5_HO_MATalpha_URA	B5	2.25	1.12	3.37	Brazilian bioethanol	Brazilian bioethanol	30461	840	In	2.875	Domesticated	Domesticated	DD	27301	28860	15650.5
H10.7E	B5_MATa_LYS	B5	B8_HO_MATalpha_URA	B8	2.25	0.9625	3.2125	Brazilian bioethanol	Mosaic beer	30461	1076	Out	2.725	Domesticated	Domesticated	DD	47584	51174	15768.5
H10.7F	B5_MATa_LYS	B5	B11_HO_MATalpha_URA	B11	2.25	0.925	3.175	Brazilian bioethanol	French dairy	30461	708	Out	2.775	Domesticated	Domesticated	DD	59582	62639	15584.5
H10.7G	B5_MATa_LYS	B5	C2_HO_MATalpha_URA	C2	2.25	2.05	4.3	Brazilian bioethanol	African beer	30461	21554	Out	3.775	Domesticated	Domesticated	DD	68082	69508	26007.5
H10.7H	B5_MATa_LYS	B5	C6_HO_MATalpha_URA	C6	2.25	2.1	4.35	Brazilian bioethanol	French Guiana	30461	924	Out	3.875	Domesticated	Domesticated	DD	74392	77261	15692.5
H10.8A	B5_MATa_LYS	B5	C9_HO_MATalpha_URA	C9	2.25	0.925	3.175	Brazilian bioethanol	Mexican agave	30461	798	Out	2.825	Domesticated	Domesticated	DD	79230	80485	15629.5
H10.8B	B5_MATa_LYS	B5	E4_HO_MATalpha_URA	E4	2.25	0.95	3.2	Brazilian bioethanol	Asian fermentation	30461	788	Out	2.725	Domesticated	Wild	DW	67663	74299	15624.5
H10.8C	B5_MATa_LYS	B5	F3_HO_MATalpha_URA	F3	2.25	2.125	4.375	Brazilian bioethanol	Asian islands	30461	914	Out	3.85	Domesticated	Wild	DW	69512	75007	15687.5
H10.8D	B5_MATa_LYS	B5	F6_HO_MATalpha_URA	F6	2.25	0.875	3.125	Brazilian bioethanol	American	30461	1039	Out	2.75	Domesticated	Wild	DW	64464	70216	15750
H10.8E	B5_MATa_LYS	B5	F12_HO_MATalpha_URA	F12	2.25	1.85	4.1	Brazilian bioethanol	Malaysian	30461	691	Out	3.725	Domesticated	Wild	DW	75745	80399	15576
H10.8F	B5_MATa_LYS	B5	G6_HO_MATalpha_URA_1	G6	2.25	2.875	5.125	Brazilian bioethanol	Far East Asian	30461	1094	Out	4.525	Domesticated	Wild	DW	73689	79128	15777.5
H10.8G	B5_MATa_LYS	B5	G6_HO_MATalpha_URA_2	G6	2.25	1.775	4.025	Brazilian bioethanol	Far East Asian	30461	1079	Out	3.725	Domesticated	Wild	DW	73696	79151	15770
H10.8H	B5_MATa_LYS	B5	H9_HO_MATalpha_URA	H9	2.25	3.76	6.01	Brazilian bioethanol	European farmhouse beer	30461	27166	Out	5.175	Domesticated	Domesticated	DD	67516	68015	28813.5
H10.9A	B8_MATa_LYS	B8	A2_MATalpha_URA	A2	4.04	2.1	6.14	Mosaic beer	Wine	13590	583	Out	5.5	Domesticated	Domesticated	DD	27196	28905	7086.5
H10.9B	B8_MATa_LYS	B8	B5_MATalpha_URA	B5	4.04	2.275	6.315	Mosaic beer	Brazilian bioethanol	13590	30206	Out	4.725	Domesticated	Domesticated	DD	52024	53140	21898
H10.9C	B8_MATa_LYS	B8	B8_MATalpha_URA	B8	4.04	2.05	6.09	Mosaic beer	Mosaic beer	13590	13425	In	4.375	Domesticated	Domesticated	DD	12365	1016	13507.5
H10.9D	B8_MATa_LYS	B8	B11_MATalpha_URA	B11	4.04	1.9	5.94	Mosaic beer	French dairy	13590	22084	Out	4.7	Domesticated	Domesticated	DD	56222	57147	17837
H10.9E	B8_MATa_LYS	B8	C2_MATalpha_URA	C2	4.04	4.035	8.075	Mosaic beer	African beer	13590	35881	Out	5.2	Domesticated	Domesticated	DD	64936	65169	24735.5
H10.9F	B8_MATa_LYS	B8	C6_MATalpha_URA	C6	4.04	1.9	5.94	Mosaic beer	French Guiana	13590	7392	Out	5.325	Domesticated	Domesticated	DD	69661	71993	10491
H10.9G	B8_MATa_LYS	B8	C9_MATalpha_URA	C9	4.04	2	6.04	Mosaic beer	Mexican agave	13590	825	Out	4.25	Domesticated	Domesticated	DD	69559	70410	7207.5
H10.9H	B8_MATa_LYS	B8	C11_MATalpha_URA	C11	4.04	3.6	7.64	Mosaic beer	Mixed origin	13590	62131	Out	4.025	Domesticated	Domesticated	DD	72674	72948	37860.5
H10.10A	B8_MATa_LYS	B8	E1_MATalpha_URA	E1	4.04	1.925	5.965	Mosaic beer	Sake	13590	1448	Out	5.3	Domesticated	Domesticated	DD	63525	70444	7519
H10.10B	B8_MATa_LYS	B8	E4_MATalpha_URA	E4	4.04	2.15	6.19	Mosaic beer	Asian fermentation	13590	5687	Out	5.225	Domesticated	Wild	DW	65337	72336	9638.5
H10.10C	B8_MATa_LYS	B8	E10_MATalpha_URA	E10	4.04	2.1	6.14	Mosaic beer	African palm wine	13590	676	Out	4.825	Domesticated	Domesticated	DD	68321	73767	7133
H10.10D	B8_MATa_LYS	B8	F3_MATalpha_URA	F3	4.04	2.3	6.34	Mosaic beer	Asian islands	13590	907	Out	5.375	Domesticated	Wild	DW	64776	70926	7248.5
H10.10E	B8_MATa_LYS	B8	F6_MATalpha_URA	F6	4.04	1.925	5.965	Mosaic beer	American	13590	1020	Out	5.45	Domesticated	Wild	DW	59835	66189	7305
H10.10F	B8_MATa_LYS	B8	F12_MATalpha_URA	F12	4.04	3.55	7.59	Mosaic beer	Malaysian	13590	730	Out	3.95	Domesticated	Wild	DW	70599	75542	7160
H10.10G	B8_MATa_LYS	B8	G6_MATalpha_URA	G6	4.04	2.075	6.115	Mosaic beer	Far East Asian	13590	1104	Out	5.05	Domesticated	Wild	DW	67330	72895	7347
H10.10H	B8_MATa_LYS	B8	G8_MATalpha_URA	G8	4.04	2.025	6.065	Mosaic beer	China	13590	899	Out	4.7	Domesticated	Wild	DW	94139	96405	7244.5
H10.11A	B8_MATa_LYS	B8	H6_MATalpha_URA	H6	4.04	3.73	7.77	Mosaic beer	Ale beer	13590	45556	Out	4.925	Domesticated	Domesticated	DD	64134	64833	29573
H10.11B	B8_MATa_LYS	B8	H9_MATalpha_URA	H9	4.04	3.72	7.76	Mosaic beer	European farmhouse beer	13590	51456	Out	4.425	Domesticated	Domesticated	DD	70671	72517	32523
H10.11C	B8_MATa_LYS	B8	A2_HO_MATalpha_URA	A2	4.04	1.15	5.19	Mosaic beer	Wine	13590	569	Out	4.975	Domesticated	Domesticated	DD	27164	28864	7079.5
H10.11D	B8_MATa_LYS	B8	B5_HO_MATalpha_URA	B5	4.04	1.12	5.16	Mosaic beer	Brazilian bioethanol	13590	840	Out	4.925	Domesticated	Domesticated	DD	38784	41468	7215
H10.11E	B8_MATa_LYS	B8	B8_HO_MATalpha_URA	B8	4.04	0.9625	5.0025	Mosaic beer	Mosaic beer	13590	1076	In	4.6	Domesticated	Domesticated	DD	12309	12255	7333
H10.11F	B8_MATa_LYS	B8	B11_HO_MATalpha_URA	B11	4.04	0.925	4.965	Mosaic beer	French dairy	13590	708	Out	4.675	Domesticated	Domesticated	DD	46754	48861	7149
H10.11G	B8_MATa_LYS	B8	C2_HO_MATalpha_URA	C2	4.04	2.05	6.09	Mosaic beer	African beer	13590	21554	Out	5.325	Domesticated	Domesticated	DD	56146	57271	17572
H10.11H	B8_MATa_LYS	B8	C6_HO_MATalpha_URA	C6	4.04	2.1	6.14	Mosaic beer	French Guiana	13590	924	Out	5.3	Domesticated	Domesticated	DD	66576	69332	7257
H10.12A	B8_MATa_LYS	B8	C9_HO_MATalpha_URA	C9	4.04	0.925	4.965	Mosaic beer	Mexican agave	13590	798	Out	4.725	Domesticated	Domesticated	DD	69542	70412	7194
H10.12B	B8_MATa_LYS	B8	E4_HO_MATalpha_URA	E4	4.04	0.95	4.99	Mosaic beer	Asian fermentation	13590	788	Out	4.725	Domesticated	Wild	DW	63261	70600	7189
H10.12C	B8_MATa_LYS	B8	F3_HO_MATalpha_URA	F3	4.04	2.125	6.165	Mosaic beer	Asian islands	13590	914	Out	5.175	Domesticated	Wild	DW	64788	70961	7252
H10.12D	B8_MATa_LYS	B8	F6_HO_MATalpha_URA	F6	4.04	0.875	4.915	Mosaic beer	American	13590	1039	Out	4.75	Domesticated	Wild	DW	59848	66207	7314.5
H10.12E	B8_MATa_LYS	B8	F12_HO_MATalpha_URA	F12	4.04	1.85	5.89	Mosaic beer	Malaysian	13590	691	Out	5.225	Domesticated	Wild	DW	70577	75543	7140.5
H10.12F	B8_MATa_LYS	B8	G6_HO_MATalpha_URA_1	G6	4.04	2.875	6.915	Mosaic beer	Far East Asian	13590	1094	Out	4.325	Domesticated	Wild	DW	67312	72884	7342
H10.12G	B8_MATa_LYS	B8	G6_HO_MATalpha_URA_2	G6	4.04	1.775	5.815	Mosaic beer	Far East Asian	13590	1079	Out	5.15	Domesticated	Wild	DW	67320	72878	7334.5
H10.12H	B8_MATa_LYS	B8	H9_HO_MATalpha_URA	H9	4.04	3.76	7.8	Mosaic beer	European farmhouse beer	13590	27166	Out	4.55	Domesticated	Domesticated	DD	58406	61117	20378
H11.1A	H6_HO_MATa_LYS	H6	A2_MATalpha_URA	A2	3.8	2.1	5.9	Ale beer	Wine	45054	583	Out	5.5	Domesticated	Domesticated	DD	56096	60169	22818.5
H11.1B	H6_HO_MATa_LYS	H6	B5_MATalpha_URA	B5	3.8	2.275	6.075	Ale beer	Brazilian bioethanol	45054	30206	Out	5.625	Domesticated	Domesticated	DD	74348	71863	37630
H11.1C	H6_HO_MATa_LYS	H6	B8_MATalpha_URA	B8	3.8	2.05	5.85	Ale beer	Mosaic beer	45054	13425	Out	5.475	Domesticated	Domesticated	DD	63813	64454	29239.5
H11.1D	H6_HO_MATa_LYS	H6	B11_MATalpha_URA	B11	3.8	1.9	5.7	Ale beer	French dairy	45054	22084	Out	5.4	Domesticated	Domesticated	DD	79300	79620	33569
H11.1E	H6_HO_MATa_LYS	H6	C2_MATalpha_URA	C2	3.8	4.035	7.835	Ale beer	African beer	45054	35881	Out	6.225	Domesticated	Domesticated	DD	89543	89623	40467.5
H11.1F	H6_HO_MATa_LYS	H6	C6_MATalpha_URA	C6	3.8	1.9	5.7	Ale beer	French Guiana	45054	7392	Out	5.375	Domesticated	Domesticated	DD	92788	95761	26223
H11.1G	H6_HO_MATa_LYS	H6	C9_MATalpha_URA	C9	3.8	2	5.8	Ale beer	Mexican agave	45054	825	Out	5.25	Domesticated	Domesticated	DD	93257	95157	22939.5
H11.1H	H6_HO_MATa_LYS	H6	C11_MATalpha_URA	C11	3.8	3.6	7.4	Ale beer	Mixed origin	45054	62131	Out	6.35	Domesticated	Domesticated	DD	81704	66837	53592.5
H11.2A	H6_HO_MATa_LYS	H6	E1_MATalpha_URA	E1	3.8	1.925	5.725	Ale beer	Sake	45054	1448	Out	5.725	Domesticated	Domesticated	DD	73213	78883	23251
H11.2B	H6_HO_MATa_LYS	H6	E4_MATalpha_URA	E4	3.8	2.15	5.95	Ale beer	Asian fermentation	45054	5687	Out	5.575	Domesticated	Wild	DW	74758	80075	25370.5
H11.2C	H6_HO_MATa_LYS	H6	E10_MATalpha_URA	E10	3.8	2.1	5.9	Ale beer	African palm wine	45054	676	Out	5.55	Domesticated	Domesticated	DD	83556	88293	22865
H11.2D	H6_HO_MATa_LYS	H6	F3_MATalpha_URA	F3	3.8	2.3	6.1	Ale beer	Asian islands	45054	907	Out	5.775	Domesticated	Wild	DW	78654	83974	22980.5
H11.2E	H6_HO_MATa_LYS	H6	F6_MATalpha_URA	F6	3.8	1.925	5.725	Ale beer	American	45054	1020	Out	5.35	Domesticated	Wild	DW	74139	79900	23037
H11.2F	H6_HO_MATa_LYS	H6	F12_MATalpha_URA	F12	3.8	3.55	7.35	Ale beer	Malaysian	45054	730	Out	4.1	Domesticated	Wild	DW	86690	91056	22892
H11.2G	H6_HO_MATa_LYS	H6	G6_MATalpha_URA	G6	3.8	2.075	5.875	Ale beer	Far East Asian	45054	1104	Out	5.4	Domesticated	Wild	DW	84442	89794	23079
H11.2H	H6_HO_MATa_LYS	H6	G8_MATalpha_URA	G8	3.8	2.025	5.825	Ale beer	China	45054	899	Out	5.425	Domesticated	Wild	DW	112428	114435	22976.5
H11.3A	H6_HO_MATa_LYS	H6	H6_MATalpha_URA	H6	3.8	3.73	7.53	Ale beer	Ale beer	45054	45556	In	6.675	Domesticated	Domesticated	DD	41243	915	45305
H11.3B	H6_HO_MATa_LYS	H6	H9_MATalpha_URA	H9	3.8	3.72	7.52	Ale beer	European farmhouse beer	45054	51456	Out	6.125	Domesticated	Domesticated	DD	75328	62358	48255
H11.3C	H6_HO_MATa_LYS	H6	A2_HO_MATalpha_URA	A2	3.8	1.15	4.95	Ale beer	Wine	45054	569	Out	4.825	Domesticated	Domesticated	DD	56069	60144	22811.5
H11.3D	H6_HO_MATa_LYS	H6	B5_HO_MATalpha_URA	B5	3.8	1.12	4.92	Ale beer	Brazilian bioethanol	45054	840	Out	4.925	Domesticated	Domesticated	DD	63559	67449	22947
H11.3E	H6_HO_MATa_LYS	H6	B8_HO_MATalpha_URA	B8	3.8	0.9625	4.7625	Ale beer	Mosaic beer	45054	1076	Out	4.575	Domesticated	Domesticated	DD	59791	63780	23065
H11.3F	H6_HO_MATa_LYS	H6	B11_HO_MATalpha_URA	B11	3.8	0.925	4.725	Ale beer	French dairy	45054	708	Out	4.525	Domesticated	Domesticated	DD	70467	73834	22881
H11.3G	H6_HO_MATa_LYS	H6	C2_HO_MATalpha_URA	C2	3.8	2.05	5.85	Ale beer	African beer	45054	21554	Out	5.5	Domesticated	Domesticated	DD	80961	82537	33304
H11.3H	H6_HO_MATa_LYS	H6	C6_HO_MATalpha_URA	C6	3.8	2.1	5.9	Ale beer	French Guiana	45054	924	Out	4.85	Domesticated	Domesticated	DD	89661	93074	22989
H11.4A	H6_HO_MATa_LYS	H6	C9_HO_MATalpha_URA	C9	3.8	0.925	4.725	Ale beer	Mexican agave	45054	798	Out	4.75	Domesticated	Domesticated	DD	93242	95176	22926
H11.4B	H6_HO_MATa_LYS	H6	E4_HO_MATalpha_URA	E4	3.8	0.95	4.75	Ale beer	Asian fermentation	45054	788	Out	4.7	Domesticated	Wild	DW	72902	79086	22921
H11.4C	H6_HO_MATa_LYS	H6	F3_HO_MATalpha_URA	F3	3.8	2.125	5.925	Ale beer	Asian islands	45054	914	Out	5.7	Domesticated	Wild	DW	78660	84011	22984
H11.4D	H6_HO_MATa_LYS	H6	F6_HO_MATalpha_URA	F6	3.8	0.875	4.675	Ale beer	American	45054	1039	Out	4.625	Domesticated	Wild	DW	74153	79906	23046.5
H11.4E	H6_HO_MATa_LYS	H6	F12_HO_MATalpha_URA	F12	3.8	1.85	5.65	Ale beer	Malaysian	45054	691	Out	5.35	Domesticated	Wild	DW	86660	91045	22872.5
H11.4F	H6_HO_MATa_LYS	H6	G6_HO_MATalpha_URA_1	G6	3.8	2.875	6.675	Ale beer	Far East Asian	45054	1094	Out	5.8	Domesticated	Wild	DW	84419	89784	23074
H11.4G	H6_HO_MATa_LYS	H6	G6_HO_MATalpha_URA_2	G6	3.8	1.775	5.575	Ale beer	Far East Asian	45054	1079	Out	5.425	Domesticated	Wild	DW	84429	89804	23066.5
H11.4H	H6_HO_MATa_LYS	H6	H9_HO_MATalpha_URA	H9	3.8	3.76	7.56	Ale beer	European farmhouse beer	45054	27166	Out	5.1	Domesticated	Domesticated	DD	66289	61876	36110
H11.5A	H6_HO_MATalpha_URA	H6	A2_MATa_LYS	A2	3.9	2.375	6.275	Ale beer	Wine	43875	584	Out	5.575	Domesticated	Domesticated	DD	55581	59557	22229.5
H11.5B	H6_HO_MATalpha_URA	H6	B5_MATa_LYS	B5	3.9	2.25	6.15	Ale beer	Brazilian bioethanol	43875	30461	Out	5.75	Domesticated	Domesticated	DD	73918	71276	37168
H11.5C	H6_HO_MATalpha_URA	H6	B8_MATa_LYS	B8	3.9	4.04	7.94	Ale beer	Mosaic beer	43875	13590	Out	4.5	Domesticated	Domesticated	DD	63425	64161	28732.5
H11.5D	H6_HO_MATalpha_URA	H6	C2_MATa_LYS	C2	3.9	4.05	7.95	Ale beer	African beer	43875	36657	Out	6.65	Domesticated	Domesticated	DD	89453	89405	40266
H11.5E	H6_HO_MATalpha_URA	H6	C6_MATa_LYS	C6	3.9	1.85	5.75	Ale beer	French Guiana	43875	7370	Out	5.425	Domesticated	Domesticated	DD	92269	95231	25622.5
H11.5F	H6_HO_MATalpha_URA	H6	C9_MATa_LYS	C9	3.9	1.925	5.825	Ale beer	Mexican agave	43875	847	Out	5.375	Domesticated	Domesticated	DD	92697	94541	22361
H11.5G	H6_HO_MATalpha_URA	H6	C11_MATa_LYS	C11	3.9	4.325	8.225	Ale beer	Mixed origin	43875	66005	Out	4.825	Domesticated	Domesticated	DD	82973	67163	54940
H11.5H	H6_HO_MATalpha_URA	H6	E1_MATa_LYS	E1	3.9	2.1	6	Ale beer	Sake	43875	1560	Out	5.9	Domesticated	Domesticated	DD	72584	78164	22717.5
H11.6A	H6_HO_MATalpha_URA	H6	E4_MATa_LYS	E4	3.9	2.1	6	Ale beer	Asian fermentation	43875	5342	Out	5.675	Domesticated	Wild	DW	73931	79149	24608.5
H11.6B	H6_HO_MATalpha_URA	H6	E10_MATa_LYS	E10	3.9	2.175	6.075	Ale beer	African palm wine	43875	651	Out	5.65	Domesticated	Domesticated	DD	82915	87596	22263
H11.6C	H6_HO_MATalpha_URA	H6	F3_MATa_LYS	F3	3.9	2.225	6.125	Ale beer	Asian islands	43875	902	Out	5.95	Domesticated	Wild	DW	78040	83305	22388.5
H11.6D	H6_HO_MATalpha_URA	H6	F6_MATa_LYS	F6	3.9	1.925	5.825	Ale beer	American	43875	1041	Out	5.5	Domesticated	Wild	DW	73531	79240	22458
H11.6E	H6_HO_MATalpha_URA	H6	F12_MATa_LYS	F12	3.9	3.8	7.7	Ale beer	Malaysian	43875	690	Out	5.5	Domesticated	Wild	DW	85986	90299	22282.5
H11.6F	H6_HO_MATalpha_URA	H6	G6_MATa_LYS	G6	3.9	1.95	5.85	Ale beer	Far East Asian	43875	1093	Out	5.45	Domesticated	Wild	DW	83791	89111	22484
H11.6G	H6_HO_MATalpha_URA	H6	G8_MATa_LYS	G8	3.9	1.95	5.85	Ale beer	China	43875	849	Out	5.425	Domesticated	Wild	DW	111766	113726	22362
H11.6H	H6_HO_MATalpha_URA	H6	H6_MATa_LYS	H6	3.9	3.67	7.57	Ale beer	Ale beer	43875	44523	In	3.825	Domesticated	Domesticated	DD	41224	3199	44199
H11.7A	H6_HO_MATalpha_URA	H6	H9_MATa_LYS	H9	3.9	4.1	8	Ale beer	European farmhouse beer	43875	50775	Out	4.9	Domesticated	Domesticated	DD	74546	62070	47325
H11.7B	H6_HO_MATalpha_URA	H6	A2_HO_MATa_LYS	A2	3.9	1.175	5.075	Ale beer	Wine	43875	562	Out	4.975	Domesticated	Domesticated	DD	55571	59596	22218.5
H11.7C	H6_HO_MATalpha_URA	H6	B8_HO_MATa_LYS	B8	3.9	1.9375	5.8375	Ale beer	Mosaic beer	43875	1099	Out	5.4	Domesticated	Domesticated	DD	59287	63233	22487
H11.7D	H6_HO_MATalpha_URA	H6	C2_HO_MATa_LYS	C2	3.9	3.9	7.8	Ale beer	African beer	43875	21435	Out	9	Domesticated	Domesticated	DD	80363	81937	32655
H11.7E	H6_HO_MATalpha_URA	H6	C6_HO_MATa_LYS	C6	3.9	0.93	4.83	Ale beer	French Guiana	43875	944	Out	4.775	Domesticated	Domesticated	DD	89120	92536	22409.5
H11.7F	H6_HO_MATalpha_URA	H6	C9_HO_MATa_LYS	C9	3.9	0.925	4.825	Ale beer	Mexican agave	43875	824	Out	4.775	Domesticated	Domesticated	DD	92694	94554	22349.5
H11.7G	H6_HO_MATalpha_URA	H6	C11_HO_MATa_LYS	C11	3.9	2.3	6.2	Ale beer	Mixed origin	43875	36921	Out	5.725	Domesticated	Domesticated	DD	70619	63858	40398
H11.7H	H6_HO_MATalpha_URA	H6	E4_HO_MATa_LYS	E4	3.9	1.125	5.025	Ale beer	Asian fermentation	43875	826	Out	4.925	Domesticated	Wild	DW	72137	78231	22350.5
H11.8A	H6_HO_MATalpha_URA	H6	F3_HO_MATa_LYS	F3	3.9	1.1	5	Ale beer	Asian islands	43875	908	Out	5.325	Domesticated	Wild	DW	78043	83323	22391.5
H11.8B	H6_HO_MATalpha_URA	H6	F6_HO_MATa_LYS	F6	3.9	0.925	4.825	Ale beer	American	43875	1030	Out	4.875	Domesticated	Wild	DW	73528	79245	22452.5
H11.8C	H6_HO_MATalpha_URA	H6	F12_HO_MATa_LYS	F12	3.9	0.95	4.85	Ale beer	Malaysian	43875	702	Out	4.775	Domesticated	Wild	DW	85996	90334	22288.5
H11.8D	H6_HO_MATalpha_URA	H6	G6_HO_MATa_LYS_1	G6	3.9	0.875	4.775	Ale beer	Far East Asian	43875	1074	Out	4.325	Domesticated	Wild	DW	83786	89118	22474.5
H11.8E	H6_HO_MATalpha_URA	H6	G6_HO_MATa_LYS_2	H6	3.9	0.925	4.825	Ale beer	Far East Asian	43875	1054	Out	4.775	Domesticated	Domesticated	DD	83779	89105	22464.5
H11.8F	H6_HO_MATalpha_URA	H6	H9_HO_MATa_LYS	H9	3.9	2.1	6	Ale beer	European farmhouse beer	43875	26588	Out	5.5	Domesticated	Domesticated	DD	65449	61138	35231.5
H11.8G	H6_HO_MATalpha_URA	H6	H6_HO_MATa_LYS	H6	3.9	3.8	7.7	Ale beer	Ale beer	43875	45054	In	6.275	Domesticated	Domesticated	DD	41239	2674	44464.5
