# Supplementary material for: Influence of Ploidy and Genetic Background on Stress Tolerance of Intraspecific Yeast Hybrids
Source: Microb Biotechnol. 2026 Mar 25;19(3):e70337. doi: 10.1111/1751-7915.70337 (PMC13097363; doi:10.1111/1751-7915.70337)
Supplement: Supplementary file 1 — Data S1: mbt270337‐sup‐0001‐supinfo.zip. Table S1: Information about the wild‐type and mating‐competent yeast strains used in the study. Table S2: Information about the intraspecific yeast hybrids generated in this study. Table S3: Oligonucleotides used in this study. Table S4: The growth data collected in this study. [file MBT2-19-e70337-s001.zip › Supplementary_Table_S4.tsv]

Media	Strain_plate	Well	mu	AUC	Column	Row	Coordinate	Type	Parent_1	Parent_1_code	Parent_2	Parent_2_code	Parent_1_ploidy	Parent_2_ploidy	Predicted_ploidy	Parent_1_population	Parent_2_population	Parent_1_heterozygosity	Parent_2_heterozygosity	Breeding	Measured_ploidy	mu.BPH	mu.MPH	AUC.BPH	AUC.MPH	Parent_1_pop	Parent_2_pop	WD_combination	Heterozygous_sites	Genetic_distance	Mean_parent_heterozygosity
0.05M acetic acid	H01	A1	0.019459605	27.32514621	1	A	H01.1A	Hybrid	A2_MATa_LYS	A2	A2_MATalpha_URA	A2	2.375	2.1	4.475	Wine	Wine	584	583	In	3.875	-0.082628423	-0.020876085	-0.307550214	-0.290046863	Domesticated	Domesticated	DD	465	402	583.5
0.05M acetic acid	H01	B1	0.018437218	26.29270157	1	B	H01.1B	Hybrid	A2_MATa_LYS	A2	B5_MATalpha_URA	B5	2.375	2.275	4.65	Wine	Brazilian bioethanol	584	30206	Out	3.975	-0.130826125	0.023567907	-0.333713516	-0.224932231	Domesticated	Domesticated	DD	41135	44247	15395
0.05M acetic acid	H01	C1	0.025184139	34.04333878	1	C	H01.1C	Hybrid	A2_MATa_LYS	A2	B8_MATalpha_URA	B8	2.375	2.05	4.425	Wine	Mosaic beer	584	13425	Out	4.025	0.187239614	0.715922383	-0.137303695	0.101397106	Domesticated	Domesticated	DD	27045	28681	7004.5
0.05M acetic acid	H01	D1	0.016936712	25.54169644	1	D	H01.1D	Hybrid	A2_MATa_LYS	A2	B11_MATalpha_URA	B11	2.375	1.9	4.275	Wine	French dairy	584	22084	Out	3.8	-0.201563508	0.341397056	-0.352744827	0.196289093	Domesticated	Domesticated	DD	44358	46073	11334
0.05M acetic acid	H01	E1	0.007518457	18.61948273	1	E	H01.1E	Hybrid	A2_MATa_LYS	A2	C2_MATalpha_URA	C2	2.375	4.035	6.41	Wine	African beer	584	35881	Out	5.925	-0.645562235	-0.43827373	-0.528161469	-0.319894279	Domesticated	Domesticated	DD	53075	53807	18232.5
0.05M acetic acid	H01	F1	0.019465707	25.26098876	1	F	H01.1F	Hybrid	A2_MATa_LYS	A2	C6_MATalpha_URA	C6	2.375	1.9	4.275	Wine	French Guiana	584	7392	Out	3.8	-0.082340742	0.116127359	-0.359858273	-0.133871167	Domesticated	Domesticated	DD	61011	63762	3988
0.05M acetic acid	H01	G1	0.014757112	18.80247692	1	G	H01.1G	Hybrid	A2_MATa_LYS	A2	C9_MATalpha_URA	C9	2.375	2	4.375	Wine	Mexican agave	584	825	Out	3.8	-0.304315012	-0.040649974	-0.523524192	-0.362969482	Domesticated	Domesticated	DD	59575	60681	704.5
0.05M acetic acid	H01	H1	0.014599483	25.82215886	1	H	H01.1H	Hybrid	A2_MATa_LYS	A2	C11_MATalpha_URA	C11	2.375	3.6	5.975	Wine	Mixed origin	584	62131	Out	5.05	-0.311746008	-0.178442428	-0.345637595	-0.198517784	Domesticated	Domesticated	DD	65659	71761	31357.5
0.05M acetic acid	H01	A2	0.018470832	32.51916225	2	A	H01.2A	Hybrid	A2_MATa_LYS	A2	E1_MATalpha_URA	E1	2.375	1.925	4.3	Wine	Sake	584	1448	Out	4.1	-0.129241477	0.15576107	-0.175928034	0.061390397	Domesticated	Domesticated	DD	60224	68052	1016
0.05M acetic acid	H01	B2	0.019007053	28.62073749	2	B	H01.2B	Hybrid	A2_MATa_LYS	A2	E4_MATalpha_URA	E4	2.375	2.15	4.525	Wine	Asian fermentation	584	5687	Out	3.975	-0.287057396	-0.205927756	-0.27471848	-0.265511727	Domesticated	Wild	DW	62047	70079	3135.5
0.05M acetic acid	H01	C2	0.014686118	22.77605277	2	C	H01.2C	Hybrid	A2_MATa_LYS	A2	E10_MATalpha_URA	E10	2.375	2.1	4.475	Wine	African palm wine	584	676	Out	3.9	-0.307661823	-0.142317925	-0.422829333	-0.24078136	Domesticated	Domesticated	DD	62597	68591	630
0.05M acetic acid	H01	D2	0.023871549	32.53818121	2	D	H01.2D	Hybrid	A2_MATa_LYS	A2	F3_MATalpha_URA	F3	2.375	2.3	4.675	Wine	Asian islands	584	907	Out	4	0.12536102	0.747316234	-0.175446072	0.145756697	Domesticated	Wild	DW	59850	66774	745.5
0.05M acetic acid	H01	E2	0.015684826	28.44699779	2	E	H01.2E	Hybrid	A2_MATa_LYS	A2	F6_MATalpha_URA	F6	2.375	1.925	4.3	Wine	American	584	1020	Out	3.65	-0.260580354	-0.136488154	-0.279121239	-0.266076337	Domesticated	Wild	DW	54508	61646	802
0.05M acetic acid	H01	F2	0.020554983	35.23004761	2	F	H01.2F	Hybrid	A2_MATa_LYS	A2	F12_MATalpha_URA	F12	2.375	3.55	5.925	Wine	Malaysian	584	730	Out	3.425	-0.030989697	0.318645554	-0.107231165	0.105396395	Domesticated	Wild	DW	64315	69874	657
0.05M acetic acid	H01	G2	0.013450435	23.87910329	2	G	H01.2G	Hybrid	A2_MATa_LYS	A2	G6_MATalpha_URA	G6	2.375	2.075	4.45	Wine	Far East Asian	584	1104	Out	3.8	-0.365914814	-0.247395071	-0.394876798	-0.361987703	Domesticated	Wild	DW	60589	66779	844
0.05M acetic acid	H01	H2	0.018494272	29.52482631	2	H	H01.2H	Hybrid	A2_MATa_LYS	A2	G8_MATalpha_URA	G8	2.375	2.025	4.4	Wine	China	584	899	Out	4.1	-0.128136458	0.002812625	-0.251807858	0.009131689	Domesticated	Wild	DW	86750	89552	741.5
0.05M acetic acid	H01	A3	0.009201185	17.41042411	3	A	H01.3A	Hybrid	A2_MATa_LYS	A2	H6_MATalpha_URA	H6	2.375	3.73	6.105	Wine	Ale beer	584	45556	Out	5.9	-0.56623446	-0.262105126	-0.558800368	-0.179725895	Domesticated	Domesticated	DD	56312	60387	23070
0.05M acetic acid	H01	B3	0.015239318	23.60417138	3	B	H01.3B	Hybrid	A2_MATa_LYS	A2	H9_MATalpha_URA	H9	2.375	3.72	6.095	Wine	European farmhouse beer	584	51456	Out	5.5	-0.28158267	-0.064812437	-0.40184388	-0.229120737	Domesticated	Domesticated	DD	64194	70063	26020
0.05M acetic acid	H01	C3	0.015194902	27.30792726	3	C	H01.3C	Hybrid	A2_MATa_LYS	A2	A2_HO_MATalpha_URA	A2	2.375	1.15	3.525	Wine	Wine	584	569	In	3.075	-0.283676535	-0.277099694	-0.321401103	-0.314759478	Domesticated	Domesticated	DD	437	367	576.5
0.05M acetic acid	H01	D3	0.014682683	21.84207671	3	D	H01.3D	Hybrid	A2_MATa_LYS	A2	B5_HO_MATalpha_URA	B5	2.375	1.12	3.495	Wine	Brazilian bioethanol	584	840	Out	3.125	-0.307823738	-0.217399675	-0.446497331	-0.339331423	Domesticated	Domesticated	DD	26494	28511	712
0.05M acetic acid	H01	E3	0.026996065	37.46902945	3	E	H01.3E	Hybrid	A2_MATa_LYS	A2	B8_HO_MATalpha_URA	B8	2.375	0.9625	3.3375	Wine	Mosaic beer	584	1076	Out	2.9	0.272658085	1.051836176	-0.050492859	0.524114473	Domesticated	Domesticated	DD	21694	23465	830
0.05M acetic acid	H01	F3	0.017428985	28.49708068	3	F	H01.3F	Hybrid	A2_MATa_LYS	A2	B11_HO_MATalpha_URA	B11	2.375	0.925	3.3	Wine	French dairy	584	708	Out	2.825	-0.17835662	0.415129832	-0.277852082	0.350434325	Domesticated	Domesticated	DD	34550	36409	646
0.05M acetic acid	H01	G3	0.019239752	28.0633259	3	G	H01.3G	Hybrid	A2_MATa_LYS	A2	C2_HO_MATalpha_URA	C2	2.375	2.05	4.425	Wine	African beer	584	21554	Out	3.8	-0.092992781	0.183636355	-0.288843914	-0.078116161	Domesticated	Domesticated	DD	44072	45265	11069
0.05M acetic acid	H01	H3	0.014991264	29.35307787	3	H	H01.3H	Hybrid	A2_MATa_LYS	A2	C6_HO_MATalpha_URA	C6	2.375	2.1	4.475	Wine	French Guiana	584	924	Out	4	-0.293276498	0.082818885	-0.256160156	-0.002754701	Domesticated	Domesticated	DD	57797	60834	754
0.05M acetic acid	H01	A4	0.018940748	25.39569387	4	A	H01.4A	Hybrid	A2_MATa_LYS	A2	C9_HO_MATalpha_URA	C9	2.375	0.925	3.3	Wine	Mexican agave	584	798	Out	3.025	-0.10708855	-0.086488225	-0.356444695	-0.208609844	Domesticated	Domesticated	DD	59562	60706	691
0.05M acetic acid	H01	B4	0.019666047	28.85044535	4	B	H01.4B	Hybrid	A2_MATa_LYS	A2	E4_HO_MATalpha_URA	E4	2.375	0.95	3.325	Wine	Asian fermentation	584	788	Out	2.825	-0.307574535	-0.20723845	-0.268897426	-0.256159802	Domesticated	Wild	DW	59903	68156	686
0.05M acetic acid	H01	C4	0.025232158	35.70592513	4	C	H01.4C	Hybrid	A2_MATa_LYS	A2	F3_HO_MATalpha_URA	F3	2.375	2.125	4.5	Wine	Asian islands	584	914	Out	3.925	0.140513895	0.164493599	-0.095171896	-0.038929337	Domesticated	Wild	DW	59865	66830	749
0.05M acetic acid	H01	D4	0.02069153	32.60773544	4	D	H01.4D	Hybrid	A2_MATa_LYS	A2	F6_HO_MATalpha_URA	F6	2.375	0.875	3.25	Wine	American	584	1039	Out	2.75	-0.024552561	0.021612235	-0.192137427	-0.183014654	Domesticated	Wild	DW	54518	61649	811.5
0.05M acetic acid	H01	E4	0.012862928	25.16613909	4	E	H01.4E	Hybrid	A2_MATa_LYS	A2	F12_HO_MATalpha_URA	F12	2.375	1.85	4.225	Wine	Malaysian	584	691	Out	3.775	-0.393611289	-0.387112378	-0.36226187	-0.343879034	Domesticated	Wild	DW	64295	69887	637.5
0.05M acetic acid	H01	F4	0.02180213	35.8050597	4	F	H01.4F	Hybrid	A2_MATa_LYS	A2	G6_HO_MATalpha_URA_1	G6	2.375	2.875	5.25	Wine	Far East Asian	584	1094	Out	4.7	0.027803755	0.198222764	-0.092659715	-0.059298904	Domesticated	Wild	DW	60564	66734	839
0.05M acetic acid	H01	G4	0.016649417	29.56734811	4	G	H01.4G	Hybrid	A2_MATa_LYS	A2	G6_HO_MATalpha_URA_2	G6	2.375	1.775	4.15	Wine	Far East Asian	584	1079	Out	3.975	-0.259301327	-0.237844426	-0.298565264	-0.275436431	Domesticated	Wild	DW	60577	66764	831.5
0.05M acetic acid	H01	H4	0.018556266	18.39043064	4	H	H01.4H	Hybrid	A2_MATa_LYS	A2	H9_HO_MATalpha_URA	H9	2.375	3.76	6.135	Wine	European farmhouse beer	584	27166	Out	5.725	-0.12521392	0.145468222	-0.533965906	-0.377377202	Domesticated	Domesticated	DD	51197	56290	13875
0.05M acetic acid	H01	A5	0.011060621	26.06071302	5	A	H01.5A	Hybrid	C2_MATa_LYS	C2	A2_MATalpha_URA	A2	4.05	2.1	6.15	African beer	Wine	36657	583	Out	4.85	-0.403311172	-0.311101616	-0.305339733	-0.187380965	Domesticated	Domesticated	DD	53576	54312	18620
0.05M acetic acid	H01	B5	0.013017414	21.06775208	5	B	H01.5B	Hybrid	C2_MATa_LYS	C2	B5_MATalpha_URA	B5	4.05	2.275	6.325	African beer	Brazilian bioethanol	36657	30206	Out	5.025	-0.121219633	-0.082874425	-0.257776423	-0.234024253	Domesticated	Domesticated	DD	77106	77146	33431.5
0.05M acetic acid	H01	C5	0.010423041	17.66429233	5	C	H01.5C	Hybrid	C2_MATa_LYS	C2	B8_MATalpha_URA	B8	4.05	2.05	6.1	African beer	Mosaic beer	36657	13425	Out	5.6	-0.232153048	-0.040036617	-0.336534538	-0.278731614	Domesticated	Domesticated	DD	65336	65564	25041
0.05M acetic acid	H01	D5	0.005896652	9.410115789	5	D	H01.5D	Hybrid	C2_MATa_LYS	C2	B11_MATalpha_URA	B11	4.05	1.9	5.95	African beer	French dairy	36657	22084	Out	5.675	-0.565604106	-0.330472692	-0.646558905	-0.369807794	Domesticated	Domesticated	DD	77255	76253	29370.5
0.05M acetic acid	H01	E5	0.006031208	11.08999334	5	E	H01.5E	Hybrid	C2_MATa_LYS	C2	C2_MATalpha_URA	C2	4.05	4.035	8.085	African beer	African beer	36657	35881	In	6.425	-0.555691591	-0.369487809	-0.583463214	-0.470864428	Domesticated	Domesticated	DD	34923	1179	36269
0.05M acetic acid	H01	F5	0.00838998	10.13872884	5	F	H01.5F	Hybrid	C2_MATa_LYS	C2	C6_MATalpha_URA	C6	4.05	1.9	5.95	African beer	French Guiana	36657	7392	Out	4.7	-0.386179186	-0.384059456	-0.61919242	-0.554278063	Domesticated	Domesticated	DD	91841	91893	22024.5
0.05M acetic acid	H01	G5	0.007288825	14.03351887	5	G	H01.5G	Hybrid	C2_MATa_LYS	C2	C9_MATalpha_URA	C9	4.05	2	6.05	African beer	Mexican agave	36657	825	Out	5.675	-0.463045158	-0.369665203	-0.472905288	-0.392414229	Domesticated	Domesticated	DD	91261	90020	18741
0.05M acetic acid	H01	H5	0.009172684	15.90939092	5	H	H01.5H	Hybrid	C2_MATa_LYS	C2	C11_MATalpha_URA	C11	4.05	3.6	7.65	African beer	Mixed origin	36657	62131	Out	3.725	-0.359835553	-0.342530839	-0.402448103	-0.383341871	Domesticated	Domesticated	DD	99901	100406	49394
0.05M acetic acid	H01	A6	0.006301941	21.22731092	6	A	H01.6A	Hybrid	C2_MATa_LYS	C2	H6_MATalpha_URA	H6	4.05	3.73	7.78	African beer	Ale beer	36657	45556	Out	4.125	-0.535747143	-0.271495638	-0.202708641	0.433648804	Domesticated	Domesticated	DD	90220	90184	41106.5
0.05M acetic acid	H01	B6	0.007591851	19.37674264	6	B	H01.6B	Hybrid	C2_MATa_LYS	C2	H9_MATalpha_URA	H9	4.05	3.72	7.77	African beer	European farmhouse beer	36657	51456	Out	5.225	-0.440721771	-0.391506944	-0.272215424	-0.199346756	Domesticated	Domesticated	DD	96904	97911	44056.5
0.05M acetic acid	H01	C6	0.011123132	19.78117123	6	C	H01.6C	Hybrid	C2_MATa_LYS	C2	A2_HO_MATalpha_URA	A2	4.05	1.15	5.2	African beer	Wine	36657	569	Out	4.825	-0.465911234	-0.353320299	-0.508440137	-0.408333196	Domesticated	Domesticated	DD	53561	54322	18613
0.05M acetic acid	H01	D6	0.012169276	21.49514312	6	D	H01.6D	Hybrid	C2_MATa_LYS	C2	B5_HO_MATalpha_URA	B5	4.05	1.12	5.17	African beer	Brazilian bioethanol	36657	840	Out	4.975	-0.253897743	-0.185588661	-0.193717699	-0.193183676	Domesticated	Domesticated	DD	63895	65061	18748.5
0.05M acetic acid	H01	E6	0.01188112	19.90994351	6	E	H01.6E	Hybrid	C2_MATa_LYS	C2	B8_HO_MATalpha_URA	B8	4.05	0.9625	5.0125	African beer	Mosaic beer	36657	1076	Out	4.55	-0.124738908	0.272335507	-0.252188561	0.096030931	Domesticated	Domesticated	DD	60128	61073	18866.5
0.05M acetic acid	H01	F6	0.008970186	15.86685452	6	F	H01.6F	Hybrid	C2_MATa_LYS	C2	B11_HO_MATalpha_URA	B11	4.05	0.925	4.975	African beer	French dairy	36657	708	Out	4.25	-0.339182296	0.055665422	-0.404045757	0.080589068	Domesticated	Domesticated	DD	67937	68201	18682.5
0.05M acetic acid	H01	G6	0.008676904	16.25931862	6	G	H01.6G	Hybrid	C2_MATa_LYS	C2	C2_HO_MATalpha_URA	C2	4.05	2.05	6.1	African beer	African beer	36657	21554	In	4.675	-0.360787863	-0.302263883	-0.389304925	-0.323167024	Domesticated	Domesticated	DD	34871	14318	29105.5
0.05M acetic acid	H01	H6	0.014908774	9.411061936	6	H	H01.6H	Hybrid	C2_MATa_LYS	C2	C6_HO_MATalpha_URA	C6	4.05	2.1	6.15	African beer	French Guiana	36657	924	Out	5.475	0.098302961	0.487059	-0.646523368	-0.591099378	Domesticated	Domesticated	DD	88707	89181	18790.5
0.05M acetic acid	H01	A7	0.009248706	24.26412717	7	A	H01.7A	Hybrid	C2_MATa_LYS	C2	E1_MATalpha_URA	E1	4.05	1.925	5.975	African beer	Sake	36657	1448	Out	5.575	-0.31866423	-0.239574764	-0.088646744	0.001837221	Domesticated	Domesticated	DD	89665	94227	19052.5
0.05M acetic acid	H01	B7	0.006763716	20.35649013	7	B	H01.7B	Hybrid	C2_MATa_LYS	C2	E4_MATalpha_URA	E4	4.05	2.15	6.2	African beer	Asian fermentation	36657	5687	Out	5	-0.746297273	-0.663784243	-0.470878771	-0.374575399	Domesticated	Wild	DW	91439	96094	21172
0.05M acetic acid	H01	C7	0.008474123	17.79897978	7	C	H01.7C	Hybrid	C2_MATa_LYS	C2	E10_MATalpha_URA	E10	4.05	2.1	6.15	African beer	African palm wine	36657	676	Out	5.525	-0.375726385	-0.363041635	-0.331475719	-0.245188544	Domesticated	Domesticated	DD	91497	94449	18666.5
0.05M acetic acid	H01	D7	0.008460692	19.78988622	7	D	H01.7D	Hybrid	C2_MATa_LYS	C2	F3_MATalpha_URA	F3	4.05	2.3	6.35	African beer	Asian islands	36657	907	Out	5.625	-0.376715787	-0.140422451	-0.256697877	-0.099650262	Domesticated	Wild	DW	89178	93033	18782
0.05M acetic acid	H01	E7	0.009303717	20.4142777	7	E	H01.7E	Hybrid	C2_MATa_LYS	C2	F6_MATalpha_URA	F6	4.05	1.925	5.975	African beer	American	36657	1020	Out	4.925	-0.384497567	-0.3514318	-0.463611613	-0.368790452	Domesticated	Wild	DW	83888	87821	18838.5
0.05M acetic acid	H01	F7	0.007756694	13.07676952	7	F	H01.7F	Hybrid	C2_MATa_LYS	C2	F12_MATalpha_URA	F12	4.05	3.55	7.6	African beer	Malaysian	36657	730	Out	4.85	-0.428578105	-0.340919592	-0.508840504	-0.486224981	Domesticated	Wild	DW	93933	96522	18693.5
0.05M acetic acid	H01	G7	0.007733048	18.10248314	7	G	H01.7G	Hybrid	C2_MATa_LYS	C2	G6_MATalpha_URA	G6	4.05	2.075	6.125	African beer	Far East Asian	36657	1104	Out	5.35	-0.467836282	-0.449716838	-0.488531076	-0.416212837	Domesticated	Wild	DW	90439	93671	18880.5
0.05M acetic acid	H01	H7	0.008742583	20.85290949	7	H	H01.7H	Hybrid	C2_MATa_LYS	C2	G8_MATalpha_URA	G8	4.05	2.025	6.075	African beer	China	36657	899	Out	5.55	-0.442168885	-0.402151722	-0.216771045	-0.086961203	Domesticated	Wild	DW	116857	116843	18778
0.05M acetic acid	H01	A8	0.012526477	21.81211422	8	A	H01.8A	Hybrid	C2_MATa_LYS	C2	C9_HO_MATalpha_URA	C9	4.05	0.925	4.975	African beer	Mexican agave	36657	798	Out	4.625	-0.381580826	-0.259445956	-0.180743607	-0.150332172	Domesticated	Domesticated	DD	91258	90044	18727.5
0.05M acetic acid	H01	B8	0.013837199	23.43498752	8	B	H01.8B	Hybrid	C2_MATa_LYS	C2	E4_HO_MATalpha_URA	E4	4.05	0.95	5	African beer	Asian fermentation	36657	788	Out	4.525	-0.51280351	-0.340709859	-0.385070924	-0.275964371	Domesticated	Wild	DW	89317	94294	18722.5
0.05M acetic acid	H01	C8	0.005753844	15.21808739	8	C	H01.8C	Hybrid	C2_MATa_LYS	C2	F3_HO_MATalpha_URA	F3	4.05	2.125	6.175	African beer	Asian islands	36657	914	Out	6.225	-0.739921593	-0.677636561	-0.563237286	-0.504838772	Domesticated	Wild	DW	89183	93047	18785.5
0.05M acetic acid	H01	D8	0.011590019	16.24164341	8	D	H01.8D	Hybrid	C2_MATa_LYS	C2	F6_HO_MATalpha_URA	F6	4.05	0.875	4.925	African beer	American	36657	1039	Out	4.625	-0.399333139	-0.294788505	-0.597610332	-0.515082591	Domesticated	Wild	DW	83894	87826	18848
0.05M acetic acid	H01	E8	0.006477504	14.43052226	8	E	H01.8E	Hybrid	C2_MATa_LYS	C2	F12_HO_MATalpha_URA	F12	4.05	1.85	5.9	African beer	Malaysian	36657	691	Out	5.45	-0.688018843	-0.622708387	-0.612606882	-0.548160964	Domesticated	Wild	DW	93908	96508	18674
0.05M acetic acid	H01	F8	0.009798735	17.09910002	8	F	H01.8F	Hybrid	C2_MATa_LYS	C2	G6_HO_MATalpha_URA_1	G6	4.05	2.875	6.925	African beer	Far East Asian	36657	1094	Out	2.725	-0.354430357	-0.318415364	-0.533609752	-0.459632485	Domesticated	Wild	DW	90417	93649	18875.5
0.05M acetic acid	H01	G8	0.007550749	16.9219276	8	G	H01.8G	Hybrid	C2_MATa_LYS	C2	G6_HO_MATalpha_URA_2	G6	4.05	1.775	5.825	African beer	Far East Asian	36657	1079	Out	5.625	-0.664082526	-0.581123182	-0.598556226	-0.507918673	Domesticated	Wild	DW	90421	93663	18868
0.05M acetic acid	H01	H8	0.00936135	17.8983794	8	H	H01.8H	Hybrid	C2_MATa_LYS	C2	H9_HO_MATalpha_URA	H9	4.05	3.76	7.81	African beer	European farmhouse beer	36657	27166	Out	4.125	-0.310365942	-0.243877654	-0.327742299	-0.225794973	Domesticated	Domesticated	DD	84499	86109	31911.5
0.05M acetic acid	H01	A9	0.043534877	62.22395743	9	A	H01.9A	Hybrid	C6_MATa_LYS	C6	A2_MATalpha_URA	A2	1.85	2.1	3.95	French Guiana	Wine	7370	583	Out	3.5	1.348581903	1.766027109	0.658608146	1.005387737	Domesticated	Domesticated	DD	61064	63868	3976.5
0.05M acetic acid	H01	B9	0.005817752	10.21093803	9	B	H01.9B	Hybrid	C6_MATa_LYS	C6	B5_MATalpha_URA	B5	1.85	2.275	4.125	French Guiana	Brazilian bioethanol	7370	30206	Out	3.725	-0.607254814	-0.580772814	-0.64026542	-0.614140371	Domesticated	Domesticated	DD	77374	79675	18788
0.05M acetic acid	H01	C9	0.01056263	13.51629851	9	C	H01.9C	Hybrid	C6_MATa_LYS	C6	B8_MATalpha_URA	B8	1.85	2.05	3.9	French Guiana	Mosaic beer	7370	13425	Out	2.45	-0.183823898	0.002017277	-0.449236419	-0.423586503	Domesticated	Domesticated	DD	69578	71904	10397.5
0.05M acetic acid	H01	D9	0.015854488	11.39123797	9	D	H01.9D	Hybrid	C6_MATa_LYS	C6	B11_MATalpha_URA	B11	1.85	1.9	3.75	French Guiana	French dairy	7370	22084	Out	3.625	0.225078834	0.867254226	-0.535828614	-0.179926178	Domesticated	Domesticated	DD	83225	84344	14727
0.05M acetic acid	H01	E9	0.011304942	8.875952723	9	E	H01.9E	Hybrid	C6_MATa_LYS	C6	C2_MATalpha_URA	C2	1.85	4.035	5.885	French Guiana	African beer	7370	35881	Out	5.4	-0.126465303	0.222263485	-0.638321727	-0.554354412	Domesticated	Domesticated	DD	91388	91476	21625.5
0.05M acetic acid	H01	F9	0.014156903	16.36747943	9	F	H01.9F	Hybrid	C6_MATa_LYS	C6	C6_MATalpha_URA	C6	1.85	1.9	3.75	French Guiana	French Guiana	7370	7392	In	2.075	0.035735663	0.064026433	-0.333056193	-0.245916357	Domesticated	Domesticated	DD	7025	801	7381
0.05M acetic acid	H01	G9	0.00631876	7.252053989	9	G	H01.9G	Hybrid	C6_MATa_LYS	C6	C9_MATalpha_URA	C9	1.85	2	3.85	French Guiana	Mexican agave	7370	825	Out	3.6	-0.511748413	-0.438184409	-0.704492527	-0.671191403	Domesticated	Domesticated	DD	56936	55036	4097.5
0.05M acetic acid	H01	H9	0.002903135	11.96873117	9	H	H01.9H	Hybrid	C6_MATa_LYS	C6	C11_MATalpha_URA	C11	1.85	3.6	5.45	French Guiana	Mixed origin	7370	62131	Out	5.125	-0.79738932	-0.787084047	-0.520761082	-0.516566017	Domesticated	Domesticated	DD	100838	104854	34750.5
0.05M acetic acid	H01	A10	0.004031238	14.28094018	10	A	H01.10A	Hybrid	C6_MATa_LYS	C6	E1_MATalpha_URA	E1	1.85	1.925	3.775	French Guiana	Sake	7370	1448	Out	3.425	-0.68850559	-0.659700894	-0.418078718	-0.383857891	Domesticated	Domesticated	DD	78731	82094	4409
0.05M acetic acid	H01	B10	0.009216826	13.93704359	10	B	H01.10B	Hybrid	C6_MATa_LYS	C6	E4_MATalpha_URA	E4	1.85	2.15	4	French Guiana	Asian fermentation	7370	5687	Out	3.7	-0.654282632	-0.534522648	-0.637737862	-0.557647406	Domesticated	Wild	DW	80503	83962	6528.5
0.05M acetic acid	H01	C10	0.005644572	9.779897163	10	C	H01.10C	Hybrid	C6_MATa_LYS	C6	E10_MATalpha_URA	E10	1.85	2.1	3.95	French Guiana	African palm wine	7370	676	Out	3.7	-0.56692538	-0.565389663	-0.601487702	-0.566091235	Domesticated	Domesticated	DD	80556	82244	4023
0.05M acetic acid	H01	D10	0.011464859	10.62926216	10	D	H01.10D	Hybrid	C6_MATa_LYS	C6	F3_MATalpha_URA	F3	1.85	2.3	4.15	French Guiana	Asian islands	7370	907	Out	3.775	-0.114108532	0.203474474	-0.566877686	-0.492360127	Domesticated	Wild	DW	78271	80881	4138.5
0.05M acetic acid	H01	E10	0.008756235	11.41053423	10	E	H01.10E	Hybrid	C6_MATa_LYS	C6	F6_MATalpha_URA	F6	1.85	1.925	3.775	French Guiana	American	7370	1020	Out	3.225	-0.420717119	-0.375830906	-0.700186402	-0.635444902	Domesticated	Wild	DW	72832	75646	4195
0.05M acetic acid	H01	F10	0.005032492	7.783622023	10	F	H01.10F	Hybrid	C6_MATa_LYS	C6	F12_MATalpha_URA	F12	1.85	3.55	5.4	French Guiana	Malaysian	7370	730	Out	4.875	-0.611138518	-0.56058008	-0.682832135	-0.681138841	Domesticated	Wild	DW	82482	83997	4050
0.05M acetic acid	H01	G10	0.007849457	9.61462178	10	G	H01.10G	Hybrid	C6_MATa_LYS	C6	G6_MATalpha_URA	G6	1.85	2.075	3.925	French Guiana	Far East Asian	7370	1104	Out	3.55	-0.459825453	-0.428568151	-0.728347751	-0.67916044	Domesticated	Wild	DW	78706	80921	4237
0.05M acetic acid	H01	H10	0.010167101	21.3111389	10	H	H01.10H	Hybrid	C6_MATa_LYS	C6	G8_MATalpha_URA	G8	1.85	2.025	3.875	French Guiana	China	7370	899	Out	3.6	-0.351275748	-0.289363286	-0.131611427	-0.022307541	Domesticated	Wild	DW	104480	103895	4134.5
0.05M acetic acid	H01	A11	0.016062392	21.79631325	11	A	H01.11A	Hybrid	C6_MATa_LYS	C6	H6_MATalpha_URA	H6	1.85	3.73	5.58	French Guiana	Ale beer	7370	45556	Out	5.4	0.241143554	0.927301212	-0.111841491	0.583475117	Domesticated	Domesticated	DD	93061	96049	26463
0.05M acetic acid	H01	B11	0.005689679	9.714791532	11	B	H01.11B	Hybrid	C6_MATa_LYS	C6	H9_MATalpha_URA	H9	1.85	3.72	5.57	French Guiana	European farmhouse beer	7370	51456	Out	5.525	-0.560357597	-0.532102476	-0.604140633	-0.580527327	Domesticated	Domesticated	DD	96870	100471	29413
0.05M acetic acid	H01	C11	0.009498414	12.83153122	11	C	H01.11C	Hybrid	C6_MATa_LYS	C6	A2_HO_MATalpha_URA	A2	1.85	1.15	3	French Guiana	Wine	7370	569	Out	2.8	-0.54392378	-0.437430744	-0.681137904	-0.603859017	Domesticated	Domesticated	DD	61037	63842	3969.5
0.05M acetic acid	H01	D11	0.006324816	14.63404497	11	D	H01.11D	Hybrid	C6_MATa_LYS	C6	B5_HO_MATalpha_URA	B5	1.85	1.12	2.97	French Guiana	Brazilian bioethanol	7370	840	Out	2.65	-0.612223511	-0.567564633	-0.451077326	-0.428364225	Domesticated	Domesticated	DD	64150	66396	4105
0.05M acetic acid	H01	E11	0.017990721	20.23159507	11	E	H01.11E	Hybrid	C6_MATa_LYS	C6	B8_HO_MATalpha_URA	B8	1.85	0.9625	2.8125	French Guiana	Mosaic beer	7370	1076	Out	2.55	0.390145866	0.994170289	-0.175600795	0.18148558	Domesticated	Domesticated	DD	64109	66627	4223
0.05M acetic acid	H01	F11	0.010340205	13.38303166	11	F	H01.11F	Hybrid	C6_MATa_LYS	C6	B11_HO_MATalpha_URA	B11	1.85	0.925	2.775	French Guiana	French dairy	7370	708	Out	1.55	-0.201010705	0.263959635	-0.454666791	-0.018975261	Domesticated	Domesticated	DD	73318	74802	4039
0.05M acetic acid	H01	G11	0.009614354	10.65696544	11	G	H01.11G	Hybrid	C6_MATa_LYS	C6	C2_HO_MATalpha_URA	C2	1.85	2.05	3.9	French Guiana	African beer	7370	21554	Out	3.575	-0.257097349	-0.206698036	-0.56574883	-0.536270847	Domesticated	Domesticated	DD	82450	83191	14462
0.05M acetic acid	H01	H11	0.046492528	32.28998103	11	H	H01.11H	Hybrid	C6_MATa_LYS	C6	C6_HO_MATalpha_URA	C6	1.85	2.1	3.95	French Guiana	French Guiana	7370	924	In	3.775	2.592484991	3.788455887	0.315755609	0.469470362	Domesticated	Domesticated	DD	7006	6640	4147
0.05M acetic acid	H01	A12	0.016092244	18.48495226	12	A	H01.12A	Hybrid	C6_MATa_LYS	C6	C9_HO_MATalpha_URA	C9	1.85	0.925	2.775	French Guiana	Mexican agave	7370	798	Out	2.525	-0.205542574	-0.030507314	-0.252178531	-0.24948559	Domesticated	Domesticated	DD	56926	55059	4084
0.05M acetic acid	H01	B12	0.016228297	31.45878197	12	B	H01.12B	Hybrid	C6_MATa_LYS	C6	E4_HO_MATalpha_URA	E4	1.85	0.95	2.8	French Guiana	Asian fermentation	7370	788	Out	2.575	-0.428614913	-0.214948894	-0.174528269	0.004253414	Domesticated	Wild	DW	78334	81970	4079
0.05M acetic acid	H01	C12	0.003621177	12.18422397	12	C	H01.12C	Hybrid	C6_MATa_LYS	C6	F3_HO_MATalpha_URA	F3	1.85	2.125	3.975	French Guiana	Asian islands	7370	914	Out	3.75	-0.836319867	-0.793459785	-0.650309885	-0.589645787	Domesticated	Wild	DW	78278	80905	4142
0.05M acetic acid	H01	D12	0.008950235	18.74299769	12	D	H01.12D	Hybrid	C6_MATa_LYS	C6	F6_HO_MATalpha_URA	F6	1.85	0.875	2.725	French Guiana	American	7370	1039	Out	2.075	-0.53614317	-0.444720428	-0.535638825	-0.422439281	Domesticated	Wild	DW	72847	75636	4204.5
0.05M acetic acid	H01	E12	0.00748599	16.05110563	12	E	H01.12E	Hybrid	C6_MATa_LYS	C6	F12_HO_MATalpha_URA	F12	1.85	1.85	3.7	French Guiana	Malaysian	7370	691	Out	3.475	-0.639446342	-0.555781526	-0.569101675	-0.480474019	Domesticated	Wild	DW	82459	84005	4030.5
0.05M acetic acid	H01	F12	0.009026114	24.56044224	12	F	H01.12F	Hybrid	C6_MATa_LYS	C6	G6_HO_MATalpha_URA_1	G6	1.85	2.875	4.725	French Guiana	Far East Asian	7370	1094	Out	4.125	-0.405332927	-0.358029773	-0.330096278	-0.197419193	Domesticated	Wild	DW	78690	80921	4232
0.05M acetic acid	H01	G12	0.011387841	18.4060698	12	G	H01.12G	Hybrid	C6_MATa_LYS	C6	G6_HO_MATalpha_URA_2	G6	1.85	1.775	3.625	French Guiana	Far East Asian	7370	1079	Out	2.5	-0.493378145	-0.356975127	-0.563347492	-0.448041633	Domesticated	Wild	DW	78696	80915	4224.5
0.05M acetic acid	H01	H12	0.025178446	22.12792383	12	H	H01.12H	Hybrid	C6_MATa_LYS	C6	H9_HO_MATalpha_URA	H9	1.85	3.76	5.61	French Guiana	European farmhouse beer	7370	27166	Out	5.325	0.945542484	1.087011997	-0.098328987	0.002317347	Domesticated	Domesticated	DD	83966	87121	17268
0.05M HMF	H01	A1	0.022146398	40.4904253	1	A	H01.1A	Hybrid	A2_MATa_LYS	A2	A2_MATalpha_URA	A2	2.375	2.1	4.475	Wine	Wine	584	583	In	3.875	0.087522332	0.508861054	0.027064808	0.308968467	Domesticated	Domesticated	DD	465	402	583.5
0.05M HMF	H01	B1	0.010896358	26.97485698	1	B	H01.1B	Hybrid	A2_MATa_LYS	A2	B5_MATalpha_URA	B5	2.375	2.275	4.65	Wine	Brazilian bioethanol	584	30206	Out	3.975	-0.464922808	-0.145332275	-0.315765984	0.158054277	Domesticated	Domesticated	DD	41135	44247	15395
0.05M HMF	H01	C1	0.029990274	43.38614539	1	C	H01.1C	Hybrid	A2_MATa_LYS	A2	B8_MATalpha_URA	B8	2.375	2.05	4.425	Wine	Mosaic beer	584	13425	Out	4.025	0.472704167	1.636806737	0.100516548	1.099254254	Domesticated	Domesticated	DD	27045	28681	7004.5
0.05M HMF	H01	D1	0.008423083	25.21867702	1	D	H01.1D	Hybrid	A2_MATa_LYS	A2	B11_MATalpha_URA	B11	2.375	1.9	4.275	Wine	French dairy	584	22084	Out	3.8	-0.586375601	-0.218181751	-0.360312581	0.249301473	Domesticated	Domesticated	DD	44358	46073	11334
0.05M HMF	H01	E1	0.004323481	15.16790551	1	E	H01.1E	Hybrid	A2_MATa_LYS	A2	C2_MATalpha_URA	C2	2.375	4.035	6.41	Wine	African beer	584	35881	Out	5.925	-0.787690874	-0.652109751	-0.615256648	-0.339368913	Domesticated	Domesticated	DD	53075	53807	18232.5
0.05M HMF	H01	F1	0.044218037	48.72739191	1	F	H01.1F	Hybrid	A2_MATa_LYS	A2	C6_MATalpha_URA	C6	2.375	1.9	4.275	Wine	French Guiana	584	7392	Out	3.8	1.171373518	1.694165665	0.236000587	0.445664319	Domesticated	Domesticated	DD	61011	63762	3988
0.05M HMF	H01	G1	0.032311485	40.7470619	1	G	H01.1G	Hybrid	A2_MATa_LYS	A2	C9_MATalpha_URA	C9	2.375	2	4.375	Wine	Mexican agave	584	825	Out	3.8	0.58668969	0.709870485	0.033574555	0.088686078	Domesticated	Domesticated	DD	59575	60681	704.5
0.05M HMF	H01	H1	0.005688427	16.19942296	1	H	H01.1H	Hybrid	A2_MATa_LYS	A2	C11_MATalpha_URA	C11	2.375	3.6	5.975	Wine	Mixed origin	584	62131	Out	5.05	-0.720663774	-0.599886776	-0.589091566	-0.294071979	Domesticated	Domesticated	DD	65659	71761	31357.5
0.05M HMF	H01	A2	0.014501076	38.7567277	2	A	H01.2A	Hybrid	A2_MATa_LYS	A2	E1_MATalpha_URA	E1	2.375	1.925	4.3	Wine	Sake	584	1448	Out	4.1	-0.287909319	0.24866338	-0.016911509	0.772037065	Domesticated	Domesticated	DD	60224	68052	1016
0.05M HMF	H01	B2	0.051081953	38.41102316	2	B	H01.2B	Hybrid	A2_MATa_LYS	A2	E4_MATalpha_URA	E4	2.375	2.15	4.525	Wine	Asian fermentation	584	5687	Out	3.975	1.508433413	1.844668581	-0.02568052	0.032891739	Domesticated	Wild	DW	62047	70079	3135.5
0.05M HMF	H01	C2	0.023853218	30.02957845	2	C	H01.2C	Hybrid	A2_MATa_LYS	A2	E10_MATalpha_URA	E10	2.375	2.1	4.475	Wine	African palm wine	584	676	Out	3.9	0.171337522	0.616909946	-0.238281075	-0.000219449	Domesticated	Domesticated	DD	62597	68591	630
0.05M HMF	H01	D2	0.020440086	31.50369026	2	D	H01.2D	Hybrid	A2_MATa_LYS	A2	F3_MATalpha_URA	F3	2.375	2.3	4.675	Wine	Asian islands	584	907	Out	4	0.003732069	0.656182243	-0.200889313	0.215693678	Domesticated	Wild	DW	59850	66774	745.5
0.05M HMF	H01	E2	0.030059612	40.29336351	2	E	H01.2E	Hybrid	A2_MATa_LYS	A2	F6_MATalpha_URA	F6	2.375	1.925	4.3	Wine	American	584	1020	Out	3.65	0.476109082	0.643452006	0.022066213	0.041758467	Domesticated	Wild	DW	54508	61646	802
0.05M HMF	H01	F2	0.027326981	34.75518519	2	F	H01.2F	Hybrid	A2_MATa_LYS	A2	F12_MATalpha_URA	F12	2.375	3.55	5.925	Wine	Malaysian	584	730	Out	3.425	0.341920331	0.795391111	-0.118413122	0.046224983	Domesticated	Wild	DW	64315	69874	657
0.05M HMF	H01	G2	0.017093772	34.3665053	2	G	H01.2G	Hybrid	A2_MATa_LYS	A2	G6_MATalpha_URA	G6	2.375	2.075	4.45	Wine	Far East Asian	584	1104	Out	3.8	-0.160592222	0.247713115	-0.128272229	0.11847452	Domesticated	Wild	DW	60589	66779	844
0.05M HMF	H01	H2	0.027564684	36.67121237	2	H	H01.2H	Hybrid	A2_MATa_LYS	A2	G8_MATalpha_URA	G8	2.375	2.025	4.4	Wine	China	584	899	Out	4.1	0.353593022	0.965313533	-0.069811902	0.23290467	Domesticated	Wild	DW	86750	89552	741.5
0.05M HMF	H01	A3	0.006247282	20.42696837	3	A	H01.3A	Hybrid	A2_MATa_LYS	A2	H6_MATalpha_URA	H6	2.375	3.73	6.105	Wine	Ale beer	584	45556	Out	5.9	-0.693220599	-0.46145867	-0.481857249	-0.020251232	Domesticated	Domesticated	DD	56312	60387	23070
0.05M HMF	H01	B3	0.005891999	12.29706836	3	B	H01.3B	Hybrid	A2_MATa_LYS	A2	H9_MATalpha_URA	H9	2.375	3.72	6.095	Wine	European farmhouse beer	584	51456	Out	5.5	-0.71066715	-0.600528402	-0.688077217	-0.61350437	Domesticated	Domesticated	DD	64194	70063	26020
0.05M HMF	H01	C3	0.029907749	37.89096884	3	C	H01.3C	Hybrid	A2_MATa_LYS	A2	A2_HO_MATalpha_URA	A2	2.375	1.15	3.525	Wine	Wine	584	569	In	3.075	0.468651666	0.476702993	-0.038872021	0.051426523	Domesticated	Domesticated	DD	437	367	576.5
0.05M HMF	H01	D3	0.065997913	29.46399564	3	D	H01.3D	Hybrid	A2_MATa_LYS	A2	B5_HO_MATalpha_URA	B5	2.375	1.12	3.495	Wine	Brazilian bioethanol	584	840	Out	3.125	2.24089742	3.975201001	-0.252627435	0.32813535	Domesticated	Domesticated	DD	26494	28511	712
0.05M HMF	H01	E3	0.0343937	45.63348258	3	E	H01.3E	Hybrid	A2_MATa_LYS	A2	B8_HO_MATalpha_URA	B8	2.375	0.9625	3.3375	Wine	Mosaic beer	584	1076	Out	2.9	0.688939063	2.078550655	0.157521653	1.225407323	Domesticated	Domesticated	DD	21694	23465	830
0.05M HMF	H01	F3	0.021508971	34.36718943	3	F	H01.3F	Hybrid	A2_MATa_LYS	A2	B11_HO_MATalpha_URA	B11	2.375	0.925	3.3	Wine	French dairy	584	708	Out	2.825	0.056220806	0.906196804	-0.128254876	0.668696509	Domesticated	Domesticated	DD	34550	36409	646
0.05M HMF	H01	G3	0.007080474	19.569892	3	G	H01.3G	Hybrid	A2_MATa_LYS	A2	C2_HO_MATalpha_URA	C2	2.375	2.05	4.425	Wine	African beer	584	21554	Out	3.8	-0.652305834	-0.477805061	-0.503597524	-0.149342188	Domesticated	Domesticated	DD	44072	45265	11069
0.05M HMF	H01	H3	0.029440549	55.79552482	3	H	H01.3H	Hybrid	A2_MATa_LYS	A2	C6_HO_MATalpha_URA	C6	2.375	2.1	4.475	Wine	French Guiana	584	924	Out	4	0.445709336	0.471953561	0.415288172	0.456162273	Domesticated	Domesticated	DD	57797	60834	754
0.05M HMF	H01	A4	0.035428672	40.68769104	4	A	H01.4A	Hybrid	A2_MATa_LYS	A2	C9_HO_MATalpha_URA	C9	2.375	0.925	3.3	Wine	Mexican agave	584	798	Out	3.025	0.739762475	0.836835578	0.032068576	0.157981499	Domesticated	Domesticated	DD	59562	60706	691
0.05M HMF	H01	B4	0.050754736	36.9638454	4	B	H01.4B	Hybrid	A2_MATa_LYS	A2	E4_HO_MATalpha_URA	E4	2.375	0.95	3.325	Wine	Asian fermentation	584	788	Out	2.825	1.492365068	1.787281081	-0.062389083	0.037193384	Domesticated	Wild	DW	59903	68156	686
0.05M HMF	H01	C4	0.031726916	36.56809871	4	C	H01.4C	Hybrid	A2_MATa_LYS	A2	F3_HO_MATalpha_URA	F3	2.375	2.125	4.5	Wine	Asian islands	584	914	Out	3.925	0.557983837	1.028321299	-0.072427444	0.323345509	Domesticated	Wild	DW	59865	66830	749
0.05M HMF	H01	D4	0.036648234	39.85994562	4	D	H01.4D	Hybrid	A2_MATa_LYS	A2	F6_HO_MATalpha_URA	F6	2.375	0.875	3.25	Wine	American	584	1039	Out	2.75	0.799650362	0.843691696	-0.017009727	-0.003166451	Domesticated	Wild	DW	54518	61649	811.5
0.05M HMF	H01	E4	0.019353922	30.3395075	4	E	H01.4E	Hybrid	A2_MATa_LYS	A2	F12_HO_MATalpha_URA	F12	2.375	1.85	4.225	Wine	Malaysian	584	691	Out	3.775	-0.049605179	0.197192711	-0.230419532	-0.134562906	Domesticated	Wild	DW	64295	69887	637.5
0.05M HMF	H01	F4	0.004152006	15.66704769	4	F	H01.4F	Hybrid	A2_MATa_LYS	A2	G6_HO_MATalpha_URA_1	G6	2.375	2.875	5.25	Wine	Far East Asian	584	1094	Out	4.7	-0.796111334	-0.77274523	-0.614144241	-0.608455057	Domesticated	Wild	DW	60564	66734	839
0.05M HMF	H01	G4	0.011727988	30.82829732	4	G	H01.4G	Hybrid	A2_MATa_LYS	A2	G6_HO_MATalpha_URA_2	G6	2.375	1.775	4.15	Wine	Far East Asian	584	1079	Out	3.975	-0.424084746	-0.274964892	-0.218021074	-0.178528232	Domesticated	Wild	DW	60577	66764	831.5
0.05M HMF	H01	H4	0.002242313	6.154861791	4	H	H01.4H	Hybrid	A2_MATa_LYS	A2	H9_HO_MATalpha_URA	H9	2.375	3.76	6.135	Wine	European farmhouse beer	584	27166	Out	5.725	-0.889888853	-0.787298072	-0.843878105	-0.692263537	Domesticated	Domesticated	DD	51197	56290	13875
0.05M HMF	H01	A5	0.005369285	18.33982902	5	A	H01.5A	Hybrid	C2_MATa_LYS	C2	A2_MATalpha_URA	A2	4.05	2.1	6.15	African beer	Wine	36657	583	Out	4.85	-0.402817857	-0.187246804	-0.182816154	0.066147103	Domesticated	Domesticated	DD	53576	54312	18620
0.05M HMF	H01	B5	0.004272126	9.324059399	5	B	H01.5B	Hybrid	C2_MATa_LYS	C2	B5_MATalpha_URA	B5	4.05	2.275	6.325	African beer	Brazilian bioethanol	36657	30206	Out	5.025	-0.167937283	-0.086755403	-0.220475647	-0.024899002	Domesticated	Domesticated	DD	77106	77146	33431.5
0.05M HMF	H01	C5	0.009086667	7.287302019	5	C	H01.5C	Hybrid	C2_MATa_LYS	C2	B8_MATalpha_URA	B8	4.05	2.05	6.1	African beer	Mosaic beer	36657	13425	Out	5.6	1.152448075	1.751499619	-0.390755769	0.050603945	Domesticated	Domesticated	DD	65336	65564	25041
0.05M HMF	H01	D5	0.005560407	7.728708794	5	D	H01.5D	Hybrid	C2_MATa_LYS	C2	B11_MATalpha_URA	B11	4.05	1.9	5.95	African beer	French dairy	36657	22084	Out	5.675	0.317148215	1.057549308	-0.353852601	0.19730059	Domesticated	Domesticated	DD	77255	76253	29370.5
0.05M HMF	H01	E5	0.005986667	4.801171837	5	E	H01.5E	Hybrid	C2_MATa_LYS	C2	C2_MATalpha_URA	C2	4.05	4.035	8.085	African beer	African beer	36657	35881	In	6.425	0.332933612	0.374208187	-0.598605048	-0.479751384	Domesticated	Domesticated	DD	34923	1179	36269
0.05M HMF	H01	F5	0.007032853	19.30856251	5	F	H01.5F	Hybrid	C2_MATa_LYS	C2	C6_MATalpha_URA	C6	4.05	1.9	5.95	African beer	French Guiana	36657	7392	Out	4.7	-0.435608391	-0.156858369	-0.310120896	-0.033352548	Domesticated	Domesticated	DD	91841	91893	22024.5
0.05M HMF	H01	G5	0.005899666	16.28102869	5	G	H01.5G	Hybrid	C2_MATa_LYS	C2	C9_MATalpha_URA	C9	4.05	2	6.05	African beer	Mexican agave	36657	825	Out	5.675	-0.661522065	-0.455034894	-0.540499912	-0.312939115	Domesticated	Domesticated	DD	91261	90020	18741
0.05M HMF	H01	H5	0.004189942	13.46308341	5	H	H01.5H	Hybrid	C2_MATa_LYS	C2	C11_MATalpha_URA	C11	4.05	3.6	7.65	African beer	Mixed origin	36657	62131	Out	3.725	-0.480800307	-0.318240319	0.125561404	0.46074496	Domesticated	Domesticated	DD	99901	100406	49394
0.05M HMF	H01	A6	0.01257558	13.98500688	6	A	H01.6A	Hybrid	C2_MATa_LYS	C2	H6_MATalpha_URA	H6	4.05	3.73	7.78	African beer	Ale beer	36657	45556	Out	4.125	1.978901342	2.563387545	0.169196053	0.964716299	Domesticated	Domesticated	DD	90220	90184	41106.5
0.05M HMF	H01	B6	0.00524	4.202361986	6	B	H01.6B	Hybrid	C2_MATa_LYS	C2	H9_MATalpha_URA	H9	4.05	3.72	7.77	African beer	European farmhouse beer	36657	51456	Out	5.225	-0.426374351	-0.21535903	-0.826422097	-0.767642064	Domesticated	Domesticated	DD	96904	97911	44056.5
0.05M HMF	H01	C6	0.007295334	16.26674078	6	C	H01.6C	Hybrid	C2_MATa_LYS	C2	A2_HO_MATalpha_URA	A2	4.05	1.15	5.2	African beer	Wine	36657	569	Out	4.825	-0.637805353	-0.401127808	-0.501813582	-0.270764451	Domesticated	Domesticated	DD	53561	54322	18613
0.05M HMF	H01	D6	0.006197428	12.64551608	6	D	H01.6D	Hybrid	C2_MATa_LYS	C2	B5_HO_MATalpha_URA	B5	4.05	1.12	5.17	African beer	Brazilian bioethanol	36657	840	Out	4.975	0.004988351	0.193165007	0.057209883	0.495913822	Domesticated	Domesticated	DD	63895	65061	18748.5
0.05M HMF	H01	E6	0.004647926	9.360579563	6	E	H01.6E	Hybrid	C2_MATa_LYS	C2	B8_HO_MATalpha_URA	B8	4.05	0.9625	5.0125	African beer	Mosaic beer	36657	1076	Out	4.55	0.100999905	0.49895625	-0.217422432	0.381723902	Domesticated	Domesticated	DD	60128	61073	18866.5
0.05M HMF	H01	F6	0.00623035	12.52243302	6	F	H01.6F	Hybrid	C2_MATa_LYS	C2	B11_HO_MATalpha_URA	B11	4.05	0.925	4.975	African beer	French dairy	36657	708	Out	4.25	0.475844195	0.939443759	0.046919703	0.82433189	Domesticated	Domesticated	DD	67937	68201	18682.5
0.05M HMF	H01	G6	0.005920432	12.75825405	6	G	H01.6G	Hybrid	C2_MATa_LYS	C2	C2_HO_MATalpha_URA	C2	4.05	2.05	6.1	African beer	African beer	36657	21554	In	4.675	-0.123423573	0.078836241	0.066635176	0.375628967	Domesticated	Domesticated	DD	34871	14318	29105.5
0.05M HMF	H01	H6	0.018504642	17.16669689	6	H	H01.6H	Hybrid	C2_MATa_LYS	C2	C6_HO_MATalpha_URA	C6	4.05	2.1	6.15	African beer	French Guiana	36657	924	Out	5.475	-0.057708769	0.551135908	-0.538656473	-0.301761506	Domesticated	Domesticated	DD	88707	89181	18790.5
0.05M HMF	H01	A7	0.004111799	13.66332812	7	A	H01.7A	Hybrid	C2_MATa_LYS	C2	E1_MATalpha_URA	E1	4.05	1.925	5.975	African beer	Sake	36657	1448	Out	5.575	-0.025997785	0.160865763	0.14230257	0.678505577	Domesticated	Domesticated	DD	89665	94227	19052.5
0.05M HMF	H01	B7	0.00658553	7.533614194	7	B	H01.7B	Hybrid	C2_MATa_LYS	C2	E4_MATalpha_URA	E4	4.05	2.15	6.2	African beer	Asian fermentation	36657	5687	Out	5	-0.576495526	-0.333840582	-0.7844599	-0.678829438	Domesticated	Wild	DW	91439	96094	21172
0.05M HMF	H01	C7	0.004327963	9.753826503	7	C	H01.7C	Hybrid	C2_MATa_LYS	C2	E10_MATalpha_URA	E10	4.05	2.1	6.15	African beer	African palm wine	36657	676	Out	5.525	-0.526512616	-0.352205998	-0.527634621	-0.40179141	Domesticated	Domesticated	DD	91497	94449	18666.5
0.05M HMF	H01	D7	0.002967824	7.352696987	7	D	H01.7D	Hybrid	C2_MATa_LYS	C2	F3_MATalpha_URA	F3	4.05	2.3	6.35	African beer	Asian islands	36657	907	Out	5.625	-0.312891064	-0.305027725	-0.407274718	-0.396481792	Domesticated	Wild	DW	89178	93033	18782
0.05M HMF	H01	E7	0.005542643	14.50868546	7	E	H01.7E	Hybrid	C2_MATa_LYS	C2	F6_MATalpha_URA	F6	4.05	1.925	5.975	African beer	American	36657	1020	Out	4.925	-0.658219772	-0.45762801	-0.617518143	-0.418422189	Domesticated	Wild	DW	83888	87821	18838.5
0.05M HMF	H01	F7	0.003556003	9.864708578	7	F	H01.7F	Hybrid	C2_MATa_LYS	C2	F12_MATalpha_URA	F12	4.05	3.55	7.6	African beer	Malaysian	36657	730	Out	4.85	-0.647122853	-0.502612382	-0.634853846	-0.493818958	Domesticated	Wild	DW	93933	96522	18693.5
0.05M HMF	H01	G7	0.003574994	9.216267241	7	G	H01.7G	Hybrid	C2_MATa_LYS	C2	G6_MATalpha_URA	G6	4.05	2.075	6.125	African beer	Far East Asian	36657	1104	Out	5.35	-0.491905248	-0.364876078	-0.581630675	-0.457710943	Domesticated	Wild	DW	90439	93671	18880.5
0.05M HMF	H01	H7	0.016563484	20.99356528	7	H	H01.7H	Hybrid	C2_MATa_LYS	C2	G8_MATalpha_URA	G8	4.05	2.025	6.075	African beer	China	36657	899	Out	5.55	1.154712502	1.781757528	0.046326403	0.311061869	Domesticated	Wild	DW	116857	116843	18778
0.05M HMF	H01	A8	0.005334409	17.41370363	8	A	H01.8A	Hybrid	C2_MATa_LYS	C2	C9_HO_MATalpha_URA	C9	4.05	0.925	4.975	African beer	Mexican agave	36657	798	Out	4.625	-0.707088625	-0.524419047	-0.435537005	-0.186489404	Domesticated	Domesticated	DD	91258	90044	18727.5
0.05M HMF	H01	B8	0.007845323	14.77710876	8	B	H01.8B	Hybrid	C2_MATa_LYS	C2	E4_HO_MATalpha_URA	E4	4.05	0.95	5	African beer	Asian fermentation	36657	788	Out	4.525	-0.511338802	-0.226157507	-0.536087627	-0.325468693	Domesticated	Wild	DW	89317	94294	18722.5
0.05M HMF	H01	C8	0.003538208	7.863327265	8	C	H01.8C	Hybrid	C2_MATa_LYS	C2	F3_HO_MATalpha_URA	F3	4.05	2.125	6.175	African beer	Asian islands	36657	914	Out	6.225	-0.675983246	-0.532643928	-0.503662486	-0.434372723	Domesticated	Wild	DW	89183	93047	18785.5
0.05M HMF	H01	D8	0.006989921	12.90956155	8	D	H01.8D	Hybrid	C2_MATa_LYS	C2	F6_HO_MATalpha_URA	F6	4.05	0.875	4.925	African beer	American	36657	1039	Out	4.625	-0.639531061	-0.407953363	-0.681635957	-0.508309272	Domesticated	Wild	DW	83894	87826	18848
0.05M HMF	H01	E8	0.004139922	9.716183898	8	E	H01.8E	Hybrid	C2_MATa_LYS	C2	F12_HO_MATalpha_URA	F12	4.05	1.85	5.9	African beer	Malaysian	36657	691	Out	5.45	-0.65408665	-0.488571453	-0.683411726	-0.544391924	Domesticated	Wild	DW	93908	96508	18674
0.05M HMF	H01	F8	0.010348891	21.88696722	8	F	H01.8F	Hybrid	C2_MATa_LYS	C2	G6_HO_MATalpha_URA_1	G6	4.05	2.875	6.925	African beer	Far East Asian	36657	1094	Out	2.725	-0.360249793	0.014696365	-0.460957003	-0.167235398	Domesticated	Wild	DW	90417	93649	18875.5
0.05M HMF	H01	G8	0.007025616	7.184892727	8	G	H01.8G	Hybrid	C2_MATa_LYS	C2	G6_HO_MATalpha_URA_2	G6	4.05	1.775	5.825	African beer	Far East Asian	36657	1079	Out	5.625	-0.413917407	-0.133119769	-0.798363048	-0.698075909	Domesticated	Wild	DW	90421	93663	18868
0.05M HMF	H01	H8	0.002216635	6.468190928	8	H	H01.8H	Hybrid	C2_MATa_LYS	C2	H9_HO_MATalpha_URA	H9	4.05	3.76	7.81	African beer	European farmhouse beer	36657	27166	Out	4.125	-0.474923769	-0.102858194	-0.459236355	0.031721285	Domesticated	Domesticated	DD	84499	86109	31911.5
0.05M HMF	H01	A9	0.030255879	48.41187665	9	A	H01.9A	Hybrid	C6_MATa_LYS	C6	A2_MATalpha_URA	A2	1.85	2.1	3.95	French Guiana	Wine	7370	583	Out	3.5	-0.219970022	0.266489292	1.157130446	1.2720714	Domesticated	Domesticated	DD	61064	63868	3976.5
0.05M HMF	H01	B9	0.00490637	13.26769741	9	B	H01.9B	Hybrid	C6_MATa_LYS	C6	B5_MATalpha_URA	B5	1.85	2.275	4.125	French Guiana	Brazilian bioethanol	7370	30206	Out	3.725	-0.873508351	-0.776589542	-0.342272521	-0.029255857	Domesticated	Domesticated	DD	77374	79675	18788
0.05M HMF	H01	C9	0.036193555	36.13963283	9	C	H01.9C	Hybrid	C6_MATa_LYS	C6	B8_MATalpha_URA	B8	1.85	2.05	3.9	French Guiana	Mosaic beer	7370	13425	Out	2.45	-0.066890179	0.758187849	0.791571579	2.27301227	Domesticated	Domesticated	DD	69578	71904	10397.5
0.05M HMF	H01	D9	0.00328	2.630486129	9	D	H01.9D	Hybrid	C6_MATa_LYS	C6	B11_MATalpha_URA	B11	1.85	1.9	3.75	French Guiana	French dairy	7370	22084	Out	3.625	-0.915437977	-0.835882783	-0.869597342	-0.750913143	Domesticated	Domesticated	DD	83225	84344	14727
0.05M HMF	H01	E9	0.003901612	7.523168967	9	E	H01.9E	Hybrid	C6_MATa_LYS	C6	C2_MATalpha_URA	C2	1.85	4.035	5.885	French Guiana	African beer	7370	35881	Out	5.4	-0.899412134	-0.819701383	-0.627049457	-0.435791238	Domesticated	Domesticated	DD	91388	91476	21625.5
0.05M HMF	H01	F9	0.016929768	28.56576623	9	F	H01.9F	Hybrid	C6_MATa_LYS	C6	C6_MATalpha_URA	C6	1.85	1.9	3.75	French Guiana	French Guiana	7370	7392	In	2.075	-0.563531883	-0.339313799	0.020631402	0.186277198	Domesticated	Domesticated	DD	7025	801	7381
0.05M HMF	H01	G9	0.032042738	40.87745766	9	G	H01.9G	Hybrid	C6_MATa_LYS	C6	C9_MATalpha_URA	C9	1.85	2	3.85	French Guiana	Mexican agave	7370	825	Out	3.6	-0.173902831	0.13994412	0.153686033	0.470304376	Domesticated	Domesticated	DD	56936	55036	4097.5
0.05M HMF	H01	H9	0.002924041	8.687976812	9	H	H01.9H	Hybrid	C6_MATa_LYS	C6	C11_MATalpha_URA	C11	1.85	3.6	5.45	French Guiana	Mixed origin	7370	62131	Out	5.125	-0.924614993	-0.875195915	-0.569305742	-0.347847083	Domesticated	Domesticated	DD	100838	104854	34750.5
0.05M HMF	H01	A10	0.010827138	22.64251871	10	A	H01.10A	Hybrid	C6_MATa_LYS	C6	E1_MATalpha_URA	E1	1.85	1.925	3.775	French Guiana	Sake	7370	1448	Out	3.425	-0.72086443	-0.480096528	0.122471088	0.849035966	Domesticated	Domesticated	DD	78731	82094	4409
0.05M HMF	H01	B10	0.026790813	35.84824456	10	B	H01.10B	Hybrid	C6_MATa_LYS	C6	E4_MATalpha_URA	E4	1.85	2.15	4	French Guiana	Asian fermentation	7370	5687	Out	3.7	-0.309303255	-0.013923078	0.025634446	0.300633309	Domesticated	Wild	DW	80503	83962	6528.5
0.05M HMF	H01	C10	0.078572217	37.75728443	10	C	H01.10C	Hybrid	C6_MATa_LYS	C6	E10_MATalpha_URA	E10	1.85	2.1	3.95	French Guiana	African palm wine	7370	676	Out	3.7	1.025678545	2.278712134	0.828537133	0.849898268	Domesticated	Domesticated	DD	80556	82244	4023
0.05M HMF	H01	D10	0.021592686	34.50417261	10	D	H01.10D	Hybrid	C6_MATa_LYS	C6	F3_MATalpha_URA	F3	1.85	2.3	4.15	French Guiana	Asian islands	7370	907	Out	3.775	-0.443316711	0.001809016	0.710495934	1.11831967	Domesticated	Wild	DW	78271	80881	4138.5
0.05M HMF	H01	E10	0.049522185	50.92714734	10	E	H01.10E	Hybrid	C6_MATa_LYS	C6	F6_MATalpha_URA	F6	1.85	1.925	3.775	French Guiana	American	7370	1020	Out	3.225	0.276736641	0.800640548	0.342555115	0.75293416	Domesticated	Wild	DW	72832	75646	4195
0.05M HMF	H01	F10	0.019817291	42.54456556	10	F	H01.10F	Hybrid	C6_MATa_LYS	C6	F12_MATalpha_URA	F12	1.85	3.55	5.4	French Guiana	Malaysian	7370	730	Out	4.875	-0.48908834	-0.188900748	0.574804199	0.803201545	Domesticated	Wild	DW	82482	83997	4050
0.05M HMF	H01	G10	0.036109245	49.52078852	10	G	H01.10G	Hybrid	C6_MATa_LYS	C6	G6_MATalpha_URA	G6	1.85	2.075	3.925	French Guiana	Far East Asian	7370	1104	Out	3.55	-0.06906378	0.575991026	1.247979398	1.346898361	Domesticated	Wild	DW	78706	80921	4237
0.05M HMF	H01	H10	0.044415183	61.27193899	10	H	H01.10H	Hybrid	C6_MATa_LYS	C6	G8_MATalpha_URA	G8	1.85	2.025	3.875	French Guiana	China	7370	899	Out	3.6	0.145072488	0.911350084	2.037470386	2.045620361	Domesticated	Wild	DW	104480	103895	4134.5
0.05M HMF	H01	A11	0.004247171	8.578803481	11	A	H01.11A	Hybrid	C6_MATa_LYS	C6	H6_MATalpha_URA	H6	1.85	3.73	5.58	French Guiana	Ale beer	7370	45556	Out	5.4	-0.890503244	-0.795930576	-0.574717857	-0.235638216	Domesticated	Domesticated	DD	93061	96049	26463
0.05M HMF	H01	B11	0.005608069	6.599234545	11	B	H01.11B	Hybrid	C6_MATa_LYS	C6	H9_MATalpha_URA	H9	1.85	3.72	5.57	French Guiana	European farmhouse beer	7370	51456	Out	5.525	-0.855417774	-0.765954869	-0.727419651	-0.702618393	Domesticated	Domesticated	DD	96870	100471	29413
0.05M HMF	H01	C11	0.041718638	41.11759597	11	C	H01.11C	Hybrid	C6_MATa_LYS	C6	A2_HO_MATalpha_URA	A2	1.85	1.15	3	French Guiana	Wine	7370	569	Out	2.8	0.075552575	0.415867995	0.259270566	0.556778725	Domesticated	Domesticated	DD	61037	63842	3969.5
0.05M HMF	H01	D11	0.003823215	7.701588009	11	D	H01.11D	Hybrid	C6_MATa_LYS	C6	B5_HO_MATalpha_URA	B5	1.85	1.12	2.97	French Guiana	Brazilian bioethanol	7370	840	Out	2.65	-0.901433286	-0.829908337	-0.618204583	-0.386756582	Domesticated	Domesticated	DD	64150	66396	4105
0.05M HMF	H01	E11	0.030543159	38.76168429	11	E	H01.11E	Hybrid	C6_MATa_LYS	C6	B8_HO_MATalpha_URA	B8	1.85	0.9625	2.8125	French Guiana	Mosaic beer	7370	1076	Out	2.55	-0.212563619	0.498385305	0.9215561	2.562664001	Domesticated	Domesticated	DD	64109	66627	4223
0.05M HMF	H01	F11	0.014598291	9.093074635	11	F	H01.11F	Hybrid	C6_MATa_LYS	C6	B11_HO_MATalpha_URA	B11	1.85	0.925	2.775	French Guiana	French dairy	7370	708	Out	1.55	-0.623639924	-0.287739364	-0.549223586	-0.171060393	Domesticated	Domesticated	DD	73318	74802	4039
0.05M HMF	H01	G11	0.010474713	25.45154502	11	G	H01.11G	Hybrid	C6_MATa_LYS	C6	C2_HO_MATalpha_URA	C2	1.85	2.05	3.9	French Guiana	African beer	7370	21554	Out	3.575	-0.729950334	-0.539999065	0.261724625	0.902223239	Domesticated	Domesticated	DD	82450	83191	14462
0.05M HMF	H01	H11	0.037725341	62.34725538	11	H	H01.11H	Hybrid	C6_MATa_LYS	C6	C6_HO_MATalpha_URA	C6	1.85	2.1	3.95	French Guiana	French Guiana	7370	924	In	3.775	-0.027399035	0.29138837	0.675540897	1.173050049	Domesticated	Domesticated	DD	7006	6640	4147
0.05M HMF	H01	A12	0.028952418	45.17787257	12	A	H01.12A	Hybrid	C6_MATa_LYS	C6	C9_HO_MATalpha_URA	C9	1.85	0.925	2.775	French Guiana	Mexican agave	7370	798	Out	2.525	-0.253574677	0.015878235	0.464435009	0.77091512	Domesticated	Domesticated	DD	56926	55059	4084
0.05M HMF	H01	B12	0.029570089	47.1029088	12	B	H01.12B	Hybrid	C6_MATa_LYS	C6	E4_HO_MATalpha_URA	E4	1.85	0.95	2.8	French Guiana	Asian fermentation	7370	788	Out	2.575	-0.237650432	0.07835761	0.478748147	0.810770683	Domesticated	Wild	DW	78334	81970	4079
0.05M HMF	H01	C12	0.033581649	46.54661572	12	C	H01.12C	Hybrid	C6_MATa_LYS	C6	F3_HO_MATalpha_URA	F3	1.85	2.125	3.975	French Guiana	Asian islands	7370	914	Out	3.75	-0.134227982	0.351158701	1.30748315	1.584865431	Domesticated	Wild	DW	78278	80905	4142
0.05M HMF	H01	D12	0.032215028	45.45342838	12	D	H01.12D	Hybrid	C6_MATa_LYS	C6	F6_HO_MATalpha_URA	F6	1.85	0.875	2.725	French Guiana	American	7370	1039	Out	2.075	-0.169461004	0.107439774	0.120931734	0.497106259	Domesticated	Wild	DW	72847	75636	4204.5
0.05M HMF	H01	E12	0.024484266	35.86583258	12	E	H01.12E	Hybrid	C6_MATa_LYS	C6	F12_HO_MATalpha_URA	F12	1.85	1.85	3.7	French Guiana	Malaysian	7370	691	Out	3.475	-0.368768575	-0.035220414	0.168638032	0.410310746	Domesticated	Wild	DW	82459	84005	4030.5
0.05M HMF	H01	F12	0.019488957	50.42849299	12	F	H01.12F	Hybrid	C6_MATa_LYS	C6	G6_HO_MATalpha_URA_1	G6	1.85	2.875	4.725	French Guiana	Far East Asian	7370	1094	Out	4.125	-0.497553159	-0.290853628	0.241977736	0.659503241	Domesticated	Wild	DW	78690	80921	4232
0.05M HMF	H01	G12	0.025004575	44.08928812	12	G	H01.12G	Hybrid	C6_MATa_LYS	C6	G6_HO_MATalpha_URA_2	G6	1.85	1.775	3.625	French Guiana	Far East Asian	7370	1079	Out	2.5	-0.355354434	-0.015093185	0.237322531	0.580123993	Domesticated	Wild	DW	78696	80915	4224.5
0.05M HMF	H01	H12	0.007721692	19.55445261	12	H	H01.12H	Hybrid	C6_MATa_LYS	C6	H9_HO_MATalpha_URA	H9	1.85	3.76	5.61	French Guiana	European farmhouse beer	7370	27166	Out	5.325	-0.800926256	-0.609108397	-0.030615455	0.884816274	Domesticated	Domesticated	DD	83966	87121	17268
0.15M lactic acid	H01	A1	0.005871443	15.56637469	1	A	H01.1A	Hybrid	A2_MATa_LYS	A2	A2_MATalpha_URA	A2	2.375	2.1	4.475	Wine	Wine	584	583	In	3.875	-0.072464561	0.332008585	-0.142006481	0.174517402	Domesticated	Domesticated	DD	465	402	583.5
0.15M lactic acid	H01	B1	0.006758227	17.90987744	1	B	H01.1B	Hybrid	A2_MATa_LYS	A2	B5_MATalpha_URA	B5	2.375	2.275	4.65	Wine	Brazilian bioethanol	584	30206	Out	3.975	0.067624208	0.139875798	-0.012836381	0.030120822	Domesticated	Domesticated	DD	41135	44247	15395
0.15M lactic acid	H01	C1	0.002994475	8.831359562	1	C	H01.1C	Hybrid	A2_MATa_LYS	A2	B8_MATalpha_URA	B8	2.375	2.05	4.425	Wine	Mosaic beer	584	13425	Out	4.025	-0.526950821	-0.42470124	-0.513229675	-0.17521098	Domesticated	Domesticated	DD	27045	28681	7004.5
0.15M lactic acid	H01	D1	0.003396883	10.28609364	1	D	H01.1D	Hybrid	A2_MATa_LYS	A2	B11_MATalpha_URA	B11	2.375	1.9	4.275	Wine	French dairy	584	22084	Out	3.8	-0.463380772	-0.038639136	-0.433047074	0.098146471	Domesticated	Domesticated	DD	44358	46073	11334
0.15M lactic acid	H01	E1	0.008376667	6.71789801	1	E	H01.1E	Hybrid	A2_MATa_LYS	A2	C2_MATalpha_URA	C2	2.375	4.035	6.41	Wine	African beer	584	35881	Out	5.925	0.32329566	0.969956939	-0.629720274	-0.489338795	Domesticated	Domesticated	DD	53075	53807	18232.5
0.15M lactic acid	H01	F1	0.004747277	13.50916663	1	F	H01.1F	Hybrid	A2_MATa_LYS	A2	C6_MATalpha_URA	C6	2.375	1.9	4.275	Wine	French Guiana	584	7392	Out	3.8	-0.250053648	-0.162828508	-0.255396478	0.158429827	Domesticated	Domesticated	DD	61011	63762	3988
0.15M lactic acid	H01	G1	0.004983333	3.9965211	1	G	H01.1G	Hybrid	A2_MATa_LYS	A2	C9_MATalpha_URA	C9	2.375	2	4.375	Wine	Mexican agave	584	825	Out	3.8	-0.212762829	0.110266753	-0.779718189	-0.605580495	Domesticated	Domesticated	DD	59575	60681	704.5
0.15M lactic acid	H01	H1	0.004606667	3.694442917	1	H	H01.1H	Hybrid	A2_MATa_LYS	A2	C11_MATalpha_URA	C11	2.375	3.6	5.975	Wine	Mixed origin	584	62131	Out	5.05	-0.272266374	-0.041291913	-0.796368253	-0.644307681	Domesticated	Domesticated	DD	65659	71761	31357.5
0.15M lactic acid	H01	A2	0.006729694	7.927978962	2	A	H01.2A	Hybrid	A2_MATa_LYS	A2	E1_MATalpha_URA	E1	2.375	1.925	4.3	Wine	Sake	584	1448	Out	4.1	0.063116759	0.580948634	-0.56302256	-0.202967833	Domesticated	Domesticated	DD	60224	68052	1016
0.15M lactic acid	H01	B2	0.005382106	15.76233005	2	B	H01.2B	Hybrid	A2_MATa_LYS	A2	E4_MATalpha_URA	E4	2.375	2.15	4.525	Wine	Asian fermentation	584	5687	Out	3.975	-0.237407299	-0.195968367	-0.226662005	-0.181708282	Domesticated	Wild	DW	62047	70079	3135.5
0.15M lactic acid	H01	C2	0.004889841	15.00654123	2	C	H01.2C	Hybrid	A2_MATa_LYS	A2	E10_MATalpha_URA	E10	2.375	2.1	4.475	Wine	African palm wine	584	676	Out	3.9	-0.227532248	-0.088013068	-0.1728636	0.385254188	Domesticated	Domesticated	DD	62597	68591	630
0.15M lactic acid	H01	D2	0.005789305	18.47880066	2	D	H01.2D	Hybrid	A2_MATa_LYS	A2	F3_MATalpha_URA	F3	2.375	2.3	4.675	Wine	Asian islands	584	907	Out	4	-0.085440224	0.145245576	0.018521751	0.745403932	Domesticated	Wild	DW	59850	66774	745.5
0.15M lactic acid	H01	E2	0.004713608	7.425020055	2	E	H01.2E	Hybrid	A2_MATa_LYS	A2	F6_MATalpha_URA	F6	2.375	1.925	4.3	Wine	American	584	1020	Out	3.65	-0.255372423	-0.118153534	-0.590744845	-0.540159425	Domesticated	Wild	DW	54508	61646	802
0.15M lactic acid	H01	F2	0.003109111	10.76113094	2	F	H01.2F	Hybrid	A2_MATa_LYS	A2	F12_MATalpha_URA	F12	2.375	3.55	5.925	Wine	Malaysian	584	730	Out	3.425	-0.508841192	-0.413703255	-0.406863783	-0.131822761	Domesticated	Wild	DW	64315	69874	657
0.15M lactic acid	H01	G2	0.00887	7.113540232	2	G	H01.2G	Hybrid	A2_MATa_LYS	A2	G6_MATalpha_URA	G6	2.375	2.075	4.45	Wine	Far East Asian	584	1104	Out	3.8	0.401229507	0.974604957	-0.607913112	-0.492148824	Domesticated	Wild	DW	60589	66779	844
0.15M lactic acid	H01	H2	0.002913232	10.41215349	2	H	H01.2H	Hybrid	A2_MATa_LYS	A2	G8_MATalpha_URA	G8	2.375	2.025	4.4	Wine	China	584	899	Out	4.1	-0.680449889	-0.622805014	-0.426098858	-0.181888752	Domesticated	Wild	DW	86750	89552	741.5
0.15M lactic acid	H01	A3	0.003304814	12.73004379	3	A	H01.3A	Hybrid	A2_MATa_LYS	A2	H6_MATalpha_URA	H6	2.375	3.73	6.105	Wine	Ale beer	584	45556	Out	5.9	-0.477925252	-0.413354683	-0.298340475	0.151943192	Domesticated	Domesticated	DD	56312	60387	23070
0.15M lactic acid	H01	B3	0.00338	2.710683877	3	B	H01.3B	Hybrid	A2_MATa_LYS	A2	H9_MATalpha_URA	H9	2.375	3.72	6.095	Wine	European farmhouse beer	584	51456	Out	5.5	-0.466047832	-0.144933942	-0.850591468	-0.772991734	Domesticated	Domesticated	DD	64194	70063	26020
0.15M lactic acid	H01	C3	0.004929916	13.97238782	3	C	H01.3C	Hybrid	A2_MATa_LYS	A2	A2_HO_MATalpha_URA	A2	2.375	1.15	3.525	Wine	Wine	584	569	In	3.075	-0.392190749	-0.317238841	-0.445109066	-0.354969527	Domesticated	Domesticated	DD	437	367	576.5
0.15M lactic acid	H01	D3	0.007133189	21.44935466	3	D	H01.3D	Hybrid	A2_MATa_LYS	A2	B5_HO_MATalpha_URA	B5	2.375	1.12	3.495	Wine	Brazilian bioethanol	584	840	Out	3.125	0.126858486	0.27993849	0.182253906	0.32963239	Domesticated	Domesticated	DD	26494	28511	712
0.15M lactic acid	H01	E3	0.004616362	14.63505397	3	E	H01.3E	Hybrid	A2_MATa_LYS	A2	B8_HO_MATalpha_URA	B8	2.375	0.9625	3.3375	Wine	Mosaic beer	584	1076	Out	2.9	-0.270734759	0.278153103	-0.19333938	0.552033537	Domesticated	Domesticated	DD	21694	23465	830
0.15M lactic acid	H01	F3	0.006347321	15.86556108	3	F	H01.3F	Hybrid	A2_MATa_LYS	A2	B11_HO_MATalpha_URA	B11	2.375	0.925	3.3	Wine	French dairy	584	708	Out	2.825	0.002711717	0.221403324	-0.125515809	0.4826611	Domesticated	Domesticated	DD	34550	36409	646
0.15M lactic acid	H01	G3	0.00977907	23.94641776	3	G	H01.3G	Hybrid	A2_MATa_LYS	A2	C2_HO_MATalpha_URA	C2	2.375	2.05	4.425	Wine	African beer	584	21554	Out	3.8	0.544838868	0.82482586	0.319888005	0.431414685	Domesticated	Domesticated	DD	44072	45265	11069
0.15M lactic acid	H01	H3	0.004053718	14.09913394	3	H	H01.3H	Hybrid	A2_MATa_LYS	A2	C6_HO_MATalpha_URA	C6	2.375	2.1	4.475	Wine	French Guiana	584	924	Out	4	-0.373209528	-0.366486564	-0.22287843	0.130783884	Domesticated	Domesticated	DD	57797	60834	754
0.15M lactic acid	H01	A4	0.006379928	16.11981001	4	A	H01.4A	Hybrid	A2_MATa_LYS	A2	C9_HO_MATalpha_URA	C9	2.375	0.925	3.3	Wine	Mexican agave	584	798	Out	3.025	0.007862886	0.128176988	-0.111502017	0.456393551	Domesticated	Domesticated	DD	59562	60706	691
0.15M lactic acid	H01	B4	0.009174348	24.60002324	4	B	H01.4B	Hybrid	A2_MATa_LYS	A2	E4_HO_MATalpha_URA	E4	2.375	0.95	3.325	Wine	Asian fermentation	584	788	Out	2.825	-0.172519917	0.053478523	-0.054194798	0.11432393	Domesticated	Wild	DW	59903	68156	686
0.15M lactic acid	H01	C4	0.005446786	15.85256824	4	C	H01.4C	Hybrid	A2_MATa_LYS	A2	F3_HO_MATalpha_URA	F3	2.375	2.125	4.5	Wine	Asian islands	584	914	Out	3.925	-0.320072196	-0.240388859	-0.314428905	-0.231687193	Domesticated	Wild	DW	59865	66830	749
0.15M lactic acid	H01	D4	0.005867726	18.24780875	4	D	H01.4D	Hybrid	A2_MATa_LYS	A2	F6_HO_MATalpha_URA	F6	2.375	0.875	3.25	Wine	American	584	1039	Out	2.75	-0.437746632	-0.300054807	-0.35901698	-0.217021088	Domesticated	Wild	DW	54518	61649	811.5
0.15M lactic acid	H01	E4	0.003763502	13.62039744	4	E	H01.4E	Hybrid	A2_MATa_LYS	A2	F12_HO_MATalpha_URA	F12	2.375	1.85	4.225	Wine	Malaysian	584	691	Out	3.775	-0.405464495	-0.396719036	-0.249265615	-0.231574519	Domesticated	Wild	DW	64295	69887	637.5
0.15M lactic acid	H01	F4	0.00217	1.740291128	4	F	H01.4F	Hybrid	A2_MATa_LYS	A2	G6_HO_MATalpha_URA_1	G6	2.375	2.875	5.25	Wine	Far East Asian	584	1094	Out	4.7	-0.657196389	-0.656830775	-0.904077954	-0.850030426	Domesticated	Wild	DW	60564	66734	839
0.15M lactic acid	H01	G4	0.001873072	7.263499014	4	G	H01.4G	Hybrid	A2_MATa_LYS	A2	G6_HO_MATalpha_URA_2	G6	2.375	1.775	4.15	Wine	Far East Asian	584	1079	Out	3.975	-0.704103304	-0.694747756	-0.615367175	-0.607664794	Domesticated	Wild	DW	60577	66764	831.5
0.15M lactic acid	H01	H4	0.00125	1.002471848	4	H	H01.4H	Hybrid	A2_MATa_LYS	A2	H9_HO_MATalpha_URA	H9	2.375	3.76	6.135	Wine	European farmhouse beer	584	27166	Out	5.725	-0.802532482	-0.721711667	-0.944745365	-0.901091436	Domesticated	Domesticated	DD	51197	56290	13875
0.15M lactic acid	H01	A5	0.002850396	9.876189875	5	A	H01.5A	Hybrid	C2_MATa_LYS	C2	A2_MATalpha_URA	A2	4.05	2.1	6.15	African beer	Wine	36657	583	Out	4.85	-0.694533928	-0.51757992	-0.476877788	-0.274966306	Domesticated	Domesticated	DD	53576	54312	18620
0.15M lactic acid	H01	B5	0.003352188	10.49472147	5	B	H01.5B	Hybrid	C2_MATa_LYS	C2	B5_MATalpha_URA	B5	4.05	2.275	6.325	African beer	Brazilian bioethanol	36657	30206	Out	5.025	-0.640758782	-0.548799597	-0.444115395	-0.408896843	Domesticated	Domesticated	DD	77106	77146	33431.5
0.15M lactic acid	H01	C5	0.008453333	6.77938295	5	C	H01.5C	Hybrid	C2_MATa_LYS	C2	B8_MATalpha_URA	B8	4.05	2.05	6.1	African beer	Mosaic beer	36657	13425	Out	5.6	-0.094088483	0.260628351	-0.640909516	-0.387904365	Domesticated	Domesticated	DD	65336	65564	25041
0.15M lactic acid	H01	D5	0.005626667	4.512459944	5	D	H01.5D	Hybrid	C2_MATa_LYS	C2	B11_MATalpha_URA	B11	4.05	1.9	5.95	African beer	French dairy	36657	22084	Out	5.675	-0.397011577	0.117736305	-0.760983936	-0.536473013	Domesticated	Domesticated	DD	77255	76253	29370.5
0.15M lactic acid	H01	E5	0.007553333	6.057603219	5	E	H01.5E	Hybrid	C2_MATa_LYS	C2	C2_MATalpha_URA	C2	4.05	4.035	8.085	African beer	African beer	36657	35881	In	6.425	-0.190538053	0.312988123	-0.679140758	-0.55207068	Domesticated	Domesticated	DD	34923	1179	36269
0.15M lactic acid	H01	F5	0.003810039	11.19854775	5	F	H01.5F	Hybrid	C2_MATa_LYS	C2	C6_MATalpha_URA	C6	4.05	1.9	5.95	African beer	French Guiana	36657	7392	Out	4.7	-0.591692642	-0.468701802	-0.406835111	-0.069106722	Domesticated	Domesticated	DD	91841	91893	22024.5
0.15M lactic acid	H01	G5	0.00413	3.312166985	5	G	H01.5G	Hybrid	C2_MATa_LYS	C2	C9_MATalpha_URA	C9	4.05	2	6.05	African beer	Mexican agave	36657	825	Out	5.675	-0.55740364	-0.310400561	-0.824561077	-0.684583818	Domesticated	Domesticated	DD	91261	90020	18741
0.15M lactic acid	H01	H5	0.007154853	7.202893713	5	H	H01.5H	Hybrid	C2_MATa_LYS	C2	C11_MATalpha_URA	C11	4.05	3.6	7.65	African beer	Mixed origin	36657	62131	Out	3.725	-0.233241649	0.134673264	-0.61847699	-0.330268734	Domesticated	Domesticated	DD	99901	100406	49394
0.15M lactic acid	H01	A6	0.004170704	11.82068468	6	A	H01.6A	Hybrid	C2_MATa_LYS	C2	H6_MATalpha_URA	H6	4.05	3.73	7.78	African beer	Ale beer	36657	45556	Out	4.125	-0.553041525	-0.415375166	-0.37388175	0.035158191	Domesticated	Domesticated	DD	90220	90184	41106.5
0.15M lactic acid	H01	B6	0.005056667	4.055332782	6	B	H01.6B	Hybrid	C2_MATa_LYS	C2	H9_MATalpha_URA	H9	4.05	3.72	7.77	African beer	European farmhouse beer	36657	51456	Out	5.225	-0.458096305	-0.072764024	-0.785197057	-0.670544027	Domesticated	Domesticated	DD	96904	97911	44056.5
0.15M lactic acid	H01	C6	0.004460124	13.62655695	6	C	H01.6C	Hybrid	C2_MATa_LYS	C2	A2_HO_MATalpha_URA	A2	4.05	1.15	5.2	African beer	Wine	36657	569	Out	4.825	-0.522025494	-0.488584152	-0.458843183	-0.381450848	Domesticated	Domesticated	DD	53561	54322	18613
0.15M lactic acid	H01	D6	0.004279231	13.29465039	6	D	H01.6D	Hybrid	C2_MATa_LYS	C2	B5_HO_MATalpha_URA	B5	4.05	1.12	5.17	African beer	Brazilian bioethanol	36657	840	Out	4.975	-0.541411123	-0.395045819	-0.295808707	-0.194266982	Domesticated	Domesticated	DD	63895	65061	18748.5
0.15M lactic acid	H01	E6	0.00315293	8.865288513	6	E	H01.6E	Hybrid	C2_MATa_LYS	C2	B8_HO_MATalpha_URA	B8	4.05	0.9625	5.0125	African beer	Mosaic beer	36657	1076	Out	4.55	-0.662112472	-0.383267874	-0.53042323	-0.095182518	Domesticated	Domesticated	DD	60128	61073	18866.5
0.15M lactic acid	H01	F6	0.002537565	7.368655401	6	F	H01.6F	Hybrid	C2_MATa_LYS	C2	B11_HO_MATalpha_URA	B11	4.05	0.925	4.975	African beer	French dairy	36657	708	Out	4.25	-0.728058878	-0.621107314	-0.609696921	-0.334298558	Domesticated	Domesticated	DD	67937	68201	18682.5
0.15M lactic acid	H01	G6	0.004200876	12.72322085	6	G	H01.6G	Hybrid	C2_MATa_LYS	C2	C2_HO_MATalpha_URA	C2	4.05	2.05	6.1	African beer	African beer	36657	21554	In	4.675	-0.549808175	-0.387580934	-0.326076197	-0.255842006	Domesticated	Domesticated	DD	34871	14318	29105.5
0.15M lactic acid	H01	H6	0.004421979	7.115922657	6	H	H01.6H	Hybrid	C2_MATa_LYS	C2	C6_HO_MATalpha_URA	C6	4.05	2.1	6.15	African beer	French Guiana	36657	924	Out	5.475	-0.526113334	-0.440210556	-0.623083674	-0.445659506	Domesticated	Domesticated	DD	88707	89181	18790.5
0.15M lactic acid	H01	A7	0.002066488	7.63583803	7	A	H01.7A	Hybrid	C2_MATa_LYS	C2	E1_MATalpha_URA	E1	4.05	1.925	5.975	African beer	Sake	36657	1448	Out	5.575	-0.778542353	-0.641067547	-0.595544787	-0.259745351	Domesticated	Domesticated	DD	89665	94227	19052.5
0.15M lactic acid	H01	B7	0.005303333	4.253153893	7	B	H01.7B	Hybrid	C2_MATa_LYS	C2	E4_MATalpha_URA	E4	4.05	2.15	6.2	African beer	Asian fermentation	36657	5687	Out	5	-0.431661978	-0.352815695	-0.791329994	-0.783342356	Domesticated	Wild	DW	91439	96094	21172
0.15M lactic acid	H01	C7	0.0083	6.65641307	7	C	H01.7C	Hybrid	C2_MATa_LYS	C2	E10_MATalpha_URA	E10	4.05	2.1	6.15	African beer	African palm wine	36657	676	Out	5.525	-0.110520632	0.209503963	-0.647422987	-0.405748264	Domesticated	Domesticated	DD	91497	94449	18666.5
0.15M lactic acid	H01	D7	0.00536	4.298599284	7	D	H01.7D	Hybrid	C2_MATa_LYS	C2	F3_MATalpha_URA	F3	4.05	2.3	6.35	African beer	Asian islands	36657	907	Out	5.625	-0.425589228	-0.182384743	-0.772311712	-0.607627202	Domesticated	Wild	DW	89178	93033	18782
0.15M lactic acid	H01	E7	0.002879938	9.567836542	7	E	H01.7E	Hybrid	C2_MATa_LYS	C2	F6_MATalpha_URA	F6	4.05	1.925	5.975	African beer	American	36657	1020	Out	4.925	-0.691367973	-0.579308811	-0.493210653	-0.420665509	Domesticated	Wild	DW	83888	87821	18838.5
0.15M lactic acid	H01	F7	0.008483333	6.803442274	7	F	H01.7F	Hybrid	C2_MATa_LYS	C2	F12_MATalpha_URA	F12	4.05	3.55	7.6	African beer	Malaysian	36657	730	Out	4.85	-0.090873498	0.246900151	-0.639635141	-0.466955281	Domesticated	Wild	DW	93933	96522	18693.5
0.15M lactic acid	H01	G7	0.005586667	4.480380845	7	G	H01.7G	Hybrid	C2_MATa_LYS	C2	G6_MATalpha_URA	G6	4.05	2.075	6.125	African beer	Far East Asian	36657	1104	Out	5.35	-0.401298225	-0.067740796	-0.762683103	-0.688330251	Domesticated	Wild	DW	90439	93671	18880.5
0.15M lactic acid	H01	H7	0.007463333	5.985425246	7	H	H01.7H	Hybrid	C2_MATa_LYS	C2	G8_MATalpha_URA	G8	4.05	2.025	6.075	African beer	China	36657	899	Out	5.55	-0.20018301	-0.190877463	-0.682963882	-0.542934684	Domesticated	Wild	DW	116857	116843	18778
0.15M lactic acid	H01	A8	0.003374341	11.12179664	8	A	H01.8A	Hybrid	C2_MATa_LYS	C2	C9_HO_MATalpha_URA	C9	4.05	0.925	4.975	African beer	Mexican agave	36657	798	Out	4.625	-0.638384734	-0.528436871	-0.410900465	-0.027524446	Domesticated	Domesticated	DD	91258	90044	18727.5
0.15M lactic acid	H01	B8	0.005377536	16.79308216	8	B	H01.8B	Hybrid	C2_MATa_LYS	C2	E4_HO_MATalpha_URA	E4	4.05	0.95	5	African beer	Asian fermentation	36657	788	Out	4.525	-0.514973235	-0.473265473	-0.354350835	-0.251793977	Domesticated	Wild	DW	89317	94294	18722.5
0.15M lactic acid	H01	C8	0.005816667	4.664835665	8	C	H01.8C	Hybrid	C2_MATa_LYS	C2	F3_HO_MATalpha_URA	F3	4.05	2.125	6.175	African beer	Asian islands	36657	914	Out	6.225	-0.376650001	-0.329186635	-0.798261301	-0.777878052	Domesticated	Wild	DW	89183	93047	18785.5
0.15M lactic acid	H01	D8	0.003255366	9.153131995	8	D	H01.8D	Hybrid	C2_MATa_LYS	C2	F6_HO_MATalpha_URA	F6	4.05	0.875	4.925	African beer	American	36657	1039	Out	4.625	-0.688066478	-0.670632716	-0.678481824	-0.61336604	Domesticated	Wild	DW	83894	87826	18848
0.15M lactic acid	H01	E8	0.006388681	6.84630503	8	E	H01.8E	Hybrid	C2_MATa_LYS	C2	F12_HO_MATalpha_URA	F12	4.05	1.85	5.9	African beer	Malaysian	36657	691	Out	5.45	-0.315349386	-0.174478404	-0.637364786	-0.62161205	Domesticated	Wild	DW	93908	96508	18674
0.15M lactic acid	H01	F8	0.001706667	1.36870823	8	F	H01.8F	Hybrid	C2_MATa_LYS	C2	G6_HO_MATalpha_URA_1	G6	4.05	2.875	6.925	African beer	Far East Asian	36657	1094	Out	2.725	-0.817103038	-0.781867311	-0.927502237	-0.885679669	Domesticated	Wild	DW	90417	93649	18875.5
0.15M lactic acid	H01	G8	0.004763333	3.820086055	8	G	H01.8G	Hybrid	C2_MATa_LYS	C2	G6_HO_MATalpha_URA_2	G6	4.05	1.775	5.825	African beer	Far East Asian	36657	1079	Out	5.625	-0.48953172	-0.376259096	-0.797710375	-0.797683996	Domesticated	Wild	DW	90421	93663	18868
0.15M lactic acid	H01	H8	0.00956	7.666904692	8	H	H01.8H	Hybrid	C2_MATa_LYS	C2	H9_HO_MATalpha_URA	H9	4.05	3.76	7.81	African beer	European farmhouse beer	36657	27166	Out	4.125	0.024508766	0.595376125	-0.593899247	-0.270069912	Domesticated	Domesticated	DD	84499	86109	31911.5
0.15M lactic acid	H01	A9	0.003253463	9.110274839	9	A	H01.9A	Hybrid	C6_MATa_LYS	C6	A2_MATalpha_URA	A2	1.85	2.1	3.95	French Guiana	Wine	7370	583	Out	3.5	-0.833274488	-0.704226024	0.089214351	0.295456756	Domesticated	Domesticated	DD	61064	63868	3976.5
0.15M lactic acid	H01	B9	0.003576763	11.5076139	9	B	H01.9B	Hybrid	C6_MATa_LYS	C6	B5_MATalpha_URA	B5	1.85	2.275	4.125	French Guiana	Brazilian bioethanol	7370	30206	Out	3.725	-0.816706779	-0.714333854	-0.308004885	0.030663344	Domesticated	Domesticated	DD	77374	79675	18788
0.15M lactic acid	H01	C9	0.00274	2.19741829	9	C	H01.9C	Hybrid	C6_MATa_LYS	C6	B8_MATalpha_URA	B8	1.85	2.05	3.9	French Guiana	Mosaic beer	7370	13425	Out	2.45	-0.859587186	-0.767736463	-0.614547714	-0.510212789	Domesticated	Domesticated	DD	69578	71904	10397.5
0.15M lactic acid	H01	D9	0.004545716	3.737010864	9	D	H01.9D	Hybrid	C6_MATa_LYS	C6	B11_MATalpha_URA	B11	1.85	1.9	3.75	French Guiana	French dairy	7370	22084	Out	3.625	-0.767052259	-0.551052679	-0.344485578	0.187922819	Domesticated	Domesticated	DD	83225	84344	14727
0.15M lactic acid	H01	E9	0.002016667	1.617321248	9	E	H01.9E	Hybrid	C6_MATa_LYS	C6	C2_MATalpha_URA	C2	1.85	4.035	5.885	French Guiana	African beer	7370	35881	Out	5.4	-0.896654803	-0.814030546	-0.801988677	-0.766766793	Domesticated	Domesticated	DD	91388	91476	21625.5
0.15M lactic acid	H01	F9	0.001970564	7.045498533	9	F	H01.9F	Hybrid	C6_MATa_LYS	C6	C6_MATalpha_URA	C6	1.85	1.9	3.75	French Guiana	French Guiana	7370	7392	In	2.075	-0.899017362	-0.839301367	0.235860977	0.294967162	Domesticated	Domesticated	DD	7025	801	7381
0.15M lactic acid	H01	G9	0.00396	3.175830814	9	G	H01.9G	Hybrid	C6_MATa_LYS	C6	C9_MATalpha_URA	C9	1.85	2	3.85	French Guiana	Mexican agave	7370	825	Out	3.6	-0.797067612	-0.642608232	-0.442922974	-0.188125216	Domesticated	Domesticated	DD	56936	55036	4097.5
0.15M lactic acid	H01	H9	0.00399	3.199890138	9	H	H01.9H	Hybrid	C6_MATa_LYS	C6	C11_MATalpha_URA	C11	1.85	3.6	5.45	French Guiana	Mixed origin	7370	62131	Out	5.125	-0.795530246	-0.649906159	-0.438702693	-0.231845287	Domesticated	Domesticated	DD	100838	104854	34750.5
0.15M lactic acid	H01	A10	0.005361888	5.895037935	10	A	H01.10A	Hybrid	C6_MATa_LYS	C6	E1_MATalpha_URA	E1	1.85	1.925	3.775	French Guiana	Sake	7370	1448	Out	3.425	-0.725227109	-0.505753539	0.034057038	0.58216404	Domesticated	Domesticated	DD	78731	82094	4409
0.15M lactic acid	H01	B10	0.008737172	10.14613351	10	B	H01.10B	Hybrid	C6_MATa_LYS	C6	E4_MATalpha_URA	E4	1.85	2.15	4	French Guiana	Asian fermentation	7370	5687	Out	3.7	-0.552258775	-0.342365886	-0.502206176	-0.222014252	Domesticated	Wild	DW	80503	83962	6528.5
0.15M lactic acid	H01	C10	0.003983333	3.194543622	10	C	H01.10C	Hybrid	C6_MATa_LYS	C6	E10_MATalpha_URA	E10	1.85	2.1	3.95	French Guiana	African palm wine	7370	676	Out	3.7	-0.795871883	-0.66676736	-0.439640533	-0.307358739	Domesticated	Domesticated	DD	80556	82244	4023
0.15M lactic acid	H01	D10	0.002516915	9.429025945	10	D	H01.10D	Hybrid	C6_MATa_LYS	C6	F3_MATalpha_URA	F3	1.85	2.3	4.15	French Guiana	Asian islands	7370	907	Out	3.775	-0.871019303	-0.783899116	0.65395893	1.15956019	Domesticated	Wild	DW	78271	80881	4138.5
0.15M lactic acid	H01	E10	0.006146667	4.929488233	10	E	H01.10E	Hybrid	C6_MATa_LYS	C6	F6_MATalpha_URA	F6	1.85	1.925	3.775	French Guiana	American	7370	1020	Out	3.225	-0.685010671	-0.485075453	-0.651653926	-0.503376311	Domesticated	Wild	DW	72832	75646	4195
0.15M lactic acid	H01	F10	0.002056667	1.649400347	10	F	H01.10F	Hybrid	C6_MATa_LYS	C6	F12_MATalpha_URA	F12	1.85	3.55	5.4	French Guiana	Malaysian	7370	730	Out	4.875	-0.89460498	-0.827095782	-0.751873074	-0.73285361	Domesticated	Wild	DW	82482	83997	4050
0.15M lactic acid	H01	G10	0.002623333	2.103854251	10	G	H01.10G	Hybrid	C6_MATa_LYS	C6	G6_MATalpha_URA	G6	1.85	2.075	3.925	French Guiana	Far East Asian	7370	1104	Out	3.55	-0.865565834	-0.763320468	-0.786876062	-0.729796851	Domesticated	Wild	DW	78706	80921	4237
0.15M lactic acid	H01	H10	0.002664311	8.751366447	10	H	H01.10H	Hybrid	C6_MATa_LYS	C6	G8_MATalpha_URA	G8	1.85	2.025	3.875	French Guiana	China	7370	899	Out	3.6	-0.863465912	-0.813883387	0.196954443	0.345097184	Domesticated	Wild	DW	104480	103895	4134.5
0.15M lactic acid	H01	A11	0.00485	3.88959077	11	A	H01.11A	Hybrid	C6_MATa_LYS	C6	H6_MATalpha_URA	H6	1.85	3.73	5.58	French Guiana	Ale beer	7370	45556	Out	5.4	-0.75145907	-0.603280993	-0.317721319	-0.19469989	Domesticated	Domesticated	DD	93061	96049	26463
0.15M lactic acid	H01	B11	0.00142	1.138808019	11	B	H01.11B	Hybrid	C6_MATa_LYS	C6	H9_MATalpha_URA	H9	1.85	3.72	5.57	French Guiana	European farmhouse beer	7370	51456	Out	5.525	-0.927231315	-0.865336185	-0.8015683	-0.800906394	Domesticated	Domesticated	DD	96870	100471	29413
0.15M lactic acid	H01	C11	0.001727256	7.198060207	11	C	H01.11C	Hybrid	C6_MATa_LYS	C6	A2_HO_MATalpha_URA	A2	1.85	1.15	3	French Guiana	Wine	7370	569	Out	2.8	-0.911485811	-0.8749491	-0.714140603	-0.533824086	Domesticated	Domesticated	DD	61037	63842	3969.5
0.15M lactic acid	H01	D11	0.006529562	8.865983849	11	D	H01.11D	Hybrid	C6_MATa_LYS	C6	B5_HO_MATalpha_URA	B5	1.85	1.12	2.97	French Guiana	Brazilian bioethanol	7370	840	Out	2.65	-0.665388972	-0.463247402	-0.372133985	-0.105426679	Domesticated	Domesticated	DD	64150	66396	4105
0.15M lactic acid	H01	E11	0.005799778	6.490676879	11	E	H01.11E	Hybrid	C6_MATa_LYS	C6	B8_HO_MATalpha_URA	B8	1.85	0.9625	2.8125	French Guiana	Mosaic beer	7370	1076	Out	2.55	-0.70278718	-0.431595552	0.138538917	1.022863424	Domesticated	Domesticated	DD	64109	66627	4223
0.15M lactic acid	H01	F11	0.004866667	3.902957061	11	F	H01.11F	Hybrid	C6_MATa_LYS	C6	B11_HO_MATalpha_URA	B11	1.85	0.925	2.775	French Guiana	French dairy	7370	708	Out	1.55	-0.750604978	-0.587172171	-0.315376718	-0.128763833	Domesticated	Domesticated	DD	73318	74802	4039
0.15M lactic acid	H01	G11	0.006206667	4.977606882	11	G	H01.11G	Hybrid	C6_MATa_LYS	C6	C2_HO_MATalpha_URA	C2	1.85	2.05	3.9	French Guiana	African beer	7370	21554	Out	3.575	-0.681935938	-0.480647235	-0.674998195	-0.526314635	Domesticated	Domesticated	DD	82450	83191	14462
0.15M lactic acid	H01	H11	0.007146667	5.731465711	11	H	H01.11H	Hybrid	C6_MATa_LYS	C6	C6_HO_MATalpha_URA	C6	1.85	2.1	3.95	French Guiana	French Guiana	7370	924	In	3.775	-0.633765118	-0.449860957	-0.156412365	-0.082601347	Domesticated	Domesticated	DD	7006	6640	4147
0.15M lactic acid	H01	A12	0.004629651	6.132863536	12	A	H01.12A	Hybrid	C6_MATa_LYS	C6	C9_HO_MATalpha_URA	C9	1.85	0.925	2.775	French Guiana	Mexican agave	7370	798	Out	2.525	-0.762750967	-0.621974993	0.075774366	0.265195247	Domesticated	Domesticated	DD	56926	55059	4084
0.15M lactic acid	H01	B12	0.003547391	7.538165046	12	B	H01.12B	Hybrid	C6_MATa_LYS	C6	E4_HO_MATalpha_URA	E4	1.85	0.95	2.8	French Guiana	Asian fermentation	7370	788	Out	2.575	-0.818211995	-0.768151817	-0.710177684	-0.524563342	Domesticated	Wild	DW	78334	81970	4079
0.15M lactic acid	H01	C12	0.006396165	6.781097769	12	C	H01.12C	Hybrid	C6_MATa_LYS	C6	F3_HO_MATalpha_URA	F3	1.85	2.125	3.975	French Guiana	Asian islands	7370	914	Out	3.75	-0.672224973	-0.535242086	-0.706739971	-0.529483184	Domesticated	Wild	DW	78278	80905	4142
0.15M lactic acid	H01	D12	0.005777299	6.170195088	12	D	H01.12D	Hybrid	C6_MATa_LYS	C6	F6_HO_MATalpha_URA	F6	1.85	0.875	2.725	French Guiana	American	7370	1039	Out	2.075	-0.703939141	-0.614203462	-0.78326218	-0.638846289	Domesticated	Wild	DW	72847	75636	4204.5
0.15M lactic acid	H01	E12	0.006110745	6.755331477	12	E	H01.12E	Hybrid	C6_MATa_LYS	C6	F12_HO_MATalpha_URA	F12	1.85	1.85	3.7	French Guiana	Malaysian	7370	691	Out	3.475	-0.686851514	-0.523723899	-0.609684923	-0.412790834	Domesticated	Wild	DW	82459	84005	4030.5
0.15M lactic acid	H01	F12	0.005666667	4.544539044	12	F	H01.12F	Hybrid	C6_MATa_LYS	C6	G6_HO_MATalpha_URA_1	G6	1.85	2.875	4.725	French Guiana	Far East Asian	7370	1094	Out	4.125	-0.709608536	-0.561243139	-0.202835905	-0.155816356	Domesticated	Wild	DW	78690	80921	4232
0.15M lactic acid	H01	G12	0.005334159	11.85332447	12	G	H01.12G	Hybrid	C6_MATa_LYS	C6	G6_HO_MATalpha_URA_2	G6	1.85	1.775	3.625	French Guiana	Far East Asian	7370	1079	Out	2.5	-0.7266481	-0.580911874	-0.372316611	-0.035731972	Domesticated	Wild	DW	78696	80915	4224.5
0.15M lactic acid	H01	H12	0.007723333	6.19393939	12	H	H01.12H	Hybrid	C6_MATa_LYS	C6	H9_HO_MATalpha_URA	H9	1.85	3.76	5.61	French Guiana	European farmhouse beer	7370	27166	Out	5.325	-0.604213516	-0.303175349	0.086487769	0.582347816	Domesticated	Domesticated	DD	83966	87121	17268
1.5M NaCl	H01	A1	0.005466763	11.44061373	1	A	H01.1A	Hybrid	A2_MATa_LYS	A2	A2_MATalpha_URA	A2	2.375	2.1	4.475	Wine	Wine	584	583	In	3.875	-0.49610057	-0.242240051	-0.335435052	-0.139614737	Domesticated	Domesticated	DD	465	402	583.5
1.5M NaCl	H01	B1	0.008484124	14.91110372	1	B	H01.1B	Hybrid	A2_MATa_LYS	A2	B5_MATalpha_URA	B5	2.375	2.275	4.65	Wine	Brazilian bioethanol	584	30206	Out	3.975	-0.217975012	0.07851144	-0.133840447	0.123159386	Domesticated	Domesticated	DD	41135	44247	15395
1.5M NaCl	H01	C1	0.007366306	15.17439099	1	C	H01.1C	Hybrid	A2_MATa_LYS	A2	B8_MATalpha_URA	B8	2.375	2.05	4.425	Wine	Mosaic beer	584	13425	Out	4.025	-0.321010016	0.073108093	-0.118546558	0.554363949	Domesticated	Domesticated	DD	27045	28681	7004.5
1.5M NaCl	H01	D1	0.007344008	14.60516981	1	D	H01.1D	Hybrid	A2_MATa_LYS	A2	B11_MATalpha_URA	B11	2.375	1.9	4.275	Wine	French dairy	584	22084	Out	3.8	-0.323065334	0.135181252	-0.151611606	0.546230263	Domesticated	Domesticated	DD	44358	46073	11334
1.5M NaCl	H01	E1	0.007072479	7.656776136	1	E	H01.1E	Hybrid	A2_MATa_LYS	A2	C2_MATalpha_URA	C2	2.375	4.035	6.41	Wine	African beer	584	35881	Out	5.925	-0.348093562	0.069514814	-0.555231463	-0.199133346	Domesticated	Domesticated	DD	53075	53807	18232.5
1.5M NaCl	H01	F1	0.006992358	13.31661292	1	F	H01.1F	Hybrid	A2_MATa_LYS	A2	C6_MATalpha_URA	C6	2.375	1.9	4.275	Wine	French Guiana	584	7392	Out	3.8	-0.355478677	-0.123338943	-0.226461589	0.249919598	Domesticated	Domesticated	DD	61011	63762	3988
1.5M NaCl	H01	G1	0.00874	7.00928316	1	G	H01.1G	Hybrid	A2_MATa_LYS	A2	C9_MATalpha_URA	C9	2.375	2	4.375	Wine	Mexican agave	584	825	Out	3.8	-0.194389629	0.337865994	-0.592843181	-0.261905278	Domesticated	Domesticated	DD	59575	60681	704.5
1.5M NaCl	H01	H1	0.006960821	19.1932962	1	H	H01.1H	Hybrid	A2_MATa_LYS	A2	C11_MATalpha_URA	C11	2.375	3.6	5.975	Wine	Mixed origin	584	62131	Out	5.05	-0.358385632	0.035778316	0.114904514	0.563486423	Domesticated	Domesticated	DD	65659	71761	31357.5
1.5M NaCl	H01	A2	0.007888912	14.56216211	2	A	H01.2A	Hybrid	A2_MATa_LYS	A2	E1_MATalpha_URA	E1	2.375	1.925	4.3	Wine	Sake	584	1448	Out	4.1	-0.272838793	0.004599604	-0.154109847	0.379637361	Domesticated	Domesticated	DD	60224	68052	1016
1.5M NaCl	H01	B2	0.008527693	12.48472183	2	B	H01.2B	Hybrid	A2_MATa_LYS	A2	E4_MATalpha_URA	E4	2.375	2.15	4.525	Wine	Asian fermentation	584	5687	Out	3.975	-0.213959063	-0.189843192	-0.274784665	-0.271460602	Domesticated	Wild	DW	62047	70079	3135.5
1.5M NaCl	H01	C2	0.003796373	8.444507858	2	C	H01.2C	Hybrid	A2_MATa_LYS	A2	E10_MATalpha_URA	E10	2.375	2.1	4.475	Wine	African palm wine	584	676	Out	3.9	-0.650068983	-0.447618334	-0.509473525	-0.320784555	Domesticated	Domesticated	DD	62597	68591	630
1.5M NaCl	H01	D2	0.004790404	11.50161935	2	D	H01.2D	Hybrid	A2_MATa_LYS	A2	F3_MATalpha_URA	F3	2.375	2.3	4.675	Wine	Asian islands	584	907	Out	4	-0.558444068	-0.307524168	-0.331891344	0.173010284	Domesticated	Wild	DW	59850	66774	745.5
1.5M NaCl	H01	E2	0.005565939	11.34748833	2	E	H01.2E	Hybrid	A2_MATa_LYS	A2	F6_MATalpha_URA	F6	2.375	1.925	4.3	Wine	American	584	1020	Out	3.65	-0.486959031	-0.440109767	-0.340844541	-0.072149062	Domesticated	Wild	DW	54508	61646	802
1.5M NaCl	H01	F2	0.002996843	7.798145873	2	F	H01.2F	Hybrid	A2_MATa_LYS	A2	F12_MATalpha_URA	F12	2.375	3.55	5.925	Wine	Malaysian	584	730	Out	3.425	-0.723765716	-0.619985385	-0.547019546	-0.263060386	Domesticated	Wild	DW	64315	69874	657
1.5M NaCl	H01	G2	0.004914021	10.78745661	2	G	H01.2G	Hybrid	A2_MATa_LYS	A2	G6_MATalpha_URA	G6	2.375	2.075	4.45	Wine	Far East Asian	584	1104	Out	3.8	-0.547049611	-0.388508633	-0.37337579	0.007976228	Domesticated	Wild	DW	60589	66779	844
1.5M NaCl	H01	H2	0.004608202	11.95159012	2	H	H01.2H	Hybrid	A2_MATa_LYS	A2	G8_MATalpha_URA	G8	2.375	2.025	4.4	Wine	China	584	899	Out	4.1	-0.575238515	-0.252456304	-0.30575334	0.298936258	Domesticated	Wild	DW	86750	89552	741.5
1.5M NaCl	H01	A3	0.008221165	16.27414982	3	A	H01.3A	Hybrid	A2_MATa_LYS	A2	H6_MATalpha_URA	H6	2.375	3.73	6.105	Wine	Ale beer	584	45556	Out	5.9	-0.242213275	0.324330051	-0.054663519	0.762070258	Domesticated	Domesticated	DD	56312	60387	23070
1.5M NaCl	H01	B3	0.006066691	12.39945047	3	B	H01.3B	Hybrid	A2_MATa_LYS	A2	H9_MATalpha_URA	H9	2.375	3.72	6.095	Wine	European farmhouse beer	584	51456	Out	5.5	-0.440802129	-0.008622857	-0.279737927	0.352917624	Domesticated	Domesticated	DD	64194	70063	26020
1.5M NaCl	H01	C3	0.009885163	15.79407459	3	C	H01.3C	Hybrid	A2_MATa_LYS	A2	A2_HO_MATalpha_URA	A2	2.375	1.15	3.525	Wine	Wine	584	569	In	3.075	-0.088834136	0.085417045	-0.082550237	-0.053125565	Domesticated	Domesticated	DD	437	367	576.5
1.5M NaCl	H01	D3	0.01196578	17.34599886	3	D	H01.3D	Hybrid	A2_MATa_LYS	A2	B5_HO_MATalpha_URA	B5	2.375	1.12	3.495	Wine	Brazilian bioethanol	584	840	Out	3.125	0.102946991	0.670403707	0.00759829	0.416013585	Domesticated	Domesticated	DD	26494	28511	712
1.5M NaCl	H01	E3	0.006608029	14.10845925	3	E	H01.3E	Hybrid	A2_MATa_LYS	A2	B8_HO_MATalpha_URA	B8	2.375	0.9625	3.3375	Wine	Mosaic beer	584	1076	Out	2.9	-0.39090431	0.064473287	-0.18046464	0.527581883	Domesticated	Domesticated	DD	21694	23465	830
1.5M NaCl	H01	F3	0.010272329	16.83081631	3	F	H01.3F	Hybrid	A2_MATa_LYS	A2	B11_HO_MATalpha_URA	B11	2.375	0.925	3.3	Wine	French dairy	584	708	Out	2.825	-0.053147066	0.44998081	-0.02232775	0.693432052	Domesticated	Domesticated	DD	34550	36409	646
1.5M NaCl	H01	G3	0.006304228	11.29284981	3	G	H01.3G	Hybrid	A2_MATa_LYS	A2	C2_HO_MATalpha_URA	C2	2.375	2.05	4.425	Wine	African beer	584	21554	Out	3.8	-0.418907124	-0.015650055	-0.344018396	0.202193912	Domesticated	Domesticated	DD	44072	45265	11069
1.5M NaCl	H01	H3	0.007784228	14.76511309	3	H	H01.3H	Hybrid	A2_MATa_LYS	A2	C6_HO_MATalpha_URA	C6	2.375	2.1	4.475	Wine	French Guiana	584	924	Out	4	-0.282488039	-0.159321498	-0.142320785	0.263792309	Domesticated	Domesticated	DD	57797	60834	754
1.5M NaCl	H01	A4	0.007298219	12.28951555	4	A	H01.4A	Hybrid	A2_MATa_LYS	A2	C9_HO_MATalpha_URA	C9	2.375	0.925	3.3	Wine	Mexican agave	584	798	Out	3.025	-0.327285949	0.069682188	-0.286123852	0.263180168	Domesticated	Domesticated	DD	59562	60706	691
1.5M NaCl	H01	B4	0.008581861	13.32177168	4	B	H01.4B	Hybrid	A2_MATa_LYS	A2	E4_HO_MATalpha_URA	E4	2.375	0.95	3.325	Wine	Asian fermentation	584	788	Out	2.825	-0.208966138	-0.033298972	-0.226161925	-0.175807303	Domesticated	Wild	DW	59903	68156	686
1.5M NaCl	H01	C4	0.004729026	9.374018419	4	C	H01.4C	Hybrid	A2_MATa_LYS	A2	F3_HO_MATalpha_URA	F3	2.375	2.125	4.5	Wine	Asian islands	584	914	Out	3.925	-0.564101572	-0.31918505	-0.455479906	-0.046186734	Domesticated	Wild	DW	59865	66830	749
1.5M NaCl	H01	D4	0.009323989	14.91712458	4	D	H01.4D	Hybrid	A2_MATa_LYS	A2	F6_HO_MATalpha_URA	F6	2.375	0.875	3.25	Wine	American	584	1039	Out	2.75	-0.140560389	0.279506432	-0.133490706	0.16383756	Domesticated	Wild	DW	54518	61649	811.5
1.5M NaCl	H01	E4	0.005367523	11.42821699	4	E	H01.4E	Hybrid	A2_MATa_LYS	A2	F12_HO_MATalpha_URA	F12	2.375	1.85	4.225	Wine	Malaysian	584	691	Out	3.775	-0.505248067	-0.354176175	-0.336155157	0.046287253	Domesticated	Wild	DW	64295	69887	637.5
1.5M NaCl	H01	F4	0.008406667	6.741957334	4	F	H01.4F	Hybrid	A2_MATa_LYS	A2	G6_HO_MATalpha_URA_1	G6	2.375	2.875	5.25	Wine	Far East Asian	584	1094	Out	4.7	-0.225114662	0.230973039	-0.608371663	-0.455372483	Domesticated	Wild	DW	60564	66734	839
1.5M NaCl	H01	G4	0.005592499	10.87725752	4	G	H01.4G	Hybrid	A2_MATa_LYS	A2	G6_HO_MATalpha_URA_2	G6	2.375	1.775	4.15	Wine	Far East Asian	584	1079	Out	3.975	-0.484510833	-0.301280878	-0.368159414	-0.120002634	Domesticated	Wild	DW	60577	66764	831.5
1.5M NaCl	H01	H4	0.004599392	6.45109023	4	H	H01.4H	Hybrid	A2_MATa_LYS	A2	H9_HO_MATalpha_URA	H9	2.375	3.76	6.135	Wine	European farmhouse beer	584	27166	Out	5.725	-0.576050613	-0.320065057	-0.625267617	-0.333719669	Domesticated	Domesticated	DD	51197	56290	13875
1.5M NaCl	H01	A5	0.005738741	11.51071666	5	A	H01.5A	Hybrid	C2_MATa_LYS	C2	A2_MATalpha_URA	A2	4.05	2.1	6.15	African beer	Wine	36657	583	Out	4.85	0.603076651	0.613555369	0.227289805	0.885051902	Domesticated	Domesticated	DD	53576	54312	18620
1.5M NaCl	H01	B5	0.005736667	4.600677467	5	B	H01.5B	Hybrid	C2_MATa_LYS	C2	B5_MATalpha_URA	B5	4.05	2.275	6.325	African beer	Brazilian bioethanol	36657	30206	Out	5.025	0.1745575	0.363042727	-0.507257402	-0.243964421	Domesticated	Domesticated	DD	77106	77146	33431.5
1.5M NaCl	H01	C5	0.003923333	3.146424973	5	C	H01.5C	Hybrid	C2_MATa_LYS	C2	B8_MATalpha_URA	B8	4.05	2.05	6.1	African beer	Mosaic beer	36657	13425	Out	5.6	0.110377358	0.223492723	0.110377358	0.223492723	Domesticated	Domesticated	DD	65336	65564	25041
1.5M NaCl	H01	D5	0.00527	4.22642131	5	D	H01.5D	Hybrid	C2_MATa_LYS	C2	B11_MATalpha_URA	B11	4.05	1.9	5.95	African beer	French dairy	36657	22084	Out	5.675	0.491509434	0.874333136	0.491509434	0.874333136	Domesticated	Domesticated	DD	77255	76253	29370.5
1.5M NaCl	H01	E5	0.001683333	1.349995422	5	E	H01.5E	Hybrid	C2_MATa_LYS	C2	C2_MATalpha_URA	C2	4.05	4.035	8.085	African beer	African beer	36657	35881	In	6.425	-0.523584906	-0.43034405	-0.523584906	-0.43034405	Domesticated	Domesticated	DD	34923	1179	36269
1.5M NaCl	H01	F5	0.003517895	4.828573017	5	F	H01.5F	Hybrid	C2_MATa_LYS	C2	C6_MATalpha_URA	C6	4.05	1.9	5.95	African beer	French Guiana	36657	7392	Out	4.7	-0.310667199	-0.185358148	0.179784524	0.394249406	Domesticated	Domesticated	DD	91841	91893	22024.5
1.5M NaCl	H01	G5	0.003973333	3.186523847	5	G	H01.5G	Hybrid	C2_MATa_LYS	C2	C9_MATalpha_URA	C9	4.05	2	6.05	African beer	Mexican agave	36657	825	Out	5.675	0.124528302	0.382028986	0.124528302	0.382028986	Domesticated	Domesticated	DD	91261	90020	18741
1.5M NaCl	H01	H5	0.004856667	3.894937286	5	H	H01.5H	Hybrid	C2_MATa_LYS	C2	C11_MATalpha_URA	C11	4.05	3.6	7.65	African beer	Mixed origin	36657	62131	Out	3.725	0.374528302	0.585806116	-0.469117824	-0.234062597	Domesticated	Domesticated	DD	99901	100406	49394
1.5M NaCl	H01	A6	0.001963333	1.574549116	6	A	H01.6A	Hybrid	C2_MATa_LYS	C2	H6_MATalpha_URA	H6	4.05	3.73	7.78	African beer	Ale beer	36657	45556	Out	4.125	-0.444339623	-0.230065359	-0.444339623	-0.230065359	Domesticated	Domesticated	DD	90220	90184	41106.5
1.5M NaCl	H01	B6	0.004726667	3.790680214	6	B	H01.6B	Hybrid	C2_MATa_LYS	C2	H9_MATalpha_URA	H9	4.05	3.72	7.77	African beer	European farmhouse beer	36657	51456	Out	5.225	0.337735849	0.920108328	0.337735849	0.920108328	Domesticated	Domesticated	DD	96904	97911	44056.5
1.5M NaCl	H01	C6	0.009246667	7.415618416	6	C	H01.6C	Hybrid	C2_MATa_LYS	C2	A2_HO_MATalpha_URA	A2	4.05	1.15	5.2	African beer	Wine	36657	569	Out	4.825	0.255388788	0.696805233	-0.540693453	-0.218540856	Domesticated	Domesticated	DD	53561	54322	18613
1.5M NaCl	H01	D6	0.00556	4.458994779	6	D	H01.6D	Hybrid	C2_MATa_LYS	C2	B5_HO_MATalpha_URA	B5	4.05	1.12	5.17	African beer	Brazilian bioethanol	36657	840	Out	4.975	0.573584906	0.586027254	-0.387885013	-0.118621082	Domesticated	Domesticated	DD	63895	65061	18748.5
1.5M NaCl	H01	E6	0.003916667	3.141078457	6	E	H01.6E	Hybrid	C2_MATa_LYS	C2	B8_HO_MATalpha_URA	B8	4.05	0.9625	5.0125	African beer	Mosaic beer	36657	1076	Out	4.55	0.108490566	0.535947712	0.108490566	0.535947712	Domesticated	Domesticated	DD	60128	61073	18866.5
1.5M NaCl	H01	F6	0.00283	2.269596263	6	F	H01.6F	Hybrid	C2_MATa_LYS	C2	B11_HO_MATalpha_URA	B11	4.05	0.925	4.975	African beer	French dairy	36657	708	Out	4.25	-0.199056604	-0.174124514	-0.199056604	-0.174124514	Domesticated	Domesticated	DD	67937	68201	18682.5
1.5M NaCl	H01	G6	0.003086667	2.47543715	6	G	H01.6G	Hybrid	C2_MATa_LYS	C2	C2_HO_MATalpha_URA	C2	4.05	2.05	6.1	African beer	African beer	36657	21554	In	4.675	-0.126415094	0.123786408	-0.126415094	0.123786408	Domesticated	Domesticated	DD	34871	14318	29105.5
1.5M NaCl	H01	H6	0.00381	3.055534192	6	H	H01.6H	Hybrid	C2_MATa_LYS	C2	C6_HO_MATalpha_URA	C6	4.05	2.1	6.15	African beer	French Guiana	36657	924	Out	5.475	-0.503259452	-0.319845284	-0.503259452	-0.319845284	Domesticated	Domesticated	DD	88707	89181	18790.5
1.5M NaCl	H01	A7	0.007606667	6.100375351	7	A	H01.7A	Hybrid	C2_MATa_LYS	C2	E1_MATalpha_URA	E1	4.05	1.925	5.975	African beer	Sake	36657	1448	Out	5.575	0.566231984	0.813269766	0.566231984	0.813269766	Domesticated	Domesticated	DD	89665	94227	19052.5
1.5M NaCl	H01	B7	0.004873333	3.908303577	7	B	H01.7B	Hybrid	C2_MATa_LYS	C2	E4_MATalpha_URA	E4	4.05	2.15	6.2	African beer	Asian fermentation	36657	5687	Out	5	-0.522364543	-0.290448291	-0.770882823	-0.607042823	Domesticated	Wild	DW	91439	96094	21172
1.5M NaCl	H01	C7	0.006996667	5.61116909	7	C	H01.7C	Hybrid	C2_MATa_LYS	C2	E10_MATalpha_URA	E10	4.05	2.1	6.15	African beer	African palm wine	36657	676	Out	5.525	0.980188679	1.176295912	-0.266541045	0.070431622	Domesticated	Domesticated	DD	91497	94449	18666.5
1.5M NaCl	H01	D7	0.002146667	1.72157832	7	D	H01.7D	Hybrid	C2_MATa_LYS	C2	F3_MATalpha_URA	F3	4.05	2.3	6.35	African beer	Asian islands	36657	907	Out	5.625	-0.39245283	-0.341513292	-0.39245283	-0.341513292	Domesticated	Wild	DW	89178	93033	18782
1.5M NaCl	H01	E7	0.003996667	3.205236655	7	E	H01.7E	Hybrid	C2_MATa_LYS	C2	F6_MATalpha_URA	F6	4.05	1.925	5.975	African beer	American	36657	1020	Out	4.925	-0.557564576	-0.363925729	-0.557564576	-0.363925729	Domesticated	Wild	DW	83888	87821	18838.5
1.5M NaCl	H01	F7	0.002676667	2.146626383	7	F	H01.7F	Hybrid	C2_MATa_LYS	C2	F12_MATalpha_URA	F12	4.05	3.55	7.6	African beer	Malaysian	36657	730	Out	4.85	-0.456330399	-0.366968861	-0.456330399	-0.366968861	Domesticated	Wild	DW	93933	96522	18693.5
1.5M NaCl	H01	G7	0.004906667	3.93503616	7	G	H01.7G	Hybrid	C2_MATa_LYS	C2	G6_MATalpha_URA	G6	4.05	2.075	6.125	African beer	Far East Asian	36657	1104	Out	5.35	-0.060625399	0.120669966	-0.060625399	0.120669966	Domesticated	Wild	DW	90439	93671	18880.5
1.5M NaCl	H01	H7	0.006766667	5.42671427	7	H	H01.7H	Hybrid	C2_MATa_LYS	C2	G8_MATalpha_URA	G8	4.05	2.025	6.075	African beer	China	36657	899	Out	5.55	0.91509434	1.699468085	0.91509434	1.699468085	Domesticated	Wild	DW	116857	116843	18778
1.5M NaCl	H01	A8	0.003443333	2.761475783	8	A	H01.8A	Hybrid	C2_MATa_LYS	C2	C9_HO_MATalpha_URA	C9	4.05	0.925	4.975	African beer	Mexican agave	36657	798	Out	4.625	-0.025471698	0.087941022	-0.025471698	0.087941022	Domesticated	Domesticated	DD	91258	90044	18727.5
1.5M NaCl	H01	B8	0.003613333	2.897811955	8	B	H01.8B	Hybrid	C2_MATa_LYS	C2	E4_HO_MATalpha_URA	E4	4.05	0.95	5	African beer	Asian fermentation	36657	788	Out	4.525	-0.476785422	-0.307748049	-0.808239803	-0.677039423	Domesticated	Wild	DW	89317	94294	18722.5
1.5M NaCl	H01	C8	0.00278	2.22949739	8	C	H01.8C	Hybrid	C2_MATa_LYS	C2	F3_HO_MATalpha_URA	F3	4.05	2.125	6.175	African beer	Asian islands	36657	914	Out	6.225	-0.213207547	-0.154586923	-0.213207547	-0.154586923	Domesticated	Wild	DW	89183	93047	18785.5
1.5M NaCl	H01	D8	0.002366667	1.898013365	8	D	H01.8D	Hybrid	C2_MATa_LYS	C2	F6_HO_MATalpha_URA	F6	4.05	0.875	4.925	African beer	American	36657	1039	Out	4.625	-0.364727543	-0.347915145	-0.774560855	-0.662660457	Domesticated	Wild	DW	83894	87826	18848
1.5M NaCl	H01	E8	0.003643333	2.921871279	8	E	H01.8E	Hybrid	C2_MATa_LYS	C2	F12_HO_MATalpha_URA	F12	4.05	1.85	5.9	African beer	Malaysian	36657	691	Out	5.45	-0.368937644	-0.217048711	-0.368937644	-0.217048711	Domesticated	Wild	DW	93908	96508	18674
1.5M NaCl	H01	F8	0.00084	0.673661082	8	F	H01.8F	Hybrid	C2_MATa_LYS	C2	G6_HO_MATalpha_URA_1	G6	4.05	2.875	6.925	African beer	Far East Asian	36657	1094	Out	2.725	-0.762264151	-0.735140597	-0.910688859	-0.870156518	Domesticated	Wild	DW	90417	93649	18875.5
1.5M NaCl	H01	G8	0.00412	3.30414721	8	G	H01.8G	Hybrid	C2_MATa_LYS	C2	G6_HO_MATalpha_URA_2	G6	4.05	1.775	5.825	African beer	Far East Asian	36657	1079	Out	5.625	-0.201386898	-0.05203205	-0.559794566	-0.360873674	Domesticated	Wild	DW	90421	93663	18868
1.5M NaCl	H01	H8	0.005203333	4.172956145	8	H	H01.8H	Hybrid	C2_MATa_LYS	C2	H9_HO_MATalpha_URA	H9	4.05	3.76	7.81	African beer	European farmhouse beer	36657	27166	Out	4.125	0.472641509	0.674892704	0.472641509	0.674892704	Domesticated	Domesticated	DD	84499	86109	31911.5
1.5M NaCl	H01	A9	0.0035	2.806921174	9	A	H01.9A	Hybrid	C6_MATa_LYS	C6	A2_MATalpha_URA	A2	1.85	2.1	3.95	French Guiana	Wine	7370	583	Out	3.5	-0.022299789	0.018453982	-0.700721871	-0.532964079	Domesticated	Domesticated	DD	61064	63868	3976.5
1.5M NaCl	H01	B9	0.007302293	6.275027604	9	B	H01.9B	Hybrid	C6_MATa_LYS	C6	B5_MATalpha_URA	B5	1.85	2.275	4.125	French Guiana	Brazilian bioethanol	7370	30206	Out	3.725	0.495112626	0.785960117	-0.327930847	0.047753836	Domesticated	Domesticated	DD	77374	79675	18788
1.5M NaCl	H01	C9	0.008076667	6.477304766	9	C	H01.9C	Hybrid	C6_MATa_LYS	C6	B8_MATalpha_URA	B8	1.85	2.05	3.9	French Guiana	Mosaic beer	7370	13425	Out	2.45	1.45242915	1.61663067	1.45242915	1.61663067	Domesticated	Domesticated	DD	69578	71904	10397.5
1.5M NaCl	H01	D9	0.003584317	6.744173183	9	D	H01.9D	Hybrid	C6_MATa_LYS	C6	B11_MATalpha_URA	B11	1.85	1.9	3.75	French Guiana	French dairy	7370	22084	Out	3.625	0.088355238	0.331634644	1.553470541	2.124246309	Domesticated	Domesticated	DD	83225	84344	14727
1.5M NaCl	H01	E9	0.003986667	3.19721688	9	E	H01.9E	Hybrid	C6_MATa_LYS	C6	C2_MATalpha_URA	C2	1.85	4.035	5.885	French Guiana	African beer	7370	35881	Out	5.4	0.210526316	0.406231628	0.210526316	0.406231628	Domesticated	Domesticated	DD	91388	91476	21625.5
1.5M NaCl	H01	F9	0.005626667	4.512459944	9	F	H01.9F	Hybrid	C6_MATa_LYS	C6	C6_MATalpha_URA	C6	1.85	1.9	3.75	French Guiana	French Guiana	7370	7392	In	2.075	0.102547355	0.340214371	0.102547355	0.340214371	Domesticated	Domesticated	DD	7025	801	7381
1.5M NaCl	H01	G9	0.004283333	3.435136865	9	G	H01.9G	Hybrid	C6_MATa_LYS	C6	C9_MATalpha_URA	C9	1.85	2	3.85	French Guiana	Mexican agave	7370	825	Out	3.6	0.300607287	0.554748941	0.300607287	0.554748941	Domesticated	Domesticated	DD	56936	55036	4097.5
1.5M NaCl	H01	H9	0.003473038	8.211851683	9	H	H01.9H	Hybrid	C6_MATa_LYS	C6	C11_MATalpha_URA	C11	1.85	3.6	5.45	French Guiana	Mixed origin	7370	62131	Out	5.125	0.054566219	0.180267555	0.119280074	0.646007094	Domesticated	Domesticated	DD	100838	104854	34750.5
1.5M NaCl	H01	A10	0.004899532	11.9230498	10	A	H01.10A	Hybrid	C6_MATa_LYS	C6	E1_MATalpha_URA	E1	1.85	1.925	3.775	French Guiana	Sake	7370	1448	Out	3.425	0.008826124	0.202339193	2.061166053	2.64835905	Domesticated	Domesticated	DD	78731	82094	4409
1.5M NaCl	H01	B10	0.003995157	8.819565381	10	B	H01.10B	Hybrid	C6_MATa_LYS	C6	E4_MATalpha_URA	E4	1.85	2.15	4	French Guiana	Asian fermentation	7370	5687	Out	3.7	-0.608434622	-0.407965822	-0.482969046	-0.104579858	Domesticated	Wild	DW	80503	83962	6528.5
1.5M NaCl	H01	C10	0.006216667	4.985626657	10	C	H01.10C	Hybrid	C6_MATa_LYS	C6	E10_MATalpha_URA	E10	1.85	2.1	3.95	French Guiana	African palm wine	7370	676	Out	3.7	0.887651822	1.008653231	-0.348308265	-0.031114095	Domesticated	Domesticated	DD	80556	82244	4023
1.5M NaCl	H01	D10	0.00832	6.672452619	10	D	H01.10D	Hybrid	C6_MATa_LYS	C6	F3_MATalpha_URA	F3	1.85	2.3	4.15	French Guiana	Asian islands	7370	907	Out	3.775	1.526315789	1.649681529	1.526315789	1.649681529	Domesticated	Wild	DW	78271	80881	4138.5
1.5M NaCl	H01	E10	0.005467135	7.838405112	10	E	H01.10E	Hybrid	C6_MATa_LYS	C6	F6_MATalpha_URA	F6	1.85	1.925	3.775	French Guiana	American	7370	1020	Out	3.225	-0.394782131	-0.112958126	0.081975675	0.585805342	Domesticated	Wild	DW	72832	75646	4195
1.5M NaCl	H01	F10	0.00697	5.589783024	10	F	H01.10F	Hybrid	C6_MATa_LYS	C6	F12_MATalpha_URA	F12	1.85	3.55	5.4	French Guiana	Malaysian	7370	730	Out	4.875	0.415707515	0.696551724	0.415707515	0.696551724	Domesticated	Wild	DW	82482	83997	4050
1.5M NaCl	H01	G10	0.006796667	5.450773594	10	G	H01.10G	Hybrid	C6_MATa_LYS	C6	G6_MATalpha_URA	G6	1.85	2.075	3.925	French Guiana	Far East Asian	7370	1104	Out	3.55	0.301212508	0.596086106	0.301212508	0.596086106	Domesticated	Wild	DW	78706	80921	4237
1.5M NaCl	H01	H10	0.002873333	2.304348621	10	H	H01.10H	Hybrid	C6_MATa_LYS	C6	G8_MATalpha_URA	G8	1.85	2.025	3.875	French Guiana	China	7370	899	Out	3.6	-0.127530364	0.203910615	-0.127530364	0.203910615	Domesticated	Wild	DW	104480	103895	4134.5
1.5M NaCl	H01	A11	0.004309004	8.542141962	11	A	H01.11A	Hybrid	C6_MATa_LYS	C6	H6_MATalpha_URA	H6	1.85	3.73	5.58	French Guiana	Ale beer	7370	45556	Out	5.4	0.308402036	0.77325269	2.234215265	3.383271168	Domesticated	Domesticated	DD	93061	96049	26463
1.5M NaCl	H01	B11	0.003346667	2.683951294	11	B	H01.11B	Hybrid	C6_MATa_LYS	C6	H9_MATalpha_URA	H9	1.85	3.72	5.57	French Guiana	European farmhouse beer	7370	51456	Out	5.525	0.016194332	0.429181495	0.016194332	0.429181495	Domesticated	Domesticated	DD	96870	100471	29413
1.5M NaCl	H01	C11	0.007402124	13.34905304	11	C	H01.11C	Hybrid	C6_MATa_LYS	C6	A2_HO_MATalpha_URA	A2	1.85	1.15	3	French Guiana	Wine	7370	569	Out	2.8	0.004961429	0.388907781	-0.17319	0.42113798	Domesticated	Domesticated	DD	61037	63842	3969.5
1.5M NaCl	H01	D11	0.004048119	9.396543911	11	D	H01.11D	Hybrid	C6_MATa_LYS	C6	B5_HO_MATalpha_URA	B5	1.85	1.12	2.97	French Guiana	Brazilian bioethanol	7370	840	Out	2.65	0.163956587	0.19568234	0.289924217	0.893367095	Domesticated	Domesticated	DD	64150	66396	4105
1.5M NaCl	H01	E11	0.00846	6.784729466	11	E	H01.11E	Hybrid	C6_MATa_LYS	C6	B8_HO_MATalpha_URA	B8	1.85	0.9625	2.8125	French Guiana	Mosaic beer	7370	1076	Out	2.55	1.568825911	2.481481481	1.568825911	2.481481481	Domesticated	Domesticated	DD	64109	66627	4223
1.5M NaCl	H01	F11	0.004750617	8.376958717	11	F	H01.11F	Hybrid	C6_MATa_LYS	C6	B11_HO_MATalpha_URA	B11	1.85	0.925	2.775	French Guiana	French dairy	7370	708	Out	1.55	0.43090861	0.436678402	2.146198497	2.158884781	Domesticated	Domesticated	DD	73318	74802	4039
1.5M NaCl	H01	G11	0.004853333	3.892264028	11	G	H01.11G	Hybrid	C6_MATa_LYS	C6	C2_HO_MATalpha_URA	C2	1.85	2.05	3.9	French Guiana	African beer	7370	21554	Out	3.575	0.473684211	0.847715736	0.473684211	0.847715736	Domesticated	Domesticated	DD	82450	83191	14462
1.5M NaCl	H01	H11	0.0061	4.892062617	11	H	H01.11H	Hybrid	C6_MATa_LYS	C6	C6_HO_MATalpha_URA	C6	1.85	2.1	3.95	French Guiana	French Guiana	7370	924	In	3.775	-0.204693611	0.112800243	-0.204693611	0.112800243	Domesticated	Domesticated	DD	7006	6640	4147
1.5M NaCl	H01	A12	0.003286667	2.635832645	12	A	H01.12A	Hybrid	C6_MATa_LYS	C6	C9_HO_MATalpha_URA	C9	1.85	0.925	2.775	French Guiana	Mexican agave	7370	798	Out	2.525	-0.002024291	0.079365079	-0.002024291	0.079365079	Domesticated	Domesticated	DD	56926	55059	4084
1.5M NaCl	H01	B12	0.003366667	2.699990843	12	B	H01.12B	Hybrid	C6_MATa_LYS	C6	E4_HO_MATalpha_URA	E4	1.85	0.95	2.8	French Guiana	Asian fermentation	7370	788	Out	2.575	-0.512503022	-0.339827797	-0.821330443	-0.69582407	Domesticated	Wild	DW	78334	81970	4079
1.5M NaCl	H01	C12	0.00186	1.49167811	12	C	H01.12C	Hybrid	C6_MATa_LYS	C6	F3_HO_MATalpha_URA	F3	1.85	2.125	3.975	French Guiana	Asian islands	7370	914	Out	3.75	-0.435222672	-0.412940558	-0.435222672	-0.412940558	Domesticated	Wild	DW	78278	80905	4142
1.5M NaCl	H01	D12	0.005180843	7.708352861	12	D	H01.12D	Hybrid	C6_MATa_LYS	C6	F6_HO_MATalpha_URA	F6	1.85	0.875	2.725	French Guiana	American	7370	1039	Out	2.075	0.390667724	0.476282561	-0.0844298	0.393869912	Domesticated	Wild	DW	72847	75636	4204.5
1.5M NaCl	H01	E12	0.006894788	7.081707948	12	E	H01.12E	Hybrid	C6_MATa_LYS	C6	F12_HO_MATalpha_URA	F12	1.85	1.85	3.7	French Guiana	Malaysian	7370	691	Out	3.475	0.194247341	0.520909114	0.529499034	0.947862005	Domesticated	Wild	DW	82459	84005	4030.5
1.5M NaCl	H01	F12	0.005096617	7.385902725	12	F	H01.12F	Hybrid	C6_MATa_LYS	C6	G6_HO_MATalpha_URA_1	G6	1.85	2.875	4.725	French Guiana	Far East Asian	7370	1094	Out	4.125	0.547555754	0.670203841	-0.020808206	0.450486489	Domesticated	Wild	DW	78690	80921	4232
1.5M NaCl	H01	G12	0.00488934	7.279549289	12	G	H01.12G	Hybrid	C6_MATa_LYS	C6	G6_HO_MATalpha_URA_2	G6	1.85	1.775	3.625	French Guiana	Far East Asian	7370	1079	Out	2.5	-0.052259545	0.156928392	-0.030159085	0.43480387	Domesticated	Wild	DW	78696	80915	4224.5
1.5M NaCl	H01	H12	0.00221	1.772370227	12	H	H01.12H	Hybrid	C6_MATa_LYS	C6	H9_HO_MATalpha_URA	H9	1.85	3.76	5.61	French Guiana	European farmhouse beer	7370	27166	Out	5.325	-0.328947368	-0.260044643	-0.328947368	-0.260044643	Domesticated	Domesticated	DD	83966	87121	17268
14% ethanol	H01	A1	0.027536631	47.7455564	1	A	H01.1A	Hybrid	A2_MATa_LYS	A2	A2_MATalpha_URA	A2	2.375	2.1	4.475	Wine	Wine	584	583	In	3.875	-0.114019801	0.064947613	-0.016467893	0.131563326	Domesticated	Domesticated	DD	465	402	583.5
14% ethanol	H01	B1	0.030709252	44.57281311	1	B	H01.1B	Hybrid	A2_MATa_LYS	A2	B5_MATalpha_URA	B5	2.375	2.275	4.65	Wine	Brazilian bioethanol	584	30206	Out	3.975	-0.006993401	0.191212818	-0.073895909	0.061598088	Domesticated	Domesticated	DD	41135	44247	15395
14% ethanol	H01	C1	0.026408481	40.74677062	1	C	H01.1C	Hybrid	A2_MATa_LYS	A2	B8_MATalpha_URA	B8	2.375	2.05	4.425	Wine	Mosaic beer	584	13425	Out	4.025	0.279845649	0.349170783	0.13679126	0.241379241	Domesticated	Domesticated	DD	27045	28681	7004.5
14% ethanol	H01	D1	0.02191796	37.07823142	1	D	H01.1D	Hybrid	A2_MATa_LYS	A2	B11_MATalpha_URA	B11	2.375	1.9	4.275	Wine	French dairy	584	22084	Out	3.8	0.062219623	0.432302332	0.034442945	0.546835134	Domesticated	Domesticated	DD	44358	46073	11334
14% ethanol	H01	E1	0.021077976	33.23431793	1	E	H01.1E	Hybrid	A2_MATa_LYS	A2	C2_MATalpha_URA	C2	2.375	4.035	6.41	Wine	African beer	584	35881	Out	5.925	0.021511096	0.421001038	-0.072798124	0.381599493	Domesticated	Domesticated	DD	53075	53807	18232.5
14% ethanol	H01	F1	0.046239634	57.28462606	1	F	H01.1F	Hybrid	A2_MATa_LYS	A2	C6_MATalpha_URA	C6	2.375	1.9	4.275	Wine	French Guiana	584	7392	Out	3.8	0.655155161	0.90400759	0.46934866	0.531058843	Domesticated	Domesticated	DD	61011	63762	3988
14% ethanol	H01	G1	0.024612518	36.93506167	1	G	H01.1G	Hybrid	A2_MATa_LYS	A2	C9_MATalpha_URA	C9	2.375	2	4.375	Wine	Mexican agave	584	825	Out	3.8	0.192807118	0.38784294	0.030448662	0.270439669	Domesticated	Domesticated	DD	59575	60681	704.5
14% ethanol	H01	H1	0.02757829	41.64750143	1	H	H01.1H	Hybrid	A2_MATa_LYS	A2	C11_MATalpha_URA	C11	2.375	3.6	5.975	Wine	Mixed origin	584	62131	Out	5.05	0.336538635	1.098512766	0.161920685	0.80823772	Domesticated	Domesticated	DD	65659	71761	31357.5
14% ethanol	H01	A2	0.028820094	44.81702493	2	A	H01.2A	Hybrid	A2_MATa_LYS	A2	E1_MATalpha_URA	E1	2.375	1.925	4.3	Wine	Sake	584	1448	Out	4.1	0.313378566	0.353768162	0.227257443	0.23869463	Domesticated	Domesticated	DD	60224	68052	1016
14% ethanol	H01	B2	0.028656521	44.33590946	2	B	H01.2B	Hybrid	A2_MATa_LYS	A2	E4_MATalpha_URA	E4	2.375	2.15	4.525	Wine	Asian fermentation	584	5687	Out	3.975	-0.276229782	-0.048390976	-0.166082889	-0.003793952	Domesticated	Wild	DW	62047	70079	3135.5
14% ethanol	H01	C2	0.027157783	35.86432814	2	C	H01.2C	Hybrid	A2_MATa_LYS	A2	E10_MATalpha_URA	E10	2.375	2.1	4.475	Wine	African palm wine	584	676	Out	3.9	0.316159402	0.356661295	0.000576344	0.203625261	Domesticated	Domesticated	DD	62597	68591	630
14% ethanol	H01	D2	0.027766164	34.77863827	2	D	H01.2D	Hybrid	A2_MATa_LYS	A2	F3_MATalpha_URA	F3	2.375	2.3	4.675	Wine	Asian islands	584	907	Out	4	0.34564366	0.512926038	-0.029713241	0.147984141	Domesticated	Wild	DW	59850	66774	745.5
14% ethanol	H01	E2	0.027915591	38.10309494	2	E	H01.2E	Hybrid	A2_MATa_LYS	A2	F6_MATalpha_URA	F6	2.375	1.925	4.3	Wine	American	584	1020	Out	3.65	0.110961272	0.220046116	0.06303554	0.108369572	Domesticated	Wild	DW	54508	61646	802
14% ethanol	H01	F2	0.024699647	29.4826751	2	F	H01.2F	Hybrid	A2_MATa_LYS	A2	F12_MATalpha_URA	F12	2.375	3.55	5.925	Wine	Malaysian	584	730	Out	3.425	0.197029717	0.430945914	-0.177464941	0.130205247	Domesticated	Wild	DW	64315	69874	657
14% ethanol	H01	G2	0.024459211	37.27329496	2	G	H01.2G	Hybrid	A2_MATa_LYS	A2	G6_MATalpha_URA	G6	2.375	2.075	4.45	Wine	Far East Asian	584	1104	Out	3.8	0.185377372	0.323760877	0.039885009	0.235643287	Domesticated	Wild	DW	60589	66779	844
14% ethanol	H01	H2	0.030156085	42.82870347	2	H	H01.2H	Hybrid	A2_MATa_LYS	A2	G8_MATalpha_URA	G8	2.375	2.025	4.4	Wine	China	584	899	Out	4.1	0.455154571	0.458304166	0.194874956	0.289092166	Domesticated	Wild	DW	86750	89552	741.5
14% ethanol	H01	A3	0.035252048	40.34217432	3	A	H01.3A	Hybrid	A2_MATa_LYS	A2	H6_MATalpha_URA	H6	2.375	3.73	6.105	Wine	Ale beer	584	45556	Out	5.9	0.70843531	1.273021027	0.125503456	0.237674184	Domesticated	Domesticated	DD	56312	60387	23070
14% ethanol	H01	B3	0.036784743	42.19901975	3	B	H01.3B	Hybrid	A2_MATa_LYS	A2	H9_MATalpha_URA	H9	2.375	3.72	6.095	Wine	European farmhouse beer	584	51456	Out	5.5	0.232382035	0.457323516	0.112483599	0.143977947	Domesticated	Domesticated	DD	64194	70063	26020
14% ethanol	H01	C3	0.027474955	40.87584158	3	C	H01.3C	Hybrid	A2_MATa_LYS	A2	A2_HO_MATalpha_URA	A2	2.375	1.15	3.525	Wine	Wine	584	569	In	3.075	0.222186957	0.27451791	0.062005063	0.099803665	Domesticated	Domesticated	DD	437	367	576.5
14% ethanol	H01	D3	0.02863194	38.23142566	3	D	H01.3D	Hybrid	A2_MATa_LYS	A2	B5_HO_MATalpha_URA	B5	2.375	1.12	3.495	Wine	Brazilian bioethanol	584	840	Out	3.125	0.387602146	0.439489598	0.066615829	0.194896804	Domesticated	Domesticated	DD	26494	28511	712
14% ethanol	H01	E3	0.031817303	38.80944541	3	E	H01.3E	Hybrid	A2_MATa_LYS	A2	B8_HO_MATalpha_URA	B8	2.375	0.9625	3.3375	Wine	Mosaic beer	584	1076	Out	2.9	0.54197576	1.111227322	0.082741961	0.418366244	Domesticated	Domesticated	DD	21694	23465	830
14% ethanol	H01	F3	0.026545582	33.48531633	3	F	H01.3F	Hybrid	A2_MATa_LYS	A2	B11_HO_MATalpha_URA	B11	2.375	0.925	3.3	Wine	French dairy	584	708	Out	2.825	0.286490043	1.175797775	-0.065795538	0.723184806	Domesticated	Domesticated	DD	34550	36409	646
14% ethanol	H01	G3	0.019700818	29.05756051	3	G	H01.3G	Hybrid	A2_MATa_LYS	A2	C2_HO_MATalpha_URA	C2	2.375	2.05	4.425	Wine	African beer	584	21554	Out	3.8	-0.045230715	0.056905674	-0.189325183	-0.03381152	Domesticated	Domesticated	DD	44072	45265	11069
14% ethanol	H01	H3	0.058454782	63.79546168	3	H	H01.3H	Hybrid	A2_MATa_LYS	A2	C6_HO_MATalpha_URA	C6	2.375	2.1	4.475	Wine	French Guiana	584	924	Out	4	1.623297087	1.724081526	0.779825055	0.829104638	Domesticated	Domesticated	DD	57797	60834	754
14% ethanol	H01	A4	0.040504369	55.89081342	4	A	H01.4A	Hybrid	A2_MATa_LYS	A2	C9_HO_MATalpha_URA	C9	2.375	0.925	3.3	Wine	Mexican agave	584	798	Out	3.025	0.05351785	0.371149509	0.26995612	0.399830188	Domesticated	Domesticated	DD	59562	60706	691
14% ethanol	H01	B4	0.033659389	48.49299658	4	B	H01.4B	Hybrid	A2_MATa_LYS	A2	E4_HO_MATalpha_URA	E4	2.375	0.95	3.325	Wine	Asian fermentation	584	788	Out	2.825	0.392384921	0.502382193	0.127415227	0.229909337	Domesticated	Wild	DW	59903	68156	686
14% ethanol	H01	C4	0.038223355	44.73256094	4	C	H01.4C	Hybrid	A2_MATa_LYS	A2	F3_HO_MATalpha_URA	F3	2.375	2.125	4.5	Wine	Asian islands	584	914	Out	3.925	0.343429291	0.557397463	0.247990541	0.259201927	Domesticated	Wild	DW	59865	66830	749
14% ethanol	H01	D4	0.036198662	44.1044124	4	D	H01.4D	Hybrid	A2_MATa_LYS	A2	F6_HO_MATalpha_URA	F6	2.375	0.875	3.25	Wine	American	584	1039	Out	2.75	0.685998036	0.719476495	0.062931064	0.140579179	Domesticated	Wild	DW	54518	61649	811.5
14% ethanol	H01	E4	0.061973656	52.88579305	4	E	H01.4E	Hybrid	A2_MATa_LYS	A2	F12_HO_MATalpha_URA	F12	2.375	1.85	4.225	Wine	Malaysian	584	691	Out	3.775	0.671216221	1.147497944	0.292766427	0.378083319	Domesticated	Wild	DW	64295	69887	637.5
14% ethanol	H01	F4	0.026673396	33.22314387	4	F	H01.4F	Hybrid	A2_MATa_LYS	A2	G6_HO_MATalpha_URA_1	G6	2.375	2.875	5.25	Wine	Far East Asian	584	1094	Out	4.7	0.292684371	0.308435674	-0.073109869	0.096293016	Domesticated	Wild	DW	60564	66734	839
14% ethanol	H01	G4	0.027264386	36.15255726	4	G	H01.4G	Hybrid	A2_MATa_LYS	A2	G6_HO_MATalpha_URA_2	G6	2.375	1.775	4.15	Wine	Far East Asian	584	1079	Out	3.975	0.059019246	0.175719832	0.008617627	0.030297742	Domesticated	Wild	DW	60577	66764	831.5
14% ethanol	H01	H4	0.022643775	20.91879053	4	H	H01.4H	Hybrid	A2_MATa_LYS	A2	H9_HO_MATalpha_URA	H9	2.375	3.76	6.135	Wine	European farmhouse beer	584	27166	Out	5.725	0.097395067	0.279231377	-0.416388149	-0.125792359	Domesticated	Domesticated	DD	51197	56290	13875
14% ethanol	H01	A5	0.032841821	68.14786295	5	A	H01.5A	Hybrid	C2_MATa_LYS	C2	A2_MATalpha_URA	A2	4.05	2.1	6.15	African beer	Wine	36657	583	Out	4.85	0.056672577	0.833607494	0.40380836	1.113588044	Domesticated	Domesticated	DD	53576	54312	18620
14% ethanol	H01	B5	0.032425095	42.12562894	5	B	H01.5B	Hybrid	C2_MATa_LYS	C2	B5_MATalpha_URA	B5	4.05	2.275	6.325	African beer	Brazilian bioethanol	36657	30206	Out	5.025	0.048489636	0.818202547	-0.124741865	0.314990497	Domesticated	Domesticated	DD	77106	77146	33431.5
14% ethanol	H01	C5	0.030389492	42.4076411	5	C	H01.5C	Hybrid	C2_MATa_LYS	C2	B8_MATalpha_URA	B8	4.05	2.05	6.1	African beer	Mosaic beer	36657	13425	Out	5.6	0.64146789	1.613556571	0.422888574	0.854113221	Domesticated	Domesticated	DD	65336	65564	25041
14% ethanol	H01	D5	0.020598249	30.52362145	5	D	H01.5D	Hybrid	C2_MATa_LYS	C2	B11_MATalpha_URA	B11	4.05	1.9	5.95	African beer	French dairy	36657	22084	Out	5.675	1.06579478	1.800050123	0.914849167	1.177336329	Domesticated	Domesticated	DD	77255	76253	29370.5
14% ethanol	H01	E5	0.016858715	20.51189852	5	E	H01.5E	Hybrid	C2_MATa_LYS	C2	C2_MATalpha_URA	C2	4.05	4.035	8.085	African beer	African beer	36657	35881	In	6.425	0.866499558	1.447915856	0.286780202	0.454397489	Domesticated	Domesticated	DD	34923	1179	36269
14% ethanol	H01	F5	0.062834801	51.39504431	5	F	H01.5F	Hybrid	C2_MATa_LYS	C2	C6_MATalpha_URA	C6	4.05	1.9	5.95	African beer	French Guiana	36657	7392	Out	4.7	1.249181869	2.845646546	0.318281094	0.871398259	Domesticated	Domesticated	DD	91841	91893	22024.5
14% ethanol	H01	G5	0.018183853	24.93941843	5	G	H01.5G	Hybrid	C2_MATa_LYS	C2	C9_MATalpha_URA	C9	4.05	2	6.05	African beer	Mexican agave	36657	825	Out	5.675	0.225771175	0.857742201	0.118276733	0.304290056	Domesticated	Domesticated	DD	91261	90020	18741
14% ethanol	H01	H5	0.012288106	19.73465807	5	H	H01.5H	Hybrid	C2_MATa_LYS	C2	C11_MATalpha_URA	C11	4.05	3.6	7.65	African beer	Mixed origin	36657	62131	Out	3.725	1.17506361	1.365096505	0.238021302	0.508708126	Domesticated	Domesticated	DD	99901	100406	49394
14% ethanol	H01	A6	0.018724692	32.93074378	6	A	H01.6A	Hybrid	C2_MATa_LYS	C2	H6_MATalpha_URA	H6	4.05	3.73	7.78	African beer	Ale beer	36657	45556	Out	4.125	0.803280995	1.475935067	0.122130414	0.454309748	Domesticated	Domesticated	DD	90220	90184	41106.5
14% ethanol	H01	B6	0.023567495	35.44143166	6	B	H01.6B	Hybrid	C2_MATa_LYS	C2	H9_MATalpha_URA	H9	4.05	3.72	7.77	African beer	European farmhouse beer	36657	51456	Out	5.225	-0.210429218	0.362670501	-0.065665229	0.315746251	Domesticated	Domesticated	DD	96904	97911	44056.5
14% ethanol	H01	C6	0.034826335	48.28719232	6	C	H01.6C	Hybrid	C2_MATa_LYS	C2	A2_HO_MATalpha_URA	A2	4.05	1.15	5.2	African beer	Wine	36657	569	Out	4.825	0.549203306	1.558706531	0.254561147	0.774292706	Domesticated	Domesticated	DD	53561	54322	18613
14% ethanol	H01	D6	0.026733938	38.18270229	6	D	H01.6D	Hybrid	C2_MATa_LYS	C2	B5_HO_MATalpha_URA	B5	4.05	1.12	5.17	African beer	Brazilian bioethanol	36657	840	Out	4.975	0.396278176	1.238250914	0.356521695	0.732113572	Domesticated	Domesticated	DD	63895	65061	18748.5
14% ethanol	H01	E6	0.016102924	30.85038771	6	E	H01.6E	Hybrid	C2_MATa_LYS	C2	B8_HO_MATalpha_URA	B8	4.05	0.9625	5.0125	African beer	Mosaic beer	36657	1076	Out	4.55	0.693808103	1.260280683	0.633982992	0.771943233	Domesticated	Domesticated	DD	60128	61073	18866.5
14% ethanol	H01	F6	0.016159565	27.60459045	6	F	H01.6F	Hybrid	C2_MATa_LYS	C2	B11_HO_MATalpha_URA	B11	4.05	0.925	4.975	African beer	French dairy	36657	708	Out	4.25	2.407989946	2.798524874	0.73172856	1.911682321	Domesticated	Domesticated	DD	67937	68201	18682.5
14% ethanol	H01	G6	0.019399174	21.50468426	6	G	H01.6G	Hybrid	C2_MATa_LYS	C2	C2_HO_MATalpha_URA	C2	4.05	2.05	6.1	African beer	African beer	36657	21554	In	4.675	0.165390741	0.814046281	-0.115221995	0.068671011	Domesticated	Domesticated	DD	34871	14318	29105.5
14% ethanol	H01	H6	0.07867969	66.17850938	6	H	H01.6H	Hybrid	C2_MATa_LYS	C2	C6_HO_MATalpha_URA	C6	4.05	2.1	6.15	African beer	French Guiana	36657	924	Out	5.475	2.530937858	4.82281689	0.951461771	1.654958749	Domesticated	Domesticated	DD	88707	89181	18790.5
14% ethanol	H01	A7	0.025624777	39.58890323	7	A	H01.7A	Hybrid	C2_MATa_LYS	C2	E1_MATalpha_URA	E1	4.05	1.925	5.975	African beer	Sake	36657	1448	Out	5.575	0.167762772	0.920527212	0.084091955	0.509341388	Domesticated	Domesticated	DD	89665	94227	19052.5
14% ethanol	H01	B7	0.030196429	45.04144887	7	B	H01.7B	Hybrid	C2_MATa_LYS	C2	E4_MATalpha_URA	E4	4.05	2.15	6.2	African beer	Asian fermentation	36657	5687	Out	5	-0.23733673	0.362191661	-0.152812351	0.303540461	Domesticated	Wild	DW	91439	96094	21172
14% ethanol	H01	C7	0.022261871	32.41608243	7	C	H01.7C	Hybrid	C2_MATa_LYS	C2	E10_MATalpha_URA	E10	4.05	2.1	6.15	African beer	African palm wine	36657	676	Out	5.525	0.147395631	0.844109828	0.364877661	0.633436391	Domesticated	Domesticated	DD	91497	94449	18666.5
14% ethanol	H01	D7	0.024627836	31.79586673	7	D	H01.7D	Hybrid	C2_MATa_LYS	C2	F3_MATalpha_URA	F3	4.05	2.3	6.35	African beer	Asian islands	36657	907	Out	5.625	0.532426538	1.366604003	0.284830509	0.562926138	Domesticated	Wild	DW	89178	93033	18782
14% ethanol	H01	E7	0.066251992	66.73156323	7	E	H01.7E	Hybrid	C2_MATa_LYS	C2	F6_MATalpha_URA	F6	4.05	1.925	5.975	African beer	American	36657	1020	Out	4.925	1.636641209	3.436157273	1.027603381	1.731987314	Domesticated	Wild	DW	83888	87821	18838.5
14% ethanol	H01	F7	0.060387759	36.56645806	7	F	H01.7F	Hybrid	C2_MATa_LYS	C2	F12_MATalpha_URA	F12	4.05	3.55	7.6	African beer	Malaysian	36657	730	Out	4.85	3.348193187	5.482961741	1.239414496	1.266347672	Domesticated	Wild	DW	93933	96522	18693.5
14% ethanol	H01	G7	0.023545206	22.79359574	7	G	H01.7G	Hybrid	C2_MATa_LYS	C2	G6_MATalpha_URA	G6	4.05	2.075	6.125	African beer	Far East Asian	36657	1104	Out	5.35	0.442720076	1.235833569	-0.06913686	0.127642205	Domesticated	Wild	DW	90439	93671	18880.5
14% ethanol	H01	H7	0.050783293	23.26395758	7	H	H01.7H	Hybrid	C2_MATa_LYS	C2	G8_MATalpha_URA	G8	4.05	2.025	6.075	African beer	China	36657	899	Out	5.55	1.45050182	2.988430712	-0.239843869	-0.000359904	Domesticated	Wild	DW	116857	116843	18778
14% ethanol	H01	A8	0.029569286	47.91467726	8	A	H01.8A	Hybrid	C2_MATa_LYS	C2	C9_HO_MATalpha_URA	C9	4.05	0.925	4.975	African beer	Mexican agave	36657	798	Out	4.625	-0.230903455	0.369314502	0.088721632	0.598474156	Domesticated	Domesticated	DD	91258	90044	18727.5
14% ethanol	H01	B8	0.033890321	45.70000652	8	B	H01.8B	Hybrid	C2_MATa_LYS	C2	E4_HO_MATalpha_URA	E4	4.05	0.95	5	African beer	Asian fermentation	36657	788	Out	4.525	0.401937855	1.344087121	0.062480912	0.550387108	Domesticated	Wild	DW	89317	94294	18722.5
14% ethanol	H01	C8	0.023437833	36.32990788	8	C	H01.8C	Hybrid	C2_MATa_LYS	C2	F3_HO_MATalpha_URA	F3	4.05	2.125	6.175	African beer	Asian islands	36657	914	Out	6.225	-0.176234757	0.412183568	0.031941435	0.420638674	Domesticated	Wild	DW	89183	93047	18785.5
14% ethanol	H01	D8	0.019351856	28.61840731	8	D	H01.8D	Hybrid	C2_MATa_LYS	C2	F6_HO_MATalpha_URA	F6	4.05	0.875	4.925	African beer	American	36657	1039	Out	4.625	-0.098663031	0.476573747	-0.310286829	-0.003427778	Domesticated	Wild	DW	83894	87826	18848
14% ethanol	H01	E8	0.072224352	47.7622239	8	E	H01.8E	Hybrid	C2_MATa_LYS	C2	F12_HO_MATalpha_URA	F12	4.05	1.85	5.9	African beer	Malaysian	36657	691	Out	5.45	0.947642214	2.453674987	0.167523374	0.680304328	Domesticated	Wild	DW	93908	96508	18674
14% ethanol	H01	F8	0.0174675	15.05042941	8	F	H01.8F	Hybrid	C2_MATa_LYS	C2	G6_HO_MATalpha_URA_1	G6	4.05	2.875	6.925	African beer	Far East Asian	36657	1094	Out	2.725	-0.132580519	0.40419709	-0.392302088	-0.260544422	Domesticated	Wild	DW	90417	93649	18875.5
14% ethanol	H01	G8	0.030820078	23.20101727	8	G	H01.8G	Hybrid	C2_MATa_LYS	C2	G6_HO_MATalpha_URA_2	G6	4.05	1.775	5.825	African beer	Far East Asian	36657	1079	Out	5.625	0.19713152	1.021876401	-0.324278635	-0.077047863	Domesticated	Wild	DW	90421	93663	18868
14% ethanol	H01	H8	0.021992759	30.8063018	8	H	H01.8H	Hybrid	C2_MATa_LYS	C2	H9_HO_MATalpha_URA	H9	4.05	3.76	7.81	African beer	European farmhouse beer	36657	27166	Out	4.125	0.489212898	1.254544651	0.932582654	1.204029342	Domesticated	Domesticated	DD	84499	86109	31911.5
14% ethanol	H01	A9	0.072079416	59.75495363	9	A	H01.9A	Hybrid	C6_MATa_LYS	C6	A2_MATalpha_URA	A2	1.85	2.1	3.95	French Guiana	Wine	7370	583	Out	3.5	0.582901435	0.881559442	0.230919061	0.613184588	Domesticated	Domesticated	DD	61064	63868	3976.5
14% ethanol	H01	B9	0.016684017	25.61859822	9	B	H01.9B	Hybrid	C6_MATa_LYS	C6	B5_MATalpha_URA	B5	1.85	2.275	4.125	French Guiana	Brazilian bioethanol	7370	30206	Out	3.725	-0.633610307	-0.563598567	-0.467713905	-0.304481317	Domesticated	Domesticated	DD	77374	79675	18788
14% ethanol	H01	C9	0.112816853	65.24011886	9	C	H01.9C	Hybrid	C6_MATa_LYS	C6	B8_MATalpha_URA	B8	1.85	2.05	3.9	French Guiana	Mosaic beer	7370	13425	Out	2.45	1.477516732	2.522781643	1.18897862	1.357701442	Domesticated	Domesticated	DD	69578	71904	10397.5
14% ethanol	H01	D9	0.091959298	73.09064257	9	D	H01.9D	Hybrid	C6_MATa_LYS	C6	B11_MATalpha_URA	B11	1.85	1.9	3.75	French Guiana	French dairy	7370	22084	Out	3.625	1.019473983	2.313408931	1.862009054	2.884150877	Domesticated	Domesticated	DD	83225	84344	14727
14% ethanol	H01	E9	0.085370847	65.10707908	9	E	H01.9E	Hybrid	C6_MATa_LYS	C6	C2_MATalpha_URA	C2	1.85	4.035	5.885	French Guiana	African beer	7370	35881	Out	5.4	0.874788163	2.128940911	1.549396794	2.444411196	Domesticated	Domesticated	DD	91388	91476	21625.5
14% ethanol	H01	F9	0.052139172	47.90058204	9	F	H01.9F	Hybrid	C6_MATa_LYS	C6	C6_MATalpha_URA	C6	1.85	1.9	3.75	French Guiana	French Guiana	7370	7392	In	2.075	0.145003304	0.419274342	0.228648259	0.484722253	Domesticated	Domesticated	DD	7025	801	7381
14% ethanol	H01	G9	0.073265074	68.00640274	9	G	H01.9G	Hybrid	C6_MATa_LYS	C6	C9_MATalpha_URA	C9	1.85	2	3.85	French Guiana	Mexican agave	7370	825	Out	3.6	0.608939096	1.427165777	1.662925561	1.843084117	Domesticated	Domesticated	DD	56936	55036	4097.5
14% ethanol	H01	H9	0.071089641	72.59889198	9	H	H01.9H	Hybrid	C6_MATa_LYS	C6	C11_MATalpha_URA	C11	1.85	3.6	5.45	French Guiana	Mixed origin	7370	62131	Out	5.125	0.561165456	1.777709376	1.842753585	3.060482942	Domesticated	Domesticated	DD	100838	104854	34750.5
14% ethanol	H01	A10	0.05248825	71.99093054	10	A	H01.10A	Hybrid	C6_MATa_LYS	C6	E1_MATalpha_URA	E1	1.85	1.925	3.775	French Guiana	Sake	7370	1448	Out	3.425	0.152669248	0.555674305	0.971380418	1.320182717	Domesticated	Domesticated	DD	78731	82094	4409
14% ethanol	H01	B10	0.052557646	70.63591326	10	B	H01.10B	Hybrid	C6_MATa_LYS	C6	E4_MATalpha_URA	E4	1.85	2.15	4	French Guiana	Asian fermentation	7370	5687	Out	3.7	0.154193228	0.23476699	0.328595656	0.794974719	Domesticated	Wild	DW	80503	83962	6528.5
14% ethanol	H01	C10	0.102225637	76.30592434	10	C	H01.10C	Hybrid	C6_MATa_LYS	C6	E10_MATalpha_URA	E10	1.85	2.1	3.95	French Guiana	African palm wine	7370	676	Out	3.7	1.244928122	2.148390297	1.987909788	2.096303356	Domesticated	Domesticated	DD	80556	82244	4023
14% ethanol	H01	D10	0.088011892	56.75059711	10	D	H01.10D	Hybrid	C6_MATa_LYS	C6	F3_MATalpha_URA	F3	1.85	2.3	4.15	French Guiana	Asian islands	7370	907	Out	3.775	0.93278688	1.857185747	1.222182171	1.257142002	Domesticated	Wild	DW	78271	80881	4138.5
14% ethanol	H01	E10	0.053839472	50.7185165	10	E	H01.10E	Hybrid	C6_MATa_LYS	C6	F6_MATalpha_URA	F6	1.85	1.925	3.775	French Guiana	American	7370	1020	Out	3.225	0.182342779	0.523822962	0.541055395	0.735456329	Domesticated	Wild	DW	72832	75646	4195
14% ethanol	H01	F10	0.060059815	54.68571983	10	F	H01.10F	Hybrid	C6_MATa_LYS	C6	F12_MATalpha_URA	F12	1.85	3.55	5.4	French Guiana	Malaysian	7370	730	Out	4.875	0.318944746	1.021389911	1.141327806	1.61236629	Domesticated	Wild	DW	82482	83997	4050
14% ethanol	H01	G10	0.042595974	52.11122122	10	G	H01.10G	Hybrid	C6_MATa_LYS	C6	G6_MATalpha_URA	G6	1.85	2.075	3.925	French Guiana	Far East Asian	7370	1104	Out	3.55	-0.064570276	0.377256405	1.040518208	1.083417741	Domesticated	Wild	DW	78706	80921	4237
14% ethanol	H01	H10	0.069376343	63.68447957	10	H	H01.10H	Hybrid	C6_MATa_LYS	C6	G8_MATalpha_URA	G8	1.85	2.025	3.875	French Guiana	China	7370	899	Out	3.6	0.523540545	1.094067461	1.080907664	1.268676282	Domesticated	Wild	DW	104480	103895	4134.5
14% ethanol	H01	A11	0.049666482	69.49090585	11	A	H01.11A	Hybrid	C6_MATa_LYS	C6	H6_MATalpha_URA	H6	1.85	3.73	5.58	French Guiana	Ale beer	7370	45556	Out	5.4	0.090701755	0.776342374	1.367934945	1.532243308	Domesticated	Domesticated	DD	93061	96049	26463
14% ethanol	H01	B11	0.117792885	74.22964953	11	B	H01.11B	Hybrid	C6_MATa_LYS	C6	H9_MATalpha_URA	H9	1.85	3.72	5.57	French Guiana	European farmhouse beer	7370	51456	Out	5.525	1.586792975	2.125111667	0.95690014	1.339028672	Domesticated	Domesticated	DD	96870	100471	29413
14% ethanol	H01	C11	0.091633136	59.73430454	11	C	H01.11C	Hybrid	C6_MATa_LYS	C6	A2_HO_MATalpha_URA	A2	1.85	1.15	3	French Guiana	Wine	7370	569	Out	2.8	1.012311292	1.694441586	0.55197132	0.865894143	Domesticated	Domesticated	DD	61037	63842	3969.5
14% ethanol	H01	D11	0.043910541	34.36780927	11	D	H01.11D	Hybrid	C6_MATa_LYS	C6	B5_HO_MATalpha_URA	B5	1.85	1.12	2.97	French Guiana	Brazilian bioethanol	7370	840	Out	2.65	-0.035701699	0.357718541	0.220989508	0.280333012	Domesticated	Domesticated	DD	64150	66396	4105
14% ethanol	H01	E11	0.066307891	52.78124114	11	E	H01.11E	Hybrid	C6_MATa_LYS	C6	B8_HO_MATalpha_URA	B8	1.85	0.9625	2.8125	French Guiana	Mosaic beer	7370	1076	Out	2.55	0.456155758	1.40930373	1.066754166	1.376531829	Domesticated	Domesticated	DD	64109	66627	4223
14% ethanol	H01	F11	0.068740095	54.28300557	11	F	H01.11F	Hybrid	C6_MATa_LYS	C6	B11_HO_MATalpha_URA	B11	1.85	0.925	2.775	French Guiana	French dairy	7370	708	Out	1.55	0.509568211	1.788479124	1.125558731	2.801462588	Domesticated	Domesticated	DD	73318	74802	4039
14% ethanol	H01	G11	0.086654088	64.04488704	11	G	H01.11G	Hybrid	C6_MATa_LYS	C6	C2_HO_MATalpha_URA	C2	1.85	2.05	3.9	French Guiana	African beer	7370	21554	Out	3.575	0.902968814	1.787096799	1.507804558	1.569844028	Domesticated	Domesticated	DD	82450	83191	14462
14% ethanol	H01	H11	0.026828302	39.1661733	11	H	H01.11H	Hybrid	C6_MATa_LYS	C6	C6_HO_MATalpha_URA	C6	1.85	2.1	3.95	French Guiana	French Guiana	7370	924	In	3.775	-0.410836546	-0.20882879	0.154926133	0.317606085	Domesticated	Domesticated	DD	7006	6640	4147
14% ethanol	H01	A12	0.056199573	49.58607876	12	A	H01.12A	Hybrid	C6_MATa_LYS	C6	C9_HO_MATalpha_URA	C9	1.85	0.925	2.775	French Guiana	Mexican agave	7370	798	Out	2.525	0.234171839	0.338355247	0.126699369	0.425947273	Domesticated	Domesticated	DD	56926	55059	4084
14% ethanol	H01	B12	0.051382735	47.79665249	12	B	H01.12B	Hybrid	C6_MATa_LYS	C6	E4_HO_MATalpha_URA	E4	1.85	0.95	2.8	French Guiana	Asian fermentation	7370	788	Out	2.575	0.128391562	0.474181799	0.111225901	0.394489098	Domesticated	Wild	DW	78334	81970	4079
14% ethanol	H01	C12	0.055457055	59.40280001	12	C	H01.12C	Hybrid	C6_MATa_LYS	C6	F3_HO_MATalpha_URA	F3	1.85	2.125	3.975	French Guiana	Asian islands	7370	914	Out	3.75	0.217865746	0.499075499	0.687320839	0.955852949	Domesticated	Wild	DW	78278	80905	4142
14% ethanol	H01	D12	0.051717767	54.2579896	12	D	H01.12D	Hybrid	C6_MATa_LYS	C6	F6_HO_MATalpha_URA	F6	1.85	0.875	2.725	French Guiana	American	7370	1039	Out	2.075	0.135749045	0.543665771	0.307635665	0.618882054	Domesticated	Wild	DW	72847	75636	4204.5
14% ethanol	H01	E12	0.057614528	64.44351346	12	E	H01.12E	Hybrid	C6_MATa_LYS	C6	F12_HO_MATalpha_URA	F12	1.85	1.85	3.7	French Guiana	Malaysian	7370	691	Out	3.475	0.265244974	0.394700188	0.575289049	0.939689765	Domesticated	Wild	DW	82459	84005	4030.5
14% ethanol	H01	F12	0.068673255	47.64674326	12	F	H01.12F	Hybrid	C6_MATa_LYS	C6	G6_HO_MATalpha_URA_1	G6	1.85	2.875	4.725	French Guiana	Far East Asian	7370	1094	Out	4.125	0.508100378	1.091351101	0.86570272	0.894332112	Domesticated	Wild	DW	78690	80921	4232
14% ethanol	H01	G12	0.041380973	49.35159259	12	G	H01.12G	Hybrid	C6_MATa_LYS	C6	G6_HO_MATalpha_URA_2	G6	1.85	1.775	3.625	French Guiana	Far East Asian	7370	1079	Out	2.5	-0.091252335	0.161062703	0.437347558	0.648531136	Domesticated	Wild	DW	78696	80915	4224.5
14% ethanol	H01	H12	0.048383336	62.31731785	12	H	H01.12H	Hybrid	C6_MATa_LYS	C6	H9_HO_MATalpha_URA	H9	1.85	3.76	5.61	French Guiana	European farmhouse beer	7370	27166	Out	5.325	0.062523203	0.604639521	1.440158161	2.318963633	Domesticated	Domesticated	DD	83966	87121	17268
Control	H01	A1	0.05411926	60.38445293	1	A	H01.1A	Hybrid	A2_MATa_LYS	A2	A2_MATalpha_URA	A2	2.375	2.1	4.475	Wine	Wine	584	583	In	3.875	0.461042545	0.579653836	0.010351162	0.042111302	Domesticated	Domesticated	DD	465	402	583.5
Control	H01	B1	0.050212814	60.41614418	1	B	H01.1B	Hybrid	A2_MATa_LYS	A2	B5_MATalpha_URA	B5	2.375	2.275	4.65	Wine	Brazilian bioethanol	584	30206	Out	3.975	0.247533526	0.299315042	0.010881419	0.024775371	Domesticated	Domesticated	DD	41135	44247	15395
Control	H01	C1	0.052627755	63.83806521	1	C	H01.1C	Hybrid	A2_MATa_LYS	A2	B8_MATalpha_URA	B8	2.375	2.05	4.425	Wine	Mosaic beer	584	13425	Out	4.025	0.420776797	0.845037734	0.068136916	0.278586619	Domesticated	Domesticated	DD	27045	28681	7004.5
Control	H01	D1	0.055594696	58.59425473	1	D	H01.1D	Hybrid	A2_MATa_LYS	A2	B11_MATalpha_URA	B11	2.375	1.9	4.275	Wine	French dairy	584	22084	Out	3.8	0.500874461	1.142120138	-0.01960239	0.255287429	Domesticated	Domesticated	DD	44358	46073	11334
Control	H01	E1	0.039499688	55.66280295	1	E	H01.1E	Hybrid	A2_MATa_LYS	A2	C2_MATalpha_URA	C2	2.375	4.035	6.41	Wine	African beer	584	35881	Out	5.925	0.066362032	0.314826029	-0.068651368	0.089238505	Domesticated	Domesticated	DD	53075	53807	18232.5
Control	H01	F1	0.025631513	68.53140496	1	F	H01.1F	Hybrid	A2_MATa_LYS	A2	C6_MATalpha_URA	C6	2.375	1.9	4.275	Wine	French Guiana	584	7392	Out	3.8	-0.308033209	-0.234813738	0.14666576	0.406703016	Domesticated	Domesticated	DD	61011	63762	3988
Control	H01	G1	0.050193435	60.53891222	1	G	H01.1G	Hybrid	A2_MATa_LYS	A2	C9_MATalpha_URA	C9	2.375	2	4.375	Wine	Mexican agave	584	825	Out	3.8	0.329307981	0.342059549	0.012935571	0.053657719	Domesticated	Domesticated	DD	59575	60681	704.5
Control	H01	H1	0.039329497	51.3329734	1	H	H01.1H	Hybrid	A2_MATa_LYS	A2	C11_MATalpha_URA	C11	2.375	3.6	5.975	Wine	Mixed origin	584	62131	Out	5.05	-0.054926985	2.74307150315906e-05	-0.141097968	0.090994304	Domesticated	Domesticated	DD	65659	71761	31357.5
Control	H01	A2	0.052951637	57.2953415	2	A	H01.2A	Hybrid	A2_MATa_LYS	A2	E1_MATalpha_URA	E1	2.375	1.925	4.3	Wine	Sake	584	1448	Out	4.1	0.429520551	0.60917301	-0.041335774	0.072536672	Domesticated	Domesticated	DD	60224	68052	1016
Control	H01	B2	0.048258711	59.00750265	2	B	H01.2B	Hybrid	A2_MATa_LYS	A2	E4_MATalpha_URA	E4	2.375	2.15	4.525	Wine	Asian fermentation	584	5687	Out	3.975	-0.205670975	-0.013069823	-0.108505336	-0.063039935	Domesticated	Wild	DW	62047	70079	3135.5
Control	H01	C2	0.043415459	49.42617544	2	C	H01.2C	Hybrid	A2_MATa_LYS	A2	E10_MATalpha_URA	E10	2.375	2.1	4.475	Wine	African palm wine	584	676	Out	3.9	0.172075	0.188197172	-0.173002464	0.070071443	Domesticated	Domesticated	DD	62597	68591	630
Control	H01	D2	0.04628097	57.7656622	2	D	H01.2D	Hybrid	A2_MATa_LYS	A2	F3_MATalpha_URA	F3	2.375	2.3	4.675	Wine	Asian islands	584	907	Out	4	0.249434421	0.599991188	-0.033466379	0.141659901	Domesticated	Wild	DW	59850	66774	745.5
Control	H01	E2	0.049282911	62.90164853	2	E	H01.2E	Hybrid	A2_MATa_LYS	A2	F6_MATalpha_URA	F6	2.375	1.925	4.3	Wine	American	584	1020	Out	3.65	0.060078453	0.179985166	-0.047565486	-4.39E-05	Domesticated	Wild	DW	54508	61646	802
Control	H01	F2	0.040069695	58.50885502	2	F	H01.2F	Hybrid	A2_MATa_LYS	A2	F12_MATalpha_URA	F12	2.375	3.55	5.925	Wine	Malaysian	584	730	Out	3.425	0.032131864	0.056358769	-0.021031296	0.044681713	Domesticated	Wild	DW	64315	69874	657
Control	H01	G2	0.048060668	60.34622379	2	G	H01.2G	Hybrid	A2_MATa_LYS	A2	G6_MATalpha_URA	G6	2.375	2.075	4.45	Wine	Far East Asian	584	1104	Out	3.8	0.297480416	0.326232743	0.009711513	0.021794001	Domesticated	Wild	DW	60589	66779	844
Control	H01	H2	0.05141945	57.5161142	2	H	H01.2H	Hybrid	A2_MATa_LYS	A2	G8_MATalpha_URA	G8	2.375	2.025	4.4	Wine	China	584	899	Out	4.1	0.388156508	0.55437012	-0.03764181	0.101427739	Domesticated	Wild	DW	86750	89552	741.5
Control	H01	A3	0.03521841	53.56574942	3	A	H01.3A	Hybrid	A2_MATa_LYS	A2	H6_MATalpha_URA	H6	2.375	3.73	6.105	Wine	Ale beer	584	45556	Out	5.9	-0.049218429	0.407788322	-0.103739215	0.104146232	Domesticated	Domesticated	DD	56312	60387	23070
Control	H01	B3	0.041944879	50.19422178	3	B	H01.3B	Hybrid	A2_MATa_LYS	A2	H9_MATalpha_URA	H9	2.375	3.72	6.095	Wine	European farmhouse beer	584	51456	Out	5.5	0.132374189	0.307390838	-0.160151532	-0.056258404	Domesticated	Domesticated	DD	64194	70063	26020
Control	H01	C3	0.047621384	57.47672399	3	C	H01.3C	Hybrid	A2_MATa_LYS	A2	A2_HO_MATalpha_URA	A2	2.375	1.15	3.525	Wine	Wine	584	569	In	3.075	0.084964738	0.176800763	-0.051822398	-0.045109507	Domesticated	Domesticated	DD	437	367	576.5
Control	H01	D3	0.049987323	59.56934151	3	D	H01.3D	Hybrid	A2_MATa_LYS	A2	B5_HO_MATalpha_URA	B5	2.375	1.12	3.495	Wine	Brazilian bioethanol	584	840	Out	3.125	0.349493779	0.394920493	-0.003287262	0.104890391	Domesticated	Domesticated	DD	26494	28511	712
Control	H01	E3	0.053218534	59.86106785	3	E	H01.3E	Hybrid	A2_MATa_LYS	A2	B8_HO_MATalpha_URA	B8	2.375	0.9625	3.3375	Wine	Mosaic beer	584	1076	Out	2.9	0.436725886	1.143179546	0.001593896	0.412418093	Domesticated	Domesticated	DD	21694	23465	830
Control	H01	F3	0.054894398	57.33662904	3	F	H01.3F	Hybrid	A2_MATa_LYS	A2	B11_HO_MATalpha_URA	B11	2.375	0.925	3.3	Wine	French dairy	584	708	Out	2.825	0.481968731	1.323389711	-0.040644951	0.309090889	Domesticated	Domesticated	DD	34550	36409	646
Control	H01	G3	0.047315478	56.45869956	3	G	H01.3G	Hybrid	A2_MATa_LYS	A2	C2_HO_MATalpha_URA	C2	2.375	2.05	4.425	Wine	African beer	584	21554	Out	3.8	0.157899916	0.214701175	-0.055334446	-0.01284687	Domesticated	Domesticated	DD	44072	45265	11069
Control	H01	H3	0.023232026	63.92665598	3	H	H01.3H	Hybrid	A2_MATa_LYS	A2	C6_HO_MATalpha_URA	C6	2.375	2.1	4.475	Wine	French Guiana	584	924	Out	4	-0.372811484	-0.242296987	0.069619215	0.191791358	Domesticated	Domesticated	DD	57797	60834	754
Control	H01	A4	0.047806981	59.63027322	4	A	H01.4A	Hybrid	A2_MATa_LYS	A2	C9_HO_MATalpha_URA	C9	2.375	0.925	3.3	Wine	Mexican agave	584	798	Out	3.025	0.041041904	0.152478361	-0.010389928	-0.006345438	Domesticated	Domesticated	DD	59562	60706	691
Control	H01	B4	0.045604096	57.23592131	4	B	H01.4B	Hybrid	A2_MATa_LYS	A2	E4_HO_MATalpha_URA	E4	2.375	0.95	3.325	Wine	Asian fermentation	584	788	Out	2.825	-0.101961581	0.038540477	-0.058305039	-0.050384696	Domesticated	Wild	DW	59903	68156	686
Control	H01	C4	0.046875502	57.24131569	4	C	H01.4C	Hybrid	A2_MATa_LYS	A2	F3_HO_MATalpha_URA	F3	2.375	2.125	4.5	Wine	Asian islands	584	914	Out	3.925	0.265484813	0.266036299	-0.042239732	-0.014814648	Domesticated	Wild	DW	59865	66830	749
Control	H01	D4	0.048727797	61.68341099	4	D	H01.4D	Hybrid	A2_MATa_LYS	A2	F6_HO_MATalpha_URA	F6	2.375	0.875	3.25	Wine	American	584	1039	Out	2.75	-0.08886651	0.07659626	-0.137333386	-0.060198306	Domesticated	Wild	DW	54518	61649	811.5
Control	H01	E4	0.053387307	58.52066117	4	E	H01.4E	Hybrid	A2_MATa_LYS	A2	F12_HO_MATalpha_URA	F12	2.375	1.85	4.225	Wine	Malaysian	584	691	Out	3.775	-0.034578079	0.156307848	-0.065071542	-0.043463852	Domesticated	Wild	DW	64295	69887	637.5
Control	H01	F4	0.04496582	59.02177324	4	F	H01.4F	Hybrid	A2_MATa_LYS	A2	G6_HO_MATalpha_URA_1	G6	2.375	2.875	5.25	Wine	Far East Asian	584	1094	Out	4.7	0.213929688	0.24755638	-0.012449161	-0.00719634	Domesticated	Wild	DW	60564	66734	839
Control	H01	G4	0.047135491	59.24307304	4	G	H01.4G	Hybrid	A2_MATa_LYS	A2	G6_HO_MATalpha_URA_2	G6	2.375	1.775	4.15	Wine	Far East Asian	584	1079	Out	3.975	-0.042240735	0.092922416	-0.107640538	-0.060789547	Domesticated	Wild	DW	60577	66764	831.5
Control	H01	H4	0.03529161	30.01194054	4	H	H01.4H	Hybrid	A2_MATa_LYS	A2	H9_HO_MATalpha_URA	H9	2.375	3.76	6.135	Wine	European farmhouse beer	584	27166	Out	5.725	-0.047242258	0.194488168	-0.497840959	-0.338823589	Domesticated	Domesticated	DD	51197	56290	13875
Control	H01	A5	0.039595092	62.98658459	5	A	H01.5A	Hybrid	C2_MATa_LYS	C2	A2_MATalpha_URA	A2	4.05	2.1	6.15	African beer	Wine	36657	583	Out	4.85	0.140574994	0.196336656	0.06842682	0.094699998	Domesticated	Domesticated	DD	53576	54312	18620
Control	H01	B5	0.045237252	52.0365604	5	B	H01.5B	Hybrid	C2_MATa_LYS	C2	B5_MATalpha_URA	B5	4.05	2.275	6.325	African beer	Brazilian bioethanol	36657	30206	Out	5.025	0.123916062	0.206894784	-0.117315899	-0.111229334	Domesticated	Domesticated	DD	77106	77146	33431.5
Control	H01	C5	0.035211896	52.84092452	5	C	H01.5C	Hybrid	C2_MATa_LYS	C2	B8_MATalpha_URA	B8	4.05	2.05	6.1	African beer	Mosaic beer	36657	13425	Out	5.6	0.014312793	0.286952026	-0.103671658	0.067018386	Domesticated	Domesticated	DD	65336	65564	25041
Control	H01	D5	0.035070426	47.1444737	5	D	H01.5D	Hybrid	C2_MATa_LYS	C2	B11_MATalpha_URA	B11	4.05	1.9	5.95	African beer	French dairy	36657	22084	Out	5.675	0.010237609	0.414708349	-0.200299231	0.01886906	Domesticated	Domesticated	DD	77255	76253	29370.5
Control	H01	E5	0.015295984	30.72848384	5	E	H01.5E	Hybrid	C2_MATa_LYS	C2	C2_MATalpha_URA	C2	4.05	4.035	8.085	African beer	African beer	36657	35881	In	6.425	-0.559384366	-0.47033326	-0.478759858	-0.393866615	Domesticated	Domesticated	DD	34923	1179	36269
Control	H01	F5	0.039709214	30.16332448	5	F	H01.5F	Hybrid	C2_MATa_LYS	C2	C6_MATalpha_URA	C6	4.05	1.9	5.95	African beer	French Guiana	36657	7392	Out	4.7	0.143862392	0.22810096	-0.488346525	-0.37564488	Domesticated	Domesticated	DD	91841	91893	22024.5
Control	H01	G5	0.035080228	50.37652505	5	G	H01.5G	Hybrid	C2_MATa_LYS	C2	C9_MATalpha_URA	C9	4.05	2	6.05	African beer	Mexican agave	36657	825	Out	5.675	-0.070945693	-0.031923725	-0.145474694	-0.116966212	Domesticated	Domesticated	DD	91261	90020	18741
Control	H01	H5	0.028370513	35.22009179	5	H	H01.5H	Hybrid	C2_MATa_LYS	C2	C11_MATalpha_URA	C11	4.05	3.6	7.65	African beer	Mixed origin	36657	62131	Out	3.725	-0.318267234	-0.256638497	-0.402569755	-0.244932663	Domesticated	Domesticated	DD	99901	100406	49394
Control	H01	A6	0.01997336	33.74953692	6	A	H01.6A	Hybrid	C2_MATa_LYS	C2	H6_MATalpha_URA	H6	4.05	3.73	7.78	African beer	Ale beer	36657	45556	Out	4.125	-0.424648001	-0.162668294	-0.427514436	-0.298444036	Domesticated	Domesticated	DD	90220	90184	41106.5
Control	H01	B6	0.026703014	43.39051226	6	B	H01.6B	Hybrid	C2_MATa_LYS	C2	H9_MATalpha_URA	H9	4.05	3.72	7.77	African beer	European farmhouse beer	36657	51456	Out	5.225	-0.230793817	-0.13637366	-0.263976808	-0.177895815	Domesticated	Domesticated	DD	96904	97911	44056.5
Control	H01	C6	0.043133188	59.02622054	6	C	H01.6C	Hybrid	C2_MATa_LYS	C2	A2_HO_MATalpha_URA	A2	4.05	1.15	5.2	African beer	Wine	36657	569	Out	4.825	-0.017290464	0.09743704	-0.026260782	-0.012697929	Domesticated	Domesticated	DD	53561	54322	18613
Control	H01	D6	0.041567026	56.19894499	6	D	H01.6D	Hybrid	C2_MATa_LYS	C2	B5_HO_MATalpha_URA	B5	4.05	1.12	5.17	African beer	Brazilian bioethanol	36657	840	Out	4.975	0.197378448	0.198864577	-0.046710335	0.050296956	Domesticated	Domesticated	DD	63895	65061	18748.5
Control	H01	E6	0.041029576	56.66694946	6	E	H01.6E	Hybrid	C2_MATa_LYS	C2	B8_HO_MATalpha_URA	B8	4.05	0.9625	5.0125	African beer	Mosaic beer	36657	1076	Out	4.55	0.181896691	0.733522559	-0.038771684	0.350004046	Domesticated	Domesticated	DD	60128	61073	18866.5
Control	H01	F6	0.037299458	53.1972667	6	F	H01.6F	Hybrid	C2_MATa_LYS	C2	B11_HO_MATalpha_URA	B11	4.05	0.925	4.975	African beer	French dairy	36657	708	Out	4.25	0.07444703	0.660439663	-0.097627108	0.225962898	Domesticated	Domesticated	DD	67937	68201	18682.5
Control	H01	G6	0.031025526	37.87754485	6	G	H01.6G	Hybrid	C2_MATa_LYS	C2	C2_HO_MATalpha_URA	C2	4.05	2.05	6.1	African beer	African beer	36657	21554	In	4.675	-0.240746249	-0.178982268	-0.357491995	-0.332987676	Domesticated	Domesticated	DD	34871	14318	29105.5
Control	H01	H6	0.032492507	58.33298654	6	H	H01.6H	Hybrid	C2_MATa_LYS	C2	C6_HO_MATalpha_URA	C6	4.05	2.1	6.15	African beer	French Guiana	36657	924	Out	5.475	-0.064021858	0.101520454	-0.010511084	0.095814216	Domesticated	Domesticated	DD	88707	89181	18790.5
Control	H01	A7	0.030106361	45.17829737	7	A	H01.7A	Hybrid	C2_MATa_LYS	C2	E1_MATalpha_URA	E1	4.05	1.925	5.975	African beer	Sake	36657	1448	Out	5.575	-0.132757099	-0.051554979	-0.233651024	-0.147801524	Domesticated	Domesticated	DD	89665	94227	19052.5
Control	H01	B7	0.032497154	48.08342966	7	B	H01.7B	Hybrid	C2_MATa_LYS	C2	E4_MATalpha_URA	E4	4.05	2.15	6.2	African beer	Asian fermentation	36657	5687	Out	5	-0.465103158	-0.319210957	-0.273547955	-0.2315384	Domesticated	Wild	DW	91439	96094	21172
Control	H01	C7	0.032196531	43.91167744	7	C	H01.7C	Hybrid	C2_MATa_LYS	C2	E10_MATalpha_URA	E10	4.05	2.1	6.15	African beer	African palm wine	36657	676	Out	5.525	-0.106553606	-0.089868198	-0.255136404	-0.040874181	Domesticated	Domesticated	DD	91497	94449	18666.5
Control	H01	D7	0.03176452	43.00394933	7	D	H01.7D	Hybrid	C2_MATa_LYS	C2	F3_MATalpha_URA	F3	4.05	2.3	6.35	African beer	Asian islands	36657	907	Out	5.625	-0.084992227	0.144151533	-0.270533985	-0.143200462	Domesticated	Wild	DW	89178	93033	18782
Control	H01	E7	0.035973889	50.39165506	7	E	H01.7E	Hybrid	C2_MATa_LYS	C2	F6_MATalpha_URA	F6	4.05	1.925	5.975	African beer	American	36657	1020	Out	4.925	-0.226199426	-0.11399707	-0.236987383	-0.193705521	Domesticated	Wild	DW	83888	87821	18838.5
Control	H01	F7	0.032436347	41.28782351	7	F	H01.7F	Hybrid	C2_MATa_LYS	C2	F12_MATalpha_URA	F12	4.05	3.55	7.6	African beer	Malaysian	36657	730	Out	4.85	-0.164491086	-0.117825891	-0.299644229	-0.257410723	Domesticated	Wild	DW	93933	96522	18693.5
Control	H01	G7	0.032296624	46.54310362	7	G	H01.7G	Hybrid	C2_MATa_LYS	C2	G6_MATalpha_URA	G6	4.05	2.075	6.125	African beer	Far East Asian	36657	1104	Out	5.35	-0.088578387	-0.079218546	-0.210500132	-0.206460124	Domesticated	Wild	DW	90439	93671	18880.5
Control	H01	H7	0.033880631	45.64688667	7	H	H01.7H	Hybrid	C2_MATa_LYS	C2	G8_MATalpha_URA	G8	4.05	2.025	6.075	African beer	China	36657	899	Out	5.55	-0.024035599	0.061512547	-0.225702452	-0.119007343	Domesticated	Wild	DW	116857	116843	18778
Control	H01	A8	0.036863855	49.33822903	8	A	H01.8A	Hybrid	C2_MATa_LYS	C2	C9_HO_MATalpha_URA	C9	4.05	0.925	4.975	African beer	Mexican agave	36657	798	Out	4.625	-0.197254934	-0.085686944	-0.181194287	-0.172239689	Domesticated	Domesticated	DD	91258	90044	18727.5
Control	H01	B8	0.046684629	52.8471712	8	B	H01.8B	Hybrid	C2_MATa_LYS	C2	E4_HO_MATalpha_URA	E4	4.05	0.95	5	African beer	Asian fermentation	36657	788	Out	4.525	-0.080683668	0.092077363	-0.130512558	-0.117244723	Domesticated	Wild	DW	89317	94294	18722.5
Control	H01	C8	0.029919763	42.20504877	8	C	H01.8C	Hybrid	C2_MATa_LYS	C2	F3_HO_MATalpha_URA	F3	4.05	2.125	6.175	African beer	Asian islands	36657	914	Out	6.225	-0.191560205	-0.165700718	-0.28408555	-0.268486237	Domesticated	Wild	DW	89183	93047	18785.5
Control	H01	D8	0.032260113	41.60626712	8	D	H01.8D	Hybrid	C2_MATa_LYS	C2	F6_HO_MATalpha_URA	F6	4.05	0.875	4.925	African beer	American	36657	1039	Out	4.625	-0.396786407	-0.268440357	-0.418120091	-0.362140156	Domesticated	Wild	DW	83894	87826	18848
Control	H01	E8	0.037502423	47.75239472	8	E	H01.8E	Hybrid	C2_MATa_LYS	C2	F12_HO_MATalpha_URA	F12	4.05	1.85	5.9	African beer	Malaysian	36657	691	Out	5.45	-0.321830164	-0.166746916	-0.237105804	-0.214252257	Domesticated	Wild	DW	93908	96508	18674
Control	H01	F8	0.021196693	30.81670415	8	F	H01.8F	Hybrid	C2_MATa_LYS	C2	G6_HO_MATalpha_URA_1	G6	4.05	2.875	6.925	African beer	Far East Asian	36657	1094	Out	2.725	-0.395152635	-0.39229425	-0.47886109	-0.478063467	Domesticated	Wild	DW	90417	93649	18875.5
Control	H01	G8	0.030787095	45.70967898	8	G	H01.8G	Hybrid	C2_MATa_LYS	C2	G6_HO_MATalpha_URA_2	G6	4.05	1.775	5.825	African beer	Far East Asian	36657	1079	Out	5.625	-0.37442837	-0.266357035	-0.311489724	-0.270640024	Domesticated	Wild	DW	90421	93663	18868
Control	H01	H8	0.025726462	36.72695916	8	H	H01.8H	Hybrid	C2_MATa_LYS	C2	H9_HO_MATalpha_URA	H9	4.05	3.76	7.81	African beer	European farmhouse beer	36657	27166	Out	4.125	-0.258924347	-0.09356828	-0.377009113	-0.183575873	Domesticated	Domesticated	DD	84499	86109	31911.5
Control	H01	A9	0.088781797	70.21229285	9	A	H01.9A	Hybrid	C6_MATa_LYS	C6	A2_MATalpha_URA	A2	1.85	2.1	3.95	French Guiana	Wine	7370	583	Out	3.5	1.539364554	1.67249715	0.2510459	0.37629829	Domesticated	Domesticated	DD	61064	63868	3976.5
Control	H01	B9	0.04494771	55.82389853	9	B	H01.9B	Hybrid	C6_MATa_LYS	C6	B5_MATalpha_URA	B5	1.85	2.275	4.125	French Guiana	Brazilian bioethanol	7370	30206	Out	3.725	0.116722411	0.195228973	-0.039922367	0.072990213	Domesticated	Domesticated	DD	77374	79675	18788
Control	H01	C9	0.067713137	50.73016546	9	C	H01.9C	Hybrid	C6_MATa_LYS	C6	B8_MATalpha_URA	B8	1.85	2.05	3.9	French Guiana	Mosaic beer	7370	13425	Out	2.45	0.936752185	1.463704036	0.105045593	0.1797824	Domesticated	Domesticated	DD	69578	71904	10397.5
Control	H01	D9	0.017172353	26.25966146	9	D	H01.9D	Hybrid	C6_MATa_LYS	C6	B11_MATalpha_URA	B11	1.85	1.9	3.75	French Guiana	French dairy	7370	22084	Out	3.625	-0.508831025	-0.310719719	-0.427990764	-0.339361867	Domesticated	Domesticated	DD	83225	84344	14727
Control	H01	E9	0.001562187	6.183303558	9	E	H01.9E	Hybrid	C6_MATa_LYS	C6	C2_MATalpha_URA	C2	1.85	4.035	5.885	French Guiana	African beer	7370	35881	Out	5.4	-0.955317834	-0.946135368	-0.865310269	-0.86002223	Domesticated	Domesticated	DD	91388	91476	21625.5
Control	H01	F9	0.011720626	37.13352391	9	F	H01.9F	Hybrid	C6_MATa_LYS	C6	C6_MATalpha_URA	C6	1.85	1.9	3.75	French Guiana	French Guiana	7370	7392	In	2.075	-0.664763015	-0.638892326	-0.191127477	-0.111398486	Domesticated	Domesticated	DD	7025	801	7381
Control	H01	G9	0.015760696	52.78703757	9	G	H01.9G	Hybrid	C6_MATa_LYS	C6	C9_MATalpha_URA	C9	1.85	2	3.85	French Guiana	Mexican agave	7370	825	Out	3.6	-0.582598428	-0.56654516	-0.042778511	0.044730714	Domesticated	Domesticated	DD	56936	55036	4097.5
Control	H01	H9	0.040319765	44.23791266	9	H	H01.9H	Hybrid	C6_MATa_LYS	C6	C11_MATalpha_URA	C11	1.85	3.6	5.45	French Guiana	Mixed origin	7370	62131	Out	5.125	-0.031131218	0.053044552	-0.036373921	0.10257049	Domesticated	Domesticated	DD	100838	104854	34750.5
Control	H01	A10	0.043285655	66.42868816	10	A	H01.10A	Hybrid	C6_MATa_LYS	C6	E1_MATalpha_URA	E1	1.85	1.925	3.775	French Guiana	Sake	7370	1448	Out	3.425	0.238069757	0.35834547	0.411124576	0.428838859	Domesticated	Domesticated	DD	78731	82094	4409
Control	H01	B10	0.080328476	49.3427487	10	B	H01.10B	Hybrid	C6_MATa_LYS	C6	E4_MATalpha_URA	E4	1.85	2.15	4	French Guiana	Asian fermentation	7370	5687	Out	3.7	0.32219113	0.678470714	-0.254521964	-0.11964323	Domesticated	Wild	DW	80503	83962	6528.5
Control	H01	C10	0.025309999	65.86967958	10	C	H01.10C	Hybrid	C6_MATa_LYS	C6	E10_MATalpha_URA	E10	1.85	2.1	3.95	French Guiana	African palm wine	7370	676	Out	3.7	-0.297653316	-0.287027655	0.434826763	0.677756215	Domesticated	Domesticated	DD	80556	82244	4023
Control	H01	D10	0.009296724	38.7785348	10	D	H01.10D	Hybrid	C6_MATa_LYS	C6	F3_MATalpha_URA	F3	1.85	2.3	4.15	French Guiana	Asian islands	7370	907	Out	3.775	-0.734092203	-0.666618015	-0.155294516	-0.111988088	Domesticated	Wild	DW	78271	80881	4138.5
Control	H01	E10	0.005437162	22.66513327	10	E	H01.10E	Hybrid	C6_MATa_LYS	C6	F6_MATalpha_URA	F6	1.85	1.925	3.775	French Guiana	American	7370	1020	Out	3.225	-0.883046303	-0.866494208	-0.656812569	-0.595087513	Domesticated	Wild	DW	72832	75646	4195
Control	H01	F10	0.047388721	26.59956273	10	F	H01.10F	Hybrid	C6_MATa_LYS	C6	F12_MATalpha_URA	F12	1.85	3.55	5.4	French Guiana	Malaysian	7370	730	Out	4.875	0.220658393	0.284517441	-0.490888028	-0.458007561	Domesticated	Wild	DW	82482	83997	4050
Control	H01	G10	0.010352183	40.9040729	10	G	H01.10G	Hybrid	C6_MATa_LYS	C6	G6_MATalpha_URA	G6	1.85	2.075	3.925	French Guiana	Far East Asian	7370	1104	Out	3.55	-0.707857891	-0.705894052	-0.299016113	-0.215345832	Domesticated	Wild	DW	78706	80921	4237
Control	H01	H10	0.015732376	39.32869094	10	H	H01.10H	Hybrid	C6_MATa_LYS	C6	G8_MATalpha_URA	G8	1.85	2.025	3.875	French Guiana	China	7370	899	Out	3.6	-0.550017701	-0.508990937	-0.143310569	-0.131636281	Domesticated	Wild	DW	104480	103895	4134.5
Control	H01	A11	0.018141781	40.65083665	11	A	H01.11A	Hybrid	C6_MATa_LYS	C6	H6_MATalpha_URA	H6	1.85	3.73	5.58	French Guiana	Ale beer	7370	45556	Out	5.4	-0.481103151	-0.243372834	-0.114510519	-0.022446317	Domesticated	Domesticated	DD	93061	96049	26463
Control	H01	B11	0.00948935	22.92724805	11	B	H01.11B	Hybrid	C6_MATa_LYS	C6	H9_MATalpha_URA	H9	1.85	3.72	5.57	French Guiana	European farmhouse beer	7370	51456	Out	5.525	-0.728582652	-0.694318195	-0.50807287	-0.504354798	Domesticated	Domesticated	DD	96870	100471	29413
Control	H01	C11	0.013170893	48.62348956	11	C	H01.11C	Hybrid	C6_MATa_LYS	C6	A2_HO_MATalpha_URA	A2	1.85	1.15	3	French Guiana	Wine	7370	569	Out	2.8	-0.69992569	-0.665943636	-0.197871755	-0.087104466	Domesticated	Domesticated	DD	61037	63842	3969.5
Control	H01	D11	0.03095186	38.14051253	11	D	H01.11D	Hybrid	C6_MATa_LYS	C6	B5_HO_MATalpha_URA	B5	1.85	1.12	2.97	French Guiana	Brazilian bioethanol	7370	840	Out	2.65	-0.114705283	-0.1104659	-0.206442594	-0.188244627	Domesticated	Domesticated	DD	64150	66396	4105
Control	H01	E11	0.011254892	22.63869999	11	E	H01.11E	Hybrid	C6_MATa_LYS	C6	B8_HO_MATalpha_URA	B8	1.85	0.9625	2.8125	French Guiana	Mosaic beer	7370	1076	Out	2.55	-0.678084091	-0.526944729	-0.506865483	-0.361443827	Domesticated	Domesticated	DD	64109	66627	4223
Control	H01	F11	0.022709214	20.0674701	11	F	H01.11F	Hybrid	C6_MATa_LYS	C6	B11_HO_MATalpha_URA	B11	1.85	0.925	2.775	French Guiana	French dairy	7370	708	Out	1.55	-0.350464002	0.005402143	-0.562874097	-0.455720517	Domesticated	Domesticated	DD	73318	74802	4039
Control	H01	G11	0.014320902	12.64652475	11	G	H01.11G	Hybrid	C6_MATa_LYS	C6	C2_HO_MATalpha_URA	C2	1.85	2.05	3.9	French Guiana	African beer	7370	21554	Out	3.575	-0.64954024	-0.622266342	-0.768468166	-0.748400124	Domesticated	Domesticated	DD	82450	83191	14462
Control	H01	H11	0.035549838	51.92086318	11	H	H01.11H	Hybrid	C6_MATa_LYS	C6	C6_HO_MATalpha_URA	C6	1.85	2.1	3.95	French Guiana	French Guiana	7370	924	In	3.775	0.016807528	0.20013791	0.092784149	0.111555172	Domesticated	Domesticated	DD	7006	6640	4147
Control	H01	A12	0.009038197	37.66537879	12	A	H01.12A	Hybrid	C6_MATa_LYS	C6	C9_HO_MATalpha_URA	C9	1.85	0.925	2.775	French Guiana	Mexican agave	7370	798	Out	2.525	-0.803184782	-0.776515855	-0.37491418	-0.290430902	Domesticated	Domesticated	DD	56926	55059	4084
Control	H01	B12	0.069211792	58.70367137	12	B	H01.12B	Hybrid	C6_MATa_LYS	C6	E4_HO_MATalpha_URA	E4	1.85	0.95	2.8	French Guiana	Asian fermentation	7370	788	Out	2.575	0.362922496	0.614380115	-0.034156344	0.10047951	Domesticated	Wild	DW	78334	81970	4079
Control	H01	C12	0.007046337	29.36418628	12	C	H01.12C	Hybrid	C6_MATa_LYS	C6	F3_HO_MATalpha_URA	F3	1.85	2.125	3.975	French Guiana	Asian islands	7370	914	Out	3.75	-0.809606141	-0.804190846	-0.479712155	-0.426178727	Domesticated	Wild	DW	78278	80905	4142
Control	H01	D12	0.020690817	74.92642932	12	D	H01.12D	Hybrid	C6_MATa_LYS	C6	F6_HO_MATalpha_URA	F6	1.85	0.875	2.725	French Guiana	American	7370	1039	Out	2.075	-0.613114121	-0.532107572	0.047875402	0.27631083	Domesticated	Wild	DW	72847	75636	4204.5
Control	H01	E12	0.025622127	78.58146863	12	E	H01.12E	Hybrid	C6_MATa_LYS	C6	F12_HO_MATalpha_URA	F12	1.85	1.85	3.7	French Guiana	Malaysian	7370	691	Out	3.475	-0.536665838	-0.432270016	0.255420732	0.448486447	Domesticated	Wild	DW	82459	84005	4030.5
Control	H01	F12	0.053456472	65.59617436	12	F	H01.12F	Hybrid	C6_MATa_LYS	C6	G6_HO_MATalpha_URA_1	G6	1.85	2.875	4.725	French Guiana	Far East Asian	7370	1094	Out	4.125	0.525379755	0.527177077	0.10929185	0.248961634	Domesticated	Wild	DW	78690	80921	4232
Control	H01	G12	0.023673372	67.08297575	12	G	H01.12G	Hybrid	C6_MATa_LYS	C6	G6_HO_MATalpha_URA_2	G6	1.85	1.775	3.625	French Guiana	Far East Asian	7370	1079	Out	2.5	-0.518974102	-0.437530472	0.010449409	0.194742026	Domesticated	Wild	DW	78696	80915	4224.5
Control	H01	H12	0.018703328	45.04002982	12	H	H01.12H	Hybrid	C6_MATa_LYS	C6	H9_HO_MATalpha_URA	H9	1.85	3.76	5.61	French Guiana	European farmhouse beer	7370	27166	Out	5.325	-0.465041607	-0.343874571	-0.018901555	0.171005279	Domesticated	Domesticated	DD	83966	87121	17268
0.05M acetic acid	H02	A1	0.014390319	32.55195621	1	A	H02.1A	Hybrid	C9_MATa_LYS	C9	A2_MATalpha_URA	A2	1.925	2.1	4.025	Mexican agave	Wine	847	583	Out	3.7	-0.223683538	-0.180699023	-0.132312666	0.025889722	Domesticated	Domesticated	DD	59591	60700	715
0.05M acetic acid	H02	B1	0.015319207	31.21779407	1	B	H02.1B	Hybrid	C9_MATa_LYS	C9	B5_MATalpha_URA	B5	1.925	2.275	4.2	Mexican agave	Brazilian bioethanol	847	30206	Out	3.725	-0.076690004	-0.024399247	0.09981277	0.149195916	Domesticated	Domesticated	DD	79128	80352	15526.5
0.05M acetic acid	H02	C1	0.024859381	40.00037999	1	C	H02.1C	Hybrid	C9_MATa_LYS	C9	B8_MATalpha_URA	B8	1.925	2.05	3.975	Mexican agave	Mosaic beer	847	13425	Out	3.75	0.498309614	1.0102406	0.541728057	0.656259548	Domesticated	Domesticated	DD	69405	70183	7136
0.05M acetic acid	H02	D1	0.014946843	23.82656718	1	D	H02.1D	Hybrid	C9_MATa_LYS	C9	B11_MATalpha_URA	B11	1.925	1.9	3.825	Mexican agave	French dairy	847	22084	Out	3.6	-0.099132877	0.448925936	-0.081656546	0.632787125	Domesticated	Domesticated	DD	83176	82983	11465.5
0.05M acetic acid	H02	E1	0.007411489	17.86124253	1	E	H02.1E	Hybrid	C9_MATa_LYS	C9	C2_MATalpha_URA	C2	1.925	4.035	5.96	Mexican agave	African beer	847	35881	Out	5.7	-0.553299236	-0.330742271	-0.311577071	-0.133754131	Domesticated	Domesticated	DD	90776	89543	18364
0.05M acetic acid	H02	F1	0.006056812	11.17048991	1	F	H02.1F	Hybrid	C9_MATa_LYS	C9	C6_MATalpha_URA	C6	1.925	1.9	3.825	Mexican agave	French Guiana	847	7392	Out	3.6	-0.634947488	-0.599682885	-0.569457647	-0.501477557	Domesticated	Domesticated	DD	56930	55009	4119.5
0.05M acetic acid	H02	G1	0.013430813	19.80237595	1	G	H02.1G	Hybrid	C9_MATa_LYS	C9	C9_MATalpha_URA	C9	1.925	2	3.925	Mexican agave	Mexican agave	847	825	In	3.55	-0.190506167	0.027445687	-0.236760286	-0.129857328	Domesticated	Domesticated	DD	741	335	836
0.05M acetic acid	H02	H1	0.013209214	27.19900204	1	H	H02.1H	Hybrid	C9_MATa_LYS	C9	C11_MATalpha_URA	C11	1.925	3.6	5.525	Mexican agave	Mixed origin	847	62131	Out	5.375	-0.20386221	-0.14559477	0.048326656	0.068311377	Domesticated	Domesticated	DD	101757	104932	31489
0.05M acetic acid	H02	A2	0.019715457	25.08973568	2	A	H02.2A	Hybrid	C9_MATa_LYS	C9	E1_MATalpha_URA	E1	1.925	1.925	3.85	Mexican agave	Sake	847	1448	Out	3.6	0.188278114	0.4421195	-0.03297045	0.050655939	Domesticated	Domesticated	DD	81876	84499	1147.5
0.05M acetic acid	H02	B2	0.020107432	29.31083726	2	B	H02.2B	Hybrid	C9_MATa_LYS	C9	E4_MATalpha_URA	E4	1.925	2.15	4.075	Mexican agave	Asian fermentation	847	5687	Out	3.775	-0.24578288	-0.070211453	-0.238130634	-0.089971717	Domesticated	Wild	DW	83726	86508	3267
0.05M acetic acid	H02	C2	0.018613857	20.36481748	2	C	H02.2C	Hybrid	C9_MATa_LYS	C9	E10_MATalpha_URA	E10	1.925	2.1	4.025	Mexican agave	African palm wine	847	676	Out	3.8	0.121883134	0.256617439	-0.215082194	-0.123759749	Domesticated	Domesticated	DD	84916	85924	761.5
0.05M acetic acid	H02	D2	0.025669237	39.78264674	2	D	H02.2D	Hybrid	C9_MATa_LYS	C9	F3_MATalpha_URA	F3	1.925	2.3	4.225	Mexican agave	Asian islands	847	907	Out	3.675	0.547120754	1.261313497	0.533336001	0.838328798	Domesticated	Wild	DW	81441	83238	877
0.05M acetic acid	H02	E2	0.016308217	28.32800728	2	E	H02.2E	Hybrid	C9_MATa_LYS	C9	F6_MATalpha_URA	F6	1.925	1.925	3.85	Mexican agave	American	847	1020	Out	3.6	-0.017080997	0.028673848	-0.255677112	-0.114804002	Domesticated	Wild	DW	76189	78169	933.5
0.05M acetic acid	H02	F2	0.012104241	17.5095678	2	F	H02.2F	Hybrid	C9_MATa_LYS	C9	F12_MATalpha_URA	F12	1.925	3.55	5.475	Mexican agave	Malaysian	847	730	Out	5.05	-0.270460473	-0.088370406	-0.325131612	-0.302762235	Domesticated	Wild	DW	85570	86167	788.5
0.05M acetic acid	H02	G2	0.014140295	26.53141367	2	G	H02.2G	Hybrid	C9_MATa_LYS	C9	G6_MATalpha_URA	G6	1.925	2.075	4	Mexican agave	Far East Asian	847	1104	Out	3.55	-0.147744695	-0.091326894	-0.250379437	-0.134915026	Domesticated	Wild	DW	81035	82259	975.5
0.05M acetic acid	H02	H2	0.020525235	22.24059064	2	H	H02.2H	Hybrid	C9_MATa_LYS	C9	G8_MATalpha_URA	G8	1.925	2.025	3.95	Mexican agave	China	847	899	Out	3.825	0.23708461	0.272327642	-0.142784578	-0.011505406	Domesticated	Wild	DW	106375	104636	873
0.05M acetic acid	H02	A3	0.010974153	12.74260007	3	A	H02.3A	Hybrid	C9_MATa_LYS	C9	H6_MATalpha_URA	H6	1.925	3.73	5.655	Mexican agave	Ale beer	847	45556	Out	5.675	-0.338572485	0.080224327	-0.508864064	-0.119191204	Domesticated	Domesticated	DD	93489	95392	23201.5
0.05M acetic acid	H02	B3	0.018462266	29.82168127	3	B	H02.3B	Hybrid	C9_MATa_LYS	C9	H9_MATalpha_URA	H9	1.925	3.72	5.645	Mexican agave	European farmhouse beer	847	51456	Out	2.775	0.112746533	0.320138047	0.149412149	0.249776851	Domesticated	Domesticated	DD	97910	100710	26151.5
0.05M acetic acid	H02	C3	0.018324546	30.66603204	3	C	H02.3C	Hybrid	C9_MATa_LYS	C9	A2_HO_MATalpha_URA	A2	1.925	1.15	3.075	Mexican agave	Wine	847	569	Out	2.8	-0.120127837	-0.020548909	-0.23795258	-0.073348886	Domesticated	Domesticated	DD	59560	60667	708
0.05M acetic acid	H02	D3	0.023466341	39.56152758	3	D	H02.3D	Hybrid	C9_MATa_LYS	C9	B5_HO_MATalpha_URA	B5	1.925	1.12	3.045	Mexican agave	Brazilian bioethanol	847	840	Out	3.525	0.41434913	0.42643487	0.483951947	0.504105228	Domesticated	Domesticated	DD	65747	66509	843.5
0.05M acetic acid	H02	E3	0.022014754	37.41404435	3	E	H02.3E	Hybrid	C9_MATa_LYS	C9	B8_HO_MATalpha_URA	B8	1.925	0.9625	2.8875	Mexican agave	Mosaic beer	847	1076	Out	3.525	0.326859951	1.029633768	0.442043349	1.098854852	Domesticated	Domesticated	DD	63922	64872	961.5
0.05M acetic acid	H02	F3	0.017214401	27.6511022	3	F	H02.3F	Hybrid	C9_MATa_LYS	C9	B11_HO_MATalpha_URA	B11	1.925	0.925	2.85	Mexican agave	French dairy	847	708	Out	2.65	0.037535982	0.720440667	0.065751878	0.927717314	Domesticated	Domesticated	DD	73322	73440	777.5
0.05M acetic acid	H02	G3	0.017846535	25.99736277	3	G	H02.3G	Hybrid	C9_MATa_LYS	C9	C2_HO_MATalpha_URA	C2	1.925	2.05	3.975	Mexican agave	African beer	847	21554	Out	3.7	0.075635592	0.279833582	0.002012071	0.097718664	Domesticated	Domesticated	DD	81804	81170	11200.5
0.05M acetic acid	H02	H3	0.005334846	9.141964501	3	H	H02.3H	Hybrid	C9_MATa_LYS	C9	C6_HO_MATalpha_URA	C6	1.925	2.1	4.025	Mexican agave	French Guiana	847	924	Out	3.8	-0.678461371	-0.537479856	-0.647642768	-0.596843361	Domesticated	Domesticated	DD	53779	52113	885.5
0.05M acetic acid	H02	A4	0.019020431	23.47284363	4	A	H02.4A	Hybrid	C9_MATa_LYS	C9	C9_HO_MATalpha_URA	C9	1.925	0.925	2.85	Mexican agave	Mexican agave	847	798	In	2.7	-0.060981041	0.032393256	-0.095290054	-0.073383604	Domesticated	Domesticated	DD	735	377	822.5
0.05M acetic acid	H02	B4	0.020822685	31.08204699	4	B	H02.4B	Hybrid	C9_MATa_LYS	C9	E4_HO_MATalpha_URA	E4	1.925	0.95	2.875	Mexican agave	Asian fermentation	847	788	Out	2.675	-0.266850249	-0.074409497	-0.184413714	-0.029523447	Domesticated	Wild	DW	81576	84554	817.5
0.05M acetic acid	H02	C4	0.025623223	40.67531845	4	C	H02.4C	Hybrid	C9_MATa_LYS	C9	F3_HO_MATalpha_URA	F3	1.925	2.125	4.05	Mexican agave	Asian islands	847	914	Out	3.7	0.158190363	0.323680518	0.167391277	0.338266329	Domesticated	Wild	DW	81449	83266	880.5
0.05M acetic acid	H02	D4	0.01637724	28.55310228	4	D	H02.4D	Hybrid	C9_MATa_LYS	C9	F6_HO_MATalpha_URA	F6	1.925	0.875	2.8	Mexican agave	American	847	1039	Out	2.675	-0.151229579	-0.087285163	-0.292591701	-0.138775255	Domesticated	Wild	DW	76192	78179	943
0.05M acetic acid	H02	E4	0.022863113	37.14443973	4	E	H02.4E	Hybrid	C9_MATa_LYS	C9	F12_HO_MATalpha_URA	F12	1.925	1.85	3.775	Mexican agave	Malaysian	847	691	Out	1.7	0.101174134	0.224128549	-0.002842719	0.175540818	Domesticated	Wild	DW	85552	86173	769
0.05M acetic acid	H02	F4	0.019291959	36.03149878	4	F	H02.4F	Hybrid	C9_MATa_LYS	C9	G6_HO_MATalpha_URA_1	G6	1.925	2.875	4.8	Mexican agave	Far East Asian	847	1094	Out	4.4	0.162753285	0.214474531	-0.017214963	0.151022601	Domesticated	Wild	DW	81014	82230	970.5
0.05M acetic acid	H02	G4	0.017984024	30.55573429	4	G	H02.4G	Hybrid	C9_MATa_LYS	C9	G6_HO_MATalpha_URA_2	G6	1.925	1.775	3.7	Mexican agave	Far East Asian	847	1079	Out	3.55	-0.199927368	-0.079385478	-0.275117493	-0.102593023	Domesticated	Wild	DW	81019	82250	963
0.05M acetic acid	H02	H4	0.020808021	20.30531148	4	H	H02.4H	Hybrid	C9_MATa_LYS	C9	H9_HO_MATalpha_URA	H9	1.925	3.76	5.685	Mexican agave	European farmhouse beer	847	27166	Out	5.2	0.254128483	0.498127024	-0.217375724	-0.108588688	Domesticated	Domesticated	DD	84932	87159	14006.5
0.05M acetic acid	H02	A5	0.015632204	32.14441263	5	A	H02.5A	Hybrid	C11_MATa_LYS	C11	A2_MATalpha_URA	A2	4.325	2.1	6.425	Mixed origin	Wine	66005	583	Out	6.075	-0.283688818	-0.225359007	-0.162819442	-0.153111577	Domesticated	Domesticated	DD	68457	74477	33294
0.05M acetic acid	H02	B5	0.012997545	28.4508984	5	B	H02.5B	Hybrid	C11_MATa_LYS	C11	B5_MATalpha_URA	B5	4.325	2.275	6.6	Mixed origin	Brazilian bioethanol	66005	30206	Out	5.975	-0.404416238	-0.290454359	-0.259014645	-0.147930225	Domesticated	Domesticated	DD	83018	76223	48105.5
0.05M acetic acid	H02	C5	0.015883168	28.94885536	5	C	H02.5C	Hybrid	C11_MATa_LYS	C11	B8_MATalpha_URA	B8	4.325	2.05	6.375	Mixed origin	Mosaic beer	66005	13425	Out	5.25	-0.272188939	0.060138519	-0.246045676	-0.046997404	Domesticated	Domesticated	DD	74975	74951	39715
0.05M acetic acid	H02	D5	0.00978215	19.59185351	5	D	H02.5D	Hybrid	C11_MATa_LYS	C11	B11_MATalpha_URA	B11	4.325	1.9	6.225	Mixed origin	French dairy	66005	22084	Out	5.775	-0.551754626	-0.243546921	-0.489742773	-0.058898886	Domesticated	Domesticated	DD	91393	91626	44044.5
0.05M acetic acid	H02	E5	0.00885964	19.37489541	5	E	H02.5E	Hybrid	C11_MATa_LYS	C11	C2_MATalpha_URA	C2	4.325	4.035	8.36	Mixed origin	African beer	66005	35881	Out	6.475	-0.594026608	-0.352837844	-0.495393307	-0.278256561	Domesticated	Domesticated	DD	102064	102322	50943
0.05M acetic acid	H02	F5	0.007120293	18.30358659	5	F	H02.5F	Hybrid	C11_MATa_LYS	C11	C6_MATalpha_URA	C6	4.325	1.9	6.225	Mixed origin	French Guiana	66005	7392	Out	5.725	-0.673728312	-0.598762391	-0.523294856	-0.360743847	Domesticated	Domesticated	DD	103556	107388	36698.5
0.05M acetic acid	H02	G5	0.021355804	25.3312065	5	G	H02.5G	Hybrid	C11_MATa_LYS	C11	C9_MATalpha_URA	C9	4.325	2	6.325	Mixed origin	Mexican agave	66005	825	Out	5.1	-0.021417499	0.361297217	-0.340265014	-0.125999483	Domesticated	Domesticated	DD	104551	107657	33415
0.05M acetic acid	H02	H5	0.020614137	30.353427	5	H	H02.5H	Hybrid	C11_MATa_LYS	C11	C11_MATalpha_URA	C11	4.325	3.6	7.925	Mixed origin	Mixed origin	66005	62131	In	3.9	-0.055402792	0.140419747	-0.209464511	-0.042032738	Domesticated	Domesticated	DD	59855	5190	64068
0.05M acetic acid	H02	A6	0.016958605	34.67900834	6	A	H02.6A	Hybrid	C11_MATa_LYS	C11	H6_MATalpha_URA	H6	4.325	3.73	8.055	Mixed origin	Ale beer	66005	45556	Out	3.95	-0.22290944	0.327490531	-0.096807526	0.675932319	Domesticated	Domesticated	DD	83614	67155	55780.5
0.05M acetic acid	H02	B6	0.013840641	26.03802108	6	B	H02.6B	Hybrid	C11_MATa_LYS	C11	H9_MATalpha_URA	H9	4.325	3.72	8.045	Mixed origin	European farmhouse beer	66005	51456	Out	5.15	-0.365783228	-0.16627136	-0.321856483	-0.134576897	Domesticated	Domesticated	DD	84257	63938	58730.5
0.05M acetic acid	H02	C6	0.019937353	36.00828993	6	C	H02.6C	Hybrid	C11_MATa_LYS	C11	A2_HO_MATalpha_URA	A2	4.325	1.15	5.475	Mixed origin	Wine	66005	569	Out	4.8	-0.08641491	-0.0650621	-0.105198077	-0.084197384	Domesticated	Domesticated	DD	68444	74508	33287
0.05M acetic acid	H02	D6	0.022024103	36.05822395	6	D	H02.6D	Hybrid	C11_MATa_LYS	C11	B5_HO_MATalpha_URA	B5	4.325	1.12	5.445	Mixed origin	Brazilian bioethanol	66005	840	Out	4.85	0.009205805	0.155100108	-0.060886742	0.108535455	Domesticated	Domesticated	DD	74645	80146	33422.5
0.05M acetic acid	H02	E6	0.020662882	34.98853444	6	E	H02.6E	Hybrid	C11_MATa_LYS	C11	B8_HO_MATalpha_URA	B8	4.325	0.9625	5.2875	Mixed origin	Mosaic beer	66005	1076	Out	4.7	-0.053169143	0.534852388	-0.088746118	0.454741893	Domesticated	Domesticated	DD	72078	77923	33540.5
0.05M acetic acid	H02	F6	0.020607382	33.30480056	6	F	H02.6F	Hybrid	C11_MATa_LYS	C11	B11_HO_MATalpha_URA	B11	4.325	0.925	5.25	Mixed origin	French dairy	66005	708	Out	4.7	-0.055712312	0.632707379	-0.132597884	0.619143171	Domesticated	Domesticated	DD	83340	88490	33356.5
0.05M acetic acid	H02	G6	0.012412159	25.73438813	6	G	H02.6G	Hybrid	C11_MATa_LYS	C11	C2_HO_MATalpha_URA	C2	4.325	2.05	6.375	Mixed origin	African beer	66005	21554	Out	5.725	-0.431240264	-0.250483025	-0.329764408	-0.139563319	Domesticated	Domesticated	DD	93767	96151	43779.5
0.05M acetic acid	H02	H6	0.003941039	15.62346468	6	H	H02.6H	Hybrid	C11_MATa_LYS	C11	C6_HO_MATalpha_URA	C6	4.325	2.1	6.425	Mixed origin	French Guiana	66005	924	Out	5.45	-0.819410593	-0.721483144	-0.593096908	-0.459421849	Domesticated	Domesticated	DD	100508	105073	33464.5
0.05M acetic acid	H02	A7	0.013040665	29.83642383	7	A	H02.7A	Hybrid	C11_MATa_LYS	C11	E1_MATalpha_URA	E1	4.325	1.925	6.25	Mixed origin	Sake	66005	1448	Out	5.825	-0.402440379	-0.199318642	-0.222929526	-0.008937953	Domesticated	Domesticated	DD	78977	85165	33726.5
0.05M acetic acid	H02	B7	0.013001163	29.91038856	7	B	H02.7B	Hybrid	C11_MATa_LYS	C11	E4_MATalpha_URA	E4	4.325	2.15	6.475	Mixed origin	Asian fermentation	66005	5687	Out	5.9	-0.512334557	-0.463683881	-0.222546645	-0.221775669	Domesticated	Wild	DW	80318	85677	35846
0.05M acetic acid	H02	C7	0.011074824	23.57348904	7	C	H02.7C	Hybrid	C11_MATa_LYS	C11	E10_MATalpha_URA	E10	4.325	2.1	6.425	Mixed origin	African palm wine	66005	676	Out	5.725	-0.492520708	-0.364555245	-0.386043635	-0.199992132	Domesticated	Domesticated	DD	91489	96949	33340.5
0.05M acetic acid	H02	D7	0.012586543	27.71019378	7	D	H02.7D	Hybrid	C11_MATa_LYS	C11	F3_MATalpha_URA	F3	4.325	2.3	6.625	Mixed origin	Asian islands	66005	907	Out	5.825	-0.423249499	-0.098854085	-0.27830582	-0.005594695	Domesticated	Wild	DW	86317	92233	33456
0.05M acetic acid	H02	E7	0.016454879	30.52744583	7	E	H02.7E	Hybrid	C11_MATa_LYS	C11	F6_MATalpha_URA	F6	4.325	1.925	6.25	Mixed origin	American	66005	1020	Out	5.4	-0.245991586	-0.109074644	-0.204932302	-0.201424949	Domesticated	Wild	DW	82003	88229	33512.5
0.05M acetic acid	H02	F7	0.017432666	28.69768553	7	F	H02.7F	Hybrid	C11_MATa_LYS	C11	F12_MATalpha_URA	F12	4.325	3.55	7.875	Mixed origin	Malaysian	66005	730	Out	4.325	-0.201186641	0.096850807	-0.252587233	-0.084258696	Domesticated	Wild	DW	95161	100168	33367.5
0.05M acetic acid	H02	G7	0.015467869	21.91997496	7	G	H02.7G	Hybrid	C11_MATa_LYS	C11	G6_MATalpha_URA	G6	4.325	2.075	6.4	Mixed origin	Far East Asian	66005	1104	Out	5.55	-0.291219133	-0.149054276	-0.429108347	-0.405875451	Domesticated	Wild	DW	93327	99274	33554.5
0.05M acetic acid	H02	H7	0.013961182	26.87293811	7	H	H02.7H	Hybrid	C11_MATa_LYS	C11	G8_MATalpha_URA	G8	4.325	2.025	6.35	Mixed origin	China	66005	899	Out	3.1	-0.360259711	-0.255317375	-0.300111606	-0.064472126	Domesticated	Wild	DW	121785	124378	33452
0.05M acetic acid	H02	A8	0.018327997	35.79326227	8	A	H02.8A	Hybrid	C11_MATa_LYS	C11	C9_HO_MATalpha_URA	C9	4.325	0.925	5.25	Mixed origin	Mexican agave	66005	798	Out	4.8	-0.160160084	-0.128873552	-0.067787499	0.134233766	Domesticated	Domesticated	DD	104536	107685	33401.5
0.05M acetic acid	H02	B8	0.020610474	36.51625657	8	B	H02.8B	Hybrid	C11_MATa_LYS	C11	E4_HO_MATalpha_URA	E4	4.325	0.95	5.275	Mixed origin	Asian fermentation	66005	788	Out	4.8	-0.274322037	-0.179272415	-0.048957577	-0.045402733	Domesticated	Wild	DW	78641	85216	33396.5
0.05M acetic acid	H02	C8	0.013287297	28.64644358	8	C	H02.8C	Hybrid	C11_MATa_LYS	C11	F3_HO_MATalpha_URA	F3	4.325	2.125	6.45	Mixed origin	Asian islands	66005	914	Out	5.7	-0.399403464	-0.395299479	-0.253921796	-0.217726549	Domesticated	Wild	DW	86325	92289	33459.5
0.05M acetic acid	H02	D8	0.020330639	35.77280471	8	D	H02.8D	Hybrid	C11_MATa_LYS	C11	F6_HO_MATalpha_URA	F6	4.325	0.875	5.2	Mixed origin	American	66005	1039	Out	4.7	-0.068393433	-0.011118542	-0.113722261	-0.09158822	Domesticated	Wild	DW	82012	88242	33522
0.05M acetic acid	H02	E8	0.01389645	28.22675539	8	E	H02.8E	Hybrid	C11_MATa_LYS	C11	F12_HO_MATalpha_URA	F12	4.325	1.85	6.175	Mixed origin	Malaysian	66005	691	Out	5.6	-0.36322594	-0.347365286	-0.264852305	-0.253718132	Domesticated	Wild	DW	95140	100194	33348
0.05M acetic acid	H02	F8	0.018728241	30.37976455	8	F	H02.8F	Hybrid	C11_MATa_LYS	C11	G6_HO_MATalpha_URA_1	G6	4.325	2.875	7.2	Mixed origin	Far East Asian	66005	1094	Out	5.875	-0.141819771	0.01229263	-0.208778566	-0.190506274	Domesticated	Wild	DW	93301	99246	33549.5
0.05M acetic acid	H02	G8	0.01661117	31.05509742	8	G	H02.8G	Hybrid	C11_MATa_LYS	C11	G6_HO_MATalpha_URA_2	G6	4.325	1.775	6.1	Mixed origin	Far East Asian	66005	1079	Out	5.625	-0.261002866	-0.250080245	-0.263270957	-0.228911317	Domesticated	Wild	DW	93308	99257	33542
0.05M acetic acid	H02	H8	0.022042589	28.75941671	8	H	H02.8H	Hybrid	C11_MATa_LYS	C11	H9_HO_MATalpha_URA	H9	4.325	3.76	8.085	Mixed origin	European farmhouse beer	66005	27166	Out	4.25	0.010052881	0.335497705	-0.250979484	-0.008442055	Domesticated	Domesticated	DD	77365	69683	46585.5
0.05M acetic acid	H02	A9	0.020743374	36.04802764	9	A	H02.9A	Hybrid	E1_MATa_LYS	E1	A2_MATalpha_URA	A2	2.1	2.1	4.2	Sake	Wine	1560	583	Out	3.925	0.097211655	0.108021083	-0.039123278	0.014209303	Domesticated	Domesticated	DD	60280	68117	1071.5
0.05M acetic acid	H02	B9	0.019201838	36.48830026	9	B	H02.9B	Hybrid	E1_MATa_LYS	E1	B5_MATalpha_URA	B5	2.1	2.275	4.375	Sake	Brazilian bioethanol	1560	30206	Out	3.9	0.015672777	0.138946963	0.086925131	0.177899724	Domesticated	Domesticated	DD	67961	74156	15883
0.05M acetic acid	H02	C9	0.021430598	37.55132926	9	C	H02.9C	Hybrid	E1_MATa_LYS	E1	B8_MATalpha_URA	B8	2.1	2.05	4.15	Sake	Mosaic beer	1560	13425	Out	3.775	0.133562071	0.584713133	0.118590978	0.342866699	Domesticated	Domesticated	DD	63513	70390	7492.5
0.05M acetic acid	H02	D9	0.018022524	31.45629417	9	D	H02.9D	Hybrid	E1_MATa_LYS	E1	B11_MATalpha_URA	B11	2.1	1.9	4	Sake	French dairy	1560	22084	Out	3.675	-0.046706543	0.570895857	-0.062969872	0.709107729	Domesticated	Domesticated	DD	76738	81634	11822
0.05M acetic acid	H02	E9	0.008396995	22.43441153	9	E	H02.9E	Hybrid	E1_MATa_LYS	E1	C2_MATalpha_URA	C2	2.1	4.035	6.135	Sake	African beer	1560	35881	Out	5.3	-0.555844659	-0.313474676	-0.331716591	-0.081748395	Domesticated	Domesticated	DD	89220	93791	18720.5
0.05M acetic acid	H02	F9	0.011132345	8.885291254	9	F	H02.9F	Hybrid	E1_MATa_LYS	E1	C6_MATalpha_URA	C6	2.1	1.9	4	Sake	French Guiana	1560	7392	Out	3.6	-0.411159513	-0.316488656	-0.735322109	-0.661121795	Domesticated	Domesticated	DD	78738	82093	4476
0.05M acetic acid	H02	G9	0.017593491	30.35836444	9	G	H02.9G	Hybrid	E1_MATa_LYS	E1	C9_MATalpha_URA	C9	2.1	2	4.1	Sake	Mexican agave	1560	825	Out	3.675	-0.069400047	0.236453048	-0.095675353	0.142574378	Domesticated	Domesticated	DD	81924	84545	1192.5
0.05M acetic acid	H02	H9	0.019145962	25.17577287	9	H	H02.9H	Hybrid	E1_MATa_LYS	E1	C11_MATalpha_URA	C11	2.1	3.6	5.7	Sake	Mixed origin	1560	62131	Out	4.85	0.012717247	0.152185241	-0.250056045	-0.13994642	Domesticated	Domesticated	DD	76804	83092	31845.5
0.05M acetic acid	H02	A10	0.015325527	28.26611656	10	A	H02.10A	Hybrid	E1_MATa_LYS	E1	E1_MATalpha_URA	E1	2.1	1.925	4.025	Sake	Sake	1560	1448	In	3.7	-0.189362981	0.033544442	-0.157999901	0.02071041	Domesticated	Domesticated	DD	1253	385	1504
0.05M acetic acid	H02	B10	0.020052433	35.52216532	10	B	H02.10B	Hybrid	E1_MATa_LYS	E1	E4_MATalpha_URA	E4	2.1	2.15	4.25	Sake	Asian fermentation	1560	5687	Out	3.825	-0.247845824	-0.119842166	-0.076681115	-0.013854832	Domesticated	Wild	DW	22365	22540	3623.5
0.05M acetic acid	H02	C10	0.015655549	29.86958671	10	C	H02.10C	Hybrid	E1_MATa_LYS	E1	E10_MATalpha_URA	E10	2.1	2.1	4.2	Sake	African palm wine	1560	676	Out	3.775	-0.171906597	-0.019667151	-0.11023522	0.104086813	Domesticated	Domesticated	DD	50344	51943	1118
0.05M acetic acid	H02	D10	0.022943886	36.55800411	10	D	H02.10D	Hybrid	E1_MATa_LYS	E1	F3_MATalpha_URA	F3	2.1	2.3	4.4	Sake	Asian islands	1560	907	Out	3.85	0.213606781	0.834273763	0.089001491	0.436284222	Domesticated	Wild	DW	41508	43117	1233.5
0.05M acetic acid	H02	E10	0.020144921	36.10360043	10	E	H02.10E	Hybrid	E1_MATa_LYS	E1	F6_MATalpha_URA	F6	2.1	1.925	4.025	Sake	American	1560	1020	Out	3.675	0.065556747	0.184257576	-0.051372168	0.008072622	Domesticated	Wild	DW	38267	40036	1290
0.05M acetic acid	H02	F10	0.021325579	27.02586123	10	F	H02.10F	Hybrid	E1_MATa_LYS	E1	F12_MATalpha_URA	F12	2.1	3.55	5.65	Sake	Malaysian	1560	730	Out	4.175	0.128007145	0.477398713	-0.194945022	-0.065666642	Domesticated	Wild	DW	56051	57572	1145
0.05M acetic acid	H02	G10	0.021462569	37.3517798	10	G	H02.10G	Hybrid	E1_MATa_LYS	E1	G6_MATalpha_URA	G6	2.1	2.075	4.175	Sake	Far East Asian	1560	1104	Out	3.6	0.135253164	0.283766678	0.055340003	0.08323597	Domesticated	Wild	DW	56122	59148	1332
0.05M acetic acid	H02	H10	0.038196227	30.40011662	10	H	H02.10H	Hybrid	E1_MATa_LYS	E1	G8_MATalpha_URA	G8	2.1	2.025	4.125	Sake	China	1560	899	Out	3.8	1.02037261	1.209279765	-0.094431626	0.155371717	Domesticated	Wild	DW	87593	88334	1229.5
0.05M acetic acid	H02	A11	0.008449734	17.22016144	11	A	H02.11A	Hybrid	E1_MATa_LYS	E1	H6_MATalpha_URA	H6	2.1	3.73	5.83	Sake	Ale beer	1560	45556	Out	5.575	-0.553055042	-0.253299902	-0.487040336	-0.057949914	Domesticated	Domesticated	DD	73559	79276	23558
0.05M acetic acid	H02	B11	0.013896332	19.84513828	11	B	H02.11B	Hybrid	E1_MATa_LYS	E1	H9_MATalpha_URA	H9	2.1	3.72	5.82	Sake	European farmhouse beer	1560	51456	Out	5.575	-0.264959612	-0.082269428	-0.408846689	-0.282899238	Domesticated	Domesticated	DD	69315	74468	26508
0.05M acetic acid	H02	C11	0.02274281	39.14840908	11	C	H02.11C	Hybrid	E1_MATa_LYS	E1	A2_HO_MATalpha_URA	A2	2.1	1.15	3.25	Sake	Wine	1560	569	Out	2.875	0.092019668	0.144813325	-0.027166472	0.060762343	Domesticated	Domesticated	DD	60253	68082	1064.5
0.05M acetic acid	H02	D11	0.022650946	36.65073893	11	D	H02.11D	Hybrid	E1_MATa_LYS	E1	B5_HO_MATalpha_URA	B5	2.1	1.12	3.22	Sake	Brazilian bioethanol	1560	840	Out	2.875	0.198111829	0.286400746	0.091763906	0.217030471	Domesticated	Domesticated	DD	55733	61764	1200
0.05M acetic acid	H02	E11	0.024411134	38.86956159	11	E	H02.11E	Hybrid	E1_MATa_LYS	E1	B8_HO_MATalpha_URA	B8	2.1	0.9625	3.0625	Sake	Mosaic beer	1560	1076	Out	2.7	0.291216218	1.033647397	0.157858903	0.796318673	Domesticated	Domesticated	DD	57723	64562	1318
0.05M acetic acid	H02	F11	0.029897999	37.06421273	11	F	H02.11F	Hybrid	E1_MATa_LYS	E1	B11_HO_MATalpha_URA	B11	2.1	0.925	3.025	Sake	French dairy	1560	708	Out	2.725	0.581441481	1.678367838	0.104080595	1.041376073	Domesticated	Domesticated	DD	66526	71735	1134
0.05M acetic acid	H02	G11	0.017850342	30.80655834	11	G	H02.11G	Hybrid	E1_MATa_LYS	E1	C2_HO_MATalpha_URA	C2	2.1	2.05	4.15	Sake	African beer	1560	21554	Out	3.725	-0.055813987	0.182034072	-0.08232441	0.120417478	Domesticated	Domesticated	DD	80371	85631	11557
0.05M acetic acid	H02	H11	0.003190536	12.13516741	11	H	H02.11H	Hybrid	E1_MATa_LYS	E1	C6_HO_MATalpha_URA	C6	2.1	2.1	4.2	Sake	French Guiana	1560	924	Out	3.75	-0.831238011	-0.748603677	-0.638513761	-0.541870082	Domesticated	Domesticated	DD	75550	79181	1242
0.05M acetic acid	H02	A12	0.018489903	35.94113835	12	A	H02.12A	Hybrid	E1_MATa_LYS	E1	C9_HO_MATalpha_URA	C9	2.1	0.925	3.025	Sake	Mexican agave	1560	798	Out	2.8	-0.087172673	-0.0557024	0.070626097	0.23321312	Domesticated	Domesticated	DD	81912	84560	1179
0.05M acetic acid	H02	B12	0.022037861	36.818491	12	B	H02.12B	Hybrid	E1_MATa_LYS	E1	E4_HO_MATalpha_URA	E4	2.1	0.95	3.05	Sake	Asian fermentation	1560	788	Out	2.675	-0.224064896	-0.0683087	-0.033890647	0.027297755	Domesticated	Wild	DW	20076	20384	1174
0.05M acetic acid	H02	C12	0.024941713	39.41698312	12	C	H02.12C	Hybrid	E1_MATa_LYS	E1	F3_HO_MATalpha_URA	F3	2.1	2.125	4.225	Sake	Asian islands	1560	914	Out	3.9	0.127385578	0.215807959	0.131276755	0.152322274	Domesticated	Wild	DW	41505	43109	1237
0.05M acetic acid	H02	D12	0.023184503	38.71695912	12	D	H02.12D	Hybrid	E1_MATa_LYS	E1	F6_HO_MATalpha_URA	F6	2.1	0.875	2.975	Sake	American	1560	1039	Out	2.7	0.201565124	0.213823253	-0.0407803	0.047350043	Domesticated	Wild	DW	38283	40027	1299.5
0.05M acetic acid	H02	E12	0.023053317	39.31403496	12	E	H02.12E	Hybrid	E1_MATa_LYS	E1	F12_HO_MATalpha_URA	F12	2.1	1.85	3.95	Sake	Malaysian	1560	691	Out	3.625	0.110335072	0.162312385	0.055400929	0.110243899	Domesticated	Wild	DW	56030	57575	1125.5
0.05M acetic acid	H02	F12	0.018420353	41.1596847	12	F	H02.12F	Hybrid	E1_MATa_LYS	E1	G6_HO_MATalpha_URA_1	G6	2.1	2.875	4.975	Sake	Far East Asian	1560	1094	Out	4.5	-0.025663539	0.080880772	0.122659995	0.172092101	Domesticated	Wild	DW	56105	59147	1327
0.05M acetic acid	H02	G12	0.049550559	33.46031856	12	G	H02.12G	Hybrid	E1_MATa_LYS	E1	G6_HO_MATalpha_URA_2	G6	2.1	1.775	3.875	Sake	Far East Asian	1560	1079	Out	3.65	1.204403541	1.394699771	-0.206211202	-0.116242813	Domesticated	Wild	DW	56113	59161	1319.5
0.05M acetic acid	H02	H12	0.020871831	22.90549795	12	H	H02.12H	Hybrid	E1_MATa_LYS	E1	H9_HO_MATalpha_URA	H9	2.1	3.76	5.86	Sake	European farmhouse beer	1560	27166	Out	4.925	0.104006305	0.387172189	-0.317683718	-0.138611219	Domesticated	Domesticated	DD	56923	61363	14363
0.05M HMF	H02	A1	0.02924171	48.20354132	1	A	H02.1A	Hybrid	C9_MATa_LYS	C9	A2_MATalpha_URA	A2	1.925	2.1	4.025	Mexican agave	Wine	847	583	Out	3.7	0.671085838	1.207782813	0.374176976	0.676037509	Domesticated	Domesticated	DD	59591	60700	715
0.05M HMF	H02	B1	0.017822629	30.58339338	1	B	H02.1B	Hybrid	C9_MATa_LYS	C9	B5_MATalpha_URA	B5	1.925	2.275	4.2	Mexican agave	Brazilian bioethanol	847	30206	Out	3.725	0.018515772	0.574923555	-0.1281347	0.448036345	Domesticated	Domesticated	DD	79128	80352	15526.5
0.05M HMF	H02	C1	0.024504447	38.56071192	1	C	H02.1C	Hybrid	C9_MATa_LYS	C9	B8_MATalpha_URA	B8	1.925	2.05	3.975	Mexican agave	Mosaic beer	847	13425	Out	3.75	0.400363878	1.464992884	0.099281112	1.084954647	Domesticated	Domesticated	DD	69405	70183	7136
0.05M HMF	H02	D1	0.014569088	29.56926832	1	D	H02.1D	Hybrid	C9_MATa_LYS	C9	B11_MATalpha_URA	B11	1.925	1.9	3.825	Mexican agave	French dairy	847	22084	Out	3.6	-0.167415429	0.559695734	-0.157045175	0.641500345	Domesticated	Domesticated	DD	83176	82983	11465.5
0.05M HMF	H02	E1	0.001848565	6.470981802	1	E	H02.1E	Hybrid	C9_MATa_LYS	C9	C2_MATalpha_URA	C2	1.925	4.035	5.96	Mexican agave	African beer	847	35881	Out	5.7	-0.894359408	-0.831871981	-0.815526537	-0.688701458	Domesticated	Domesticated	DD	90776	89543	18364
0.05M HMF	H02	F1	0.048686852	50.66670022	1	F	H02.1F	Hybrid	C9_MATa_LYS	C9	C6_MATalpha_URA	C6	1.925	1.9	3.825	Mexican agave	French Guiana	847	7392	Out	3.6	1.782323923	2.250169838	0.44439622	0.606772034	Domesticated	Domesticated	DD	56930	55009	4119.5
0.05M HMF	H02	G1	0.018064561	37.46436937	1	G	H02.1G	Hybrid	C9_MATa_LYS	C9	C9_MATalpha_URA	C9	1.925	2	3.925	Mexican agave	Mexican agave	847	825	In	3.55	0.032341542	0.034370281	0.057358313	0.062665779	Domesticated	Domesticated	DD	741	335	836
0.05M HMF	H02	H1	0.014688526	34.78705418	1	H	H02.1H	Hybrid	C9_MATa_LYS	C9	C11_MATalpha_URA	C11	1.925	3.6	5.525	Mexican agave	Mixed origin	847	62131	Out	5.375	-0.160589855	0.148949091	-0.008297573	0.674464059	Domesticated	Domesticated	DD	101757	104932	31489
0.05M HMF	H02	A2	0.020011581	37.48567081	2	A	H02.2A	Hybrid	C9_MATa_LYS	C9	E1_MATalpha_URA	E1	1.925	1.925	3.85	Mexican agave	Sake	847	1448	Out	3.6	0.143608576	0.965668031	0.068634053	0.902958754	Domesticated	Domesticated	DD	81876	84499	1147.5
0.05M HMF	H02	B2	0.0256273	40.82108286	2	B	H02.2B	Hybrid	C9_MATa_LYS	C9	E4_MATalpha_URA	E4	1.925	2.15	4.075	Mexican agave	Asian fermentation	847	5687	Out	3.775	0.464531918	0.550880441	0.163719317	0.16581069	Domesticated	Wild	DW	83726	86508	3267
0.05M HMF	H02	C2	0.019291498	37.04160824	2	C	H02.2C	Hybrid	C9_MATa_LYS	C9	E10_MATalpha_URA	E10	1.925	2.1	4.025	Mexican agave	African palm wine	847	676	Out	3.8	0.10245773	0.448352092	0.055974806	0.329394914	Domesticated	Domesticated	DD	84916	85924	761.5
0.05M HMF	H02	D2	0.025081683	42.61910168	2	D	H02.2D	Hybrid	C9_MATa_LYS	C9	F3_MATalpha_URA	F3	1.925	2.3	4.225	Mexican agave	Asian islands	847	907	Out	3.675	0.433351377	1.299181834	0.21497688	0.795130356	Domesticated	Wild	DW	81441	83238	877
0.05M HMF	H02	E2	0.02657188	47.84262613	2	E	H02.2E	Hybrid	C9_MATa_LYS	C9	F6_MATalpha_URA	F6	1.925	1.925	3.85	Mexican agave	American	847	1020	Out	3.6	0.518512147	0.576236167	0.261240139	0.310557235	Domesticated	Wild	DW	76189	78169	933.5
0.05M HMF	H02	F2	0.012308831	28.11149063	2	F	H02.2F	Hybrid	C9_MATa_LYS	C9	F12_MATalpha_URA	F12	1.925	3.55	5.475	Mexican agave	Malaysian	847	730	Out	5.05	-0.296583066	-0.107272909	-0.198603212	-0.094549021	Domesticated	Wild	DW	85570	86167	788.5
0.05M HMF	H02	G2	0.018525605	39.6083283	2	G	H02.2G	Hybrid	C9_MATa_LYS	C9	G6_MATalpha_URA	G6	1.925	2.075	4	Mexican agave	Far East Asian	847	1104	Out	3.55	0.058689008	0.510155045	0.129146351	0.387158538	Domesticated	Wild	DW	81035	82259	975.5
0.05M HMF	H02	H2	0.019235653	44.77203867	2	H	H02.2H	Hybrid	C9_MATa_LYS	C9	G8_MATalpha_URA	G8	1.925	2.025	3.95	Mexican agave	China	847	899	Out	3.825	0.099266346	0.527504415	0.27635238	0.623876072	Domesticated	Wild	DW	106375	104636	873
0.05M HMF	H02	A3	0.00478	3.833452346	3	A	H02.3A	Hybrid	C9_MATa_LYS	C9	H6_MATalpha_URA	H6	1.925	3.73	5.655	Mexican agave	Ale beer	847	45556	Out	5.675	-0.726835731	-0.529881419	-0.890716702	-0.794744938	Domesticated	Domesticated	DD	93489	95392	23201.5
0.05M HMF	H02	B3	0.028028281	45.48105926	3	B	H02.3B	Hybrid	C9_MATa_LYS	C9	H9_MATalpha_URA	H9	1.925	3.72	5.645	Mexican agave	European farmhouse beer	847	51456	Out	2.775	0.6017416	1.104738381	0.296564998	0.5342325	Domesticated	Domesticated	DD	97910	100710	26151.5
0.05M HMF	H02	C3	0.027598884	45.02743787	3	C	H02.3C	Hybrid	C9_MATa_LYS	C9	A2_HO_MATalpha_URA	A2	1.925	1.15	3.075	Mexican agave	Wine	847	569	Out	2.8	0.370213886	0.466440182	0.28363325	0.32961512	Domesticated	Domesticated	DD	59560	60667	708
0.05M HMF	H02	D3	0.014229598	15.33441947	3	D	H02.3D	Hybrid	C9_MATa_LYS	C9	B5_HO_MATalpha_URA	B5	1.925	1.12	3.045	Mexican agave	Brazilian bioethanol	847	840	Out	3.525	-0.186816368	0.202570948	-0.562849417	-0.233731991	Domesticated	Domesticated	DD	65747	66509	843.5
0.05M HMF	H02	E3	0.017838747	9.779329611	3	E	H02.3E	Hybrid	C9_MATa_LYS	C9	B8_HO_MATalpha_URA	B8	1.925	0.9625	2.8875	Mexican agave	Mosaic beer	847	1076	Out	3.525	0.019436853	0.831622462	-0.721212815	-0.4665728	Domesticated	Domesticated	DD	63922	64872	961.5
0.05M HMF	H02	F3	0.019075313	35.87872678	3	F	H02.3F	Hybrid	C9_MATa_LYS	C9	B11_HO_MATalpha_URA	B11	1.925	0.925	2.85	Mexican agave	French dairy	847	708	Out	2.65	0.090103348	0.936387214	0.022823612	0.947541829	Domesticated	Domesticated	DD	73322	73440	777.5
0.05M HMF	H02	G3	0.00728589	15.99197994	3	G	H02.3G	Hybrid	C9_MATa_LYS	C9	C2_HO_MATalpha_URA	C2	1.925	2.05	3.975	Mexican agave	African beer	847	21554	Out	3.7	-0.583630792	-0.399167949	-0.544103814	-0.232370409	Domesticated	Domesticated	DD	81804	81170	11200.5
0.05M HMF	H02	H3	0.041590737	59.20704457	3	H	H02.3H	Hybrid	C9_MATa_LYS	C9	C6_HO_MATalpha_URA	C6	1.925	2.1	4.025	Mexican agave	French Guiana	847	924	Out	3.8	1.117878705	1.239881548	0.591149826	0.638079994	Domesticated	Domesticated	DD	53779	52113	885.5
0.05M HMF	H02	A4	0.018545387	33.66495955	4	A	H02.4A	Hybrid	C9_MATa_LYS	C9	C9_HO_MATalpha_URA	C9	1.925	0.925	2.85	Mexican agave	Mexican agave	847	798	In	2.7	0.01832364	0.038657277	-0.040286024	0.021262021	Domesticated	Domesticated	DD	735	377	822.5
0.05M HMF	H02	B4	0.023431162	38.05373892	4	B	H02.4B	Hybrid	C9_MATa_LYS	C9	E4_HO_MATalpha_URA	E4	1.925	0.95	2.875	Mexican agave	Asian fermentation	847	788	Out	2.675	0.339028521	0.396650862	0.084828426	0.137097604	Domesticated	Wild	DW	81576	84554	817.5
0.05M HMF	H02	C4	0.026464969	44.36487637	4	C	H02.4C	Hybrid	C9_MATa_LYS	C9	F3_HO_MATalpha_URA	F3	1.925	2.125	4.05	Mexican agave	Asian islands	847	914	Out	3.7	0.512402489	0.862519674	0.264745078	0.74250442	Domesticated	Wild	DW	81449	83266	880.5
0.05M HMF	H02	D4	0.026071638	45.82364256	4	D	H02.4D	Hybrid	C9_MATa_LYS	C9	F6_HO_MATalpha_URA	F6	1.925	0.875	2.8	Mexican agave	American	847	1039	Out	2.675	0.344509544	0.413486981	0.130061625	0.211820026	Domesticated	Wild	DW	76192	78179	943
0.05M HMF	H02	E4	0.026749807	44.81519835	4	E	H02.4E	Hybrid	C9_MATa_LYS	C9	F12_HO_MATalpha_URA	F12	1.925	1.85	3.775	Mexican agave	Malaysian	847	691	Out	1.7	0.528680246	0.815594699	0.277582768	0.362818548	Domesticated	Wild	DW	85552	86173	769
0.05M HMF	H02	F4	0.007989628	22.95012774	4	F	H02.4F	Hybrid	C9_MATa_LYS	C9	G6_HO_MATalpha_URA_1	G6	1.925	2.875	4.8	Mexican agave	Far East Asian	847	1094	Out	4.4	-0.543414054	-0.525487299	-0.434772963	-0.393507561	Domesticated	Wild	DW	81014	82230	970.5
0.05M HMF	H02	G4	0.018605622	39.82647788	4	G	H02.4G	Hybrid	C9_MATa_LYS	C9	G6_HO_MATalpha_URA_2	G6	1.925	1.775	3.7	Mexican agave	Far East Asian	847	1079	Out	3.55	0.063261765	0.261995107	0.117690952	0.126458809	Domesticated	Wild	DW	81019	82250	963
0.05M HMF	H02	H4	0.005318025	6.283127086	4	H	H02.4H	Hybrid	C9_MATa_LYS	C9	H9_HO_MATalpha_URA	H9	1.925	3.76	5.685	Mexican agave	European farmhouse beer	847	27166	Out	5.2	-0.69608905	-0.416199215	-0.820881862	-0.647565182	Domesticated	Domesticated	DD	84932	87159	14006.5
0.05M HMF	H02	A5	0.003804607	6.156100856	5	A	H02.5A	Hybrid	C11_MATa_LYS	C11	A2_MATalpha_URA	A2	4.325	2.1	6.425	Mixed origin	Wine	66005	583	Out	6.075	-0.576844315	-0.500263819	-0.725697215	-0.573281615	Domesticated	Domesticated	DD	68457	74477	33294
0.05M HMF	H02	B5	0.00717	5.750178519	5	B	H02.5B	Hybrid	C11_MATa_LYS	C11	B5_MATalpha_URA	B5	4.325	2.275	6.6	Mixed origin	Brazilian bioethanol	66005	30206	Out	5.975	0.14988092	0.261234993	-0.197247575	-0.152739752	Domesticated	Domesticated	DD	83018	76223	48105.5
0.05M HMF	H02	C5	0.001860027	6.740172282	5	C	H02.5C	Hybrid	C11_MATa_LYS	C11	B8_MATalpha_URA	B8	4.325	2.05	6.375	Mixed origin	Mosaic beer	66005	13425	Out	5.25	-0.701700135	-0.568377107	0.05142621	0.619866916	Domesticated	Domesticated	DD	74975	74951	39715
0.05M HMF	H02	D5	0.00475	3.809393022	5	D	H02.5D	Hybrid	C11_MATa_LYS	C11	B11_MATalpha_URA	B11	4.325	1.9	6.225	Mixed origin	French dairy	66005	22084	Out	5.775	-0.238223937	0.280537171	-0.405757672	0.035229925	Domesticated	Domesticated	DD	91393	91626	44044.5
0.05M HMF	H02	E5	0.007	5.613842348	5	E	H02.5E	Hybrid	C11_MATa_LYS	C11	C2_MATalpha_URA	C2	4.325	4.035	8.36	Mixed origin	African beer	66005	35881	Out	6.475	0.122617356	0.305145334	-0.135800753	-0.130075787	Domesticated	Domesticated	DD	102064	102322	50943
0.05M HMF	H02	F5	0.003708962	9.188096696	5	F	H02.5F	Hybrid	C11_MATa_LYS	C11	C6_MATalpha_URA	C6	4.325	1.9	6.225	Mixed origin	French Guiana	66005	7392	Out	5.725	-0.702353089	-0.603242638	-0.67171684	-0.465790195	Domesticated	Domesticated	DD	103556	107388	36698.5
0.05M HMF	H02	G5	0.00792089	17.39899535	5	G	H02.5G	Hybrid	C11_MATa_LYS	C11	C9_MATalpha_URA	C9	4.325	2	6.325	Mixed origin	Mexican agave	66005	825	Out	5.1	-0.545559624	-0.330593629	-0.508947497	-0.168358773	Domesticated	Domesticated	DD	104551	107657	33415
0.05M HMF	H02	H5	0.007215415	7.483261239	5	H	H02.5H	Hybrid	C11_MATa_LYS	C11	C11_MATalpha_URA	C11	4.325	3.6	7.925	Mixed origin	Mixed origin	66005	62131	In	3.9	-0.105896529	0.008766025	0.156259195	0.161774961	Domesticated	Domesticated	DD	59855	5190	64068
0.05M HMF	H02	A6	0.009073333	7.276608986	6	A	H02.6A	Hybrid	C11_MATa_LYS	C11	H6_MATalpha_URA	H6	4.325	3.73	8.055	Mixed origin	Ale beer	66005	45556	Out	3.95	0.455125925	1.000273012	0.135107099	0.675586504	Domesticated	Domesticated	DD	83614	67155	55780.5
0.05M HMF	H02	B6	0.00396	3.175830814	6	B	H02.6B	Hybrid	C11_MATa_LYS	C11	H9_MATalpha_URA	H9	4.325	3.72	8.045	Mixed origin	European farmhouse beer	66005	51456	Out	5.15	-0.566496647	-0.484720724	-0.868822806	-0.792569952	Domesticated	Domesticated	DD	84257	63938	58730.5
0.05M HMF	H02	C6	0.003221625	9.546926085	6	C	H02.6C	Hybrid	C11_MATa_LYS	C11	A2_HO_MATalpha_URA	A2	4.325	1.15	5.475	Mixed origin	Wine	66005	569	Out	4.8	-0.840054554	-0.755728865	-0.707615129	-0.51119638	Domesticated	Domesticated	DD	68444	74508	33287
0.05M HMF	H02	D6	0.007453491	7.472069486	6	D	H02.6D	Hybrid	C11_MATa_LYS	C11	B5_HO_MATalpha_URA	B5	4.325	1.12	5.445	Mixed origin	Brazilian bioethanol	66005	840	Out	4.85	0.195345464	0.201972882	0.165597758	0.315964838	Domesticated	Domesticated	DD	74645	80146	33422.5
0.05M HMF	H02	E6	0.006272251	7.516427621	6	E	H02.6E	Hybrid	C11_MATa_LYS	C11	B8_HO_MATalpha_URA	B8	4.325	0.9625	5.2875	Mixed origin	Mosaic beer	66005	1076	Out	4.7	0.005905478	0.526944487	0.172517359	0.879478162	Domesticated	Domesticated	DD	72078	77923	33540.5
0.05M HMF	H02	F6	0.007771451	9.603817687	6	F	H02.6F	Hybrid	C11_MATa_LYS	C11	B11_HO_MATalpha_URA	B11	4.325	0.925	5.25	Mixed origin	French dairy	66005	708	Out	4.7	0.24633796	0.841846308	0.498137616	1.348831487	Domesticated	Domesticated	DD	83340	88490	33356.5
0.05M HMF	H02	G6	0.007419163	8.5159222	6	G	H02.6G	Hybrid	C11_MATa_LYS	C11	C2_HO_MATalpha_URA	C2	4.325	2.05	6.375	Mixed origin	African beer	66005	21554	Out	5.725	0.098477893	0.142335172	0.292688736	0.310316894	Domesticated	Domesticated	DD	93767	96151	43779.5
0.05M HMF	H02	H6	0.006567629	12.43725348	6	H	H02.6H	Hybrid	C11_MATa_LYS	C11	C6_HO_MATalpha_URA	C6	4.325	2.1	6.425	Mixed origin	French Guiana	66005	924	Out	5.45	-0.665563948	-0.492324803	-0.66575711	-0.429754917	Domesticated	Domesticated	DD	100508	105073	33464.5
0.05M HMF	H02	A7	0.006134372	10.36785202	7	A	H02.7A	Hybrid	C11_MATa_LYS	C11	E1_MATalpha_URA	E1	4.325	1.925	6.25	Mixed origin	Sake	66005	1448	Out	5.825	-0.016206713	0.348524976	0.617322362	0.932563455	Domesticated	Domesticated	DD	78977	85165	33726.5
0.05M HMF	H02	B7	0.008679959	18.04161941	7	B	H02.7B	Hybrid	C11_MATa_LYS	C11	E4_MATalpha_URA	E4	4.325	2.15	6.475	Mixed origin	Asian fermentation	66005	5687	Out	5.9	-0.441806232	-0.203143846	-0.483821131	-0.127639628	Domesticated	Wild	DW	80318	85677	35846
0.05M HMF	H02	C7	0.002095647	8.264198188	7	C	H02.7C	Hybrid	C11_MATa_LYS	C11	E10_MATalpha_URA	E10	4.325	2.1	6.425	Mixed origin	African palm wine	66005	676	Out	5.725	-0.770732298	-0.72741397	-0.599775421	-0.389181121	Domesticated	Domesticated	DD	91489	96949	33340.5
0.05M HMF	H02	D7	0.001581019	6.269577755	7	D	H02.7D	Hybrid	C11_MATa_LYS	C11	F3_MATalpha_URA	F3	4.325	2.3	6.625	Mixed origin	Asian islands	66005	907	Out	5.825	-0.746445801	-0.700414794	-0.494588551	-0.333569651	Domesticated	Wild	DW	86317	92233	33456
0.05M HMF	H02	E7	0.001455334	6.116631612	7	E	H02.7E	Hybrid	C11_MATa_LYS	C11	F6_MATalpha_URA	F6	4.325	1.925	6.25	Mixed origin	American	66005	1020	Out	5.4	-0.910258645	-0.870362794	-0.838751717	-0.724125043	Domesticated	Wild	DW	82003	88229	33512.5
0.05M HMF	H02	F7	0.004089335	16.7657299	7	F	H02.7F	Hybrid	C11_MATa_LYS	C11	F12_MATalpha_URA	F12	4.325	3.55	7.875	Mixed origin	Malaysian	66005	730	Out	4.325	-0.59419809	-0.49862862	-0.379409767	0.003146456	Domesticated	Wild	DW	95161	100168	33367.5
0.05M HMF	H02	G7	0.002181422	7.021820587	7	G	H02.7G	Hybrid	C11_MATa_LYS	C11	G6_MATalpha_URA	G6	4.325	2.075	6.4	Mixed origin	Far East Asian	66005	1104	Out	5.55	-0.689966158	-0.671262283	-0.681246836	-0.506192867	Domesticated	Wild	DW	93327	99274	33554.5
0.05M HMF	H02	H7	0.008825982	13.55954453	7	H	H02.7H	Hybrid	C11_MATa_LYS	C11	G8_MATalpha_URA	G8	4.325	2.025	6.35	Mixed origin	China	66005	899	Out	3.1	0.148155479	0.26787092	-0.324187709	0.024344702	Domesticated	Wild	DW	121785	124378	33452
0.05M HMF	H02	A8	0.002587404	7.7554685	8	A	H02.8A	Hybrid	C11_MATa_LYS	C11	C9_HO_MATalpha_URA	C9	4.325	0.925	5.25	Mixed origin	Mexican agave	66005	798	Out	4.8	-0.85792617	-0.788326439	-0.748607472	-0.583716798	Domesticated	Domesticated	DD	104536	107685	33401.5
0.05M HMF	H02	B8	0.011155403	15.11186777	8	B	H02.8B	Hybrid	C11_MATa_LYS	C11	E4_HO_MATalpha_URA	E4	4.325	0.95	5.275	Mixed origin	Asian fermentation	66005	788	Out	4.8	-0.305164011	0.000926397	-0.525578207	-0.210120655	Domesticated	Wild	DW	78641	85216	33396.5
0.05M HMF	H02	C8	0.001762233	7.147303242	8	C	H02.8C	Hybrid	C11_MATa_LYS	C11	F3_HO_MATalpha_URA	F3	4.325	2.125	6.45	Mixed origin	Asian islands	66005	914	Out	5.7	-0.838620886	-0.794554828	-0.548858314	-0.35763834	Domesticated	Wild	DW	86325	92289	33459.5
0.05M HMF	H02	D8	0.00258301	8.411324533	8	D	H02.8D	Hybrid	C11_MATa_LYS	C11	F6_HO_MATalpha_URA	F6	4.325	0.875	5.2	Mixed origin	American	66005	1039	Out	4.7	-0.866794665	-0.798411958	-0.792567449	-0.641767859	Domesticated	Wild	DW	82012	88242	33522
0.05M HMF	H02	E8	0.002384492	6.888427087	8	E	H02.8E	Hybrid	C11_MATa_LYS	C11	F12_HO_MATalpha_URA	F12	4.325	1.85	6.175	Mixed origin	Malaysian	66005	691	Out	5.6	-0.800762503	-0.738018535	-0.77555023	-0.628664108	Domesticated	Wild	DW	95140	100194	33348
0.05M HMF	H02	F8	0.012381302	11.79811217	8	F	H02.8F	Hybrid	C11_MATa_LYS	C11	G6_HO_MATalpha_URA_1	G6	4.325	2.875	7.2	Mixed origin	Far East Asian	66005	1094	Out	5.875	-0.234609731	0.10488721	-0.709430289	-0.498100932	Domesticated	Wild	DW	93301	99246	33549.5
0.05M HMF	H02	G8	0.003508388	5.885442111	8	G	H02.8G	Hybrid	C11_MATa_LYS	C11	G6_HO_MATalpha_URA_2	G6	4.325	1.775	6.1	Mixed origin	Far East Asian	66005	1079	Out	5.625	-0.707327423	-0.614946166	-0.834830853	-0.720029635	Domesticated	Wild	DW	93308	99257	33542
0.05M HMF	H02	H8	0.005260151	5.826930329	8	H	H02.8H	Hybrid	C11_MATa_LYS	C11	H9_HO_MATalpha_URA	H9	4.325	3.76	8.085	Mixed origin	European farmhouse beer	66005	27166	Out	4.25	-0.156409087	0.512531054	-0.091034025	0.667713298	Domesticated	Domesticated	DD	77365	69683	46585.5
0.05M HMF	H02	A9	0.008801073	18.77312645	9	A	H02.9A	Hybrid	E1_MATa_LYS	E1	A2_MATalpha_URA	A2	2.1	2.1	4.2	Sake	Wine	1560	583	Out	3.925	-0.021127791	0.475829906	-0.16350934	0.258348377	Domesticated	Domesticated	DD	60280	68117	1071.5
0.05M HMF	H02	B9	0.008456533	16.66030733	9	B	H02.9B	Hybrid	E1_MATa_LYS	E1	B5_MATalpha_URA	B5	2.1	2.275	4.375	Sake	Brazilian bioethanol	1560	30206	Out	3.9	0.647040784	1.095718785	1.252913867	1.288805186	Domesticated	Domesticated	DD	67961	74156	15883
0.05M HMF	H02	C9	0.010947422	14.34018133	9	C	H02.9C	Hybrid	E1_MATa_LYS	E1	B8_MATalpha_URA	B8	2.1	2.05	4.15	Sake	Mosaic beer	1560	13425	Out	3.775	2.728795326	3.116154596	0.939171513	2.081794535	Domesticated	Domesticated	DD	63513	70390	7492.5
0.05M HMF	H02	D9	0.004746287	12.21737106	9	D	H02.9D	Hybrid	E1_MATa_LYS	E1	B11_MATalpha_URA	B11	2.1	1.9	4	Sake	French dairy	1560	22084	Out	3.675	0.616630361	1.30444412	0.652111461	1.928416885	Domesticated	Domesticated	DD	76738	81634	11822
0.05M HMF	H02	E9	0.003818131	10.24615602	9	E	H02.9E	Hybrid	E1_MATa_LYS	E1	C2_MATalpha_URA	C2	2.1	4.035	6.135	Sake	African beer	1560	35881	Out	5.3	-0.149891742	0.028139731	0.38555109	0.475221299	Domesticated	Domesticated	DD	89220	93791	18720.5
0.05M HMF	H02	F9	0.016404063	32.94840202	9	F	H02.9F	Hybrid	E1_MATa_LYS	E1	C6_MATalpha_URA	C6	2.1	1.9	4	Sake	French Guiana	1560	7392	Out	3.6	0.316438044	1.130832324	0.177219384	0.862368535	Domesticated	Domesticated	DD	78738	82093	4476
0.05M HMF	H02	G9	0.017972593	39.41477897	9	G	H02.9G	Hybrid	E1_MATa_LYS	E1	C9_MATalpha_URA	C9	2.1	2	4.1	Sake	Mexican agave	1560	825	Out	3.675	0.031130612	0.764969132	0.112404797	0.840648749	Domesticated	Domesticated	DD	81924	84545	1192.5
0.05M HMF	H02	H9	0.004432728	11.71722889	9	H	H02.9H	Hybrid	E1_MATa_LYS	E1	C11_MATalpha_URA	C11	2.1	3.6	5.7	Sake	Mixed origin	1560	62131	Out	4.85	-0.450715255	-0.19448254	0.584479022	0.689948899	Domesticated	Domesticated	DD	76804	83092	31845.5
0.05M HMF	H02	A10	0.005486472	8.898651112	10	A	H02.10A	Hybrid	E1_MATa_LYS	E1	E1_MATalpha_URA	E1	2.1	1.925	4.025	Sake	Sake	1560	1448	In	3.7	0.868744195	0.892413744	0.203332813	0.519301235	Domesticated	Domesticated	DD	1253	385	1504
0.05M HMF	H02	B10	0.01726245	35.95154086	10	B	H02.10B	Hybrid	E1_MATa_LYS	E1	E4_MATalpha_URA	E4	2.1	2.15	4.25	Sake	Asian fermentation	1560	5687	Out	3.825	0.11011949	0.867624479	0.0285898	0.697939139	Domesticated	Wild	DW	22365	22540	3623.5
0.05M HMF	H02	C10	0.010603255	27.94694937	10	C	H02.10C	Hybrid	E1_MATa_LYS	E1	E10_MATalpha_URA	E10	2.1	2.1	4.2	Sake	African palm wine	1560	676	Out	3.775	0.160016171	0.756011157	0.353435118	0.993085347	Domesticated	Domesticated	DD	50344	51943	1118
0.05M HMF	H02	D10	0.011018425	28.29325562	10	D	H02.10D	Hybrid	E1_MATa_LYS	E1	F3_MATalpha_URA	F3	2.1	2.3	4.4	Sake	Asian islands	1560	907	Out	3.85	1.550979495	2.037384599	1.28081314	1.857918656	Domesticated	Wild	DW	41508	43117	1233.5
0.05M HMF	H02	E10	0.015483393	40.15350218	10	E	H02.10E	Hybrid	E1_MATa_LYS	E1	F6_MATalpha_URA	F6	2.1	1.925	4.025	Sake	American	1560	1020	Out	3.675	-0.04523566	0.616820324	0.058537392	0.771686189	Domesticated	Wild	DW	38267	40036	1290
0.05M HMF	H02	F10	0.007711366	25.44523168	10	F	H02.10F	Hybrid	E1_MATa_LYS	E1	F12_MATalpha_URA	F12	2.1	3.55	5.65	Sake	Malaysian	1560	730	Out	4.175	-0.234768767	0.185171085	-0.058134519	0.47891026	Domesticated	Wild	DW	56051	57572	1145
0.05M HMF	H02	G10	0.010745452	31.77717665	10	G	H02.10G	Hybrid	E1_MATa_LYS	E1	G6_MATalpha_URA	G6	2.1	2.075	4.175	Sake	Far East Asian	1560	1104	Out	3.6	0.527193319	1.155126391	0.442514156	1.159947526	Domesticated	Wild	DW	56122	59148	1332
0.05M HMF	H02	H10	0.015999655	36.44776077	10	H	H02.10H	Hybrid	E1_MATa_LYS	E1	G8_MATalpha_URA	G8	2.1	2.025	4.125	Sake	China	1560	899	Out	3.8	1.081365043	2.012263677	0.81656874	1.654697079	Domesticated	Wild	DW	87593	88334	1229.5
0.05M HMF	H02	A11	0.004786667	3.838798863	11	A	H02.11A	Hybrid	E1_MATa_LYS	E1	H6_MATalpha_URA	H6	2.1	3.73	5.83	Sake	Ale beer	1560	45556	Out	5.575	0.630383888	0.658414859	-0.480892938	-0.206035172	Domesticated	Domesticated	DD	73559	79276	23558
0.05M HMF	H02	B11	0.003454504	8.969827499	11	B	H02.11B	Hybrid	E1_MATa_LYS	E1	H9_MATalpha_URA	H9	2.1	3.72	5.82	Sake	European farmhouse beer	1560	51456	Out	5.575	-0.621833583	-0.427625947	-0.629502681	-0.432383523	Domesticated	Domesticated	DD	69315	74468	26508
0.05M HMF	H02	C11	0.010191836	29.97443669	11	C	H02.11C	Hybrid	E1_MATa_LYS	E1	A2_HO_MATalpha_URA	A2	2.1	1.15	3.25	Sake	Wine	1560	569	Out	2.875	-0.494001438	-0.116746445	-0.082000663	0.496965912	Domesticated	Domesticated	DD	60253	68082	1064.5
0.05M HMF	H02	D11	0.00979127	20.56922636	11	D	H02.11D	Hybrid	E1_MATa_LYS	E1	B5_HO_MATalpha_URA	B5	2.1	1.12	3.22	Sake	Brazilian bioethanol	1560	840	Out	2.875	0.587773468	1.151317351	1.781503028	2.333604502	Domesticated	Domesticated	DD	55733	61764	1200
0.05M HMF	H02	E11	0.004795054	14.12997315	11	E	H02.11E	Hybrid	E1_MATa_LYS	E1	B8_HO_MATalpha_URA	B8	2.1	0.9625	3.0625	Sake	Mosaic beer	1560	1076	Out	2.7	0.633240539	0.950828952	0.910745812	2.145964541	Domesticated	Domesticated	DD	57723	64562	1318
0.05M HMF	H02	F11	0.006449085	17.7669072	11	F	H02.11F	Hybrid	E1_MATa_LYS	E1	B11_HO_MATalpha_URA	B11	2.1	0.925	3.025	Sake	French dairy	1560	708	Out	2.725	1.196619228	1.509739113	1.402555416	2.878378789	Domesticated	Domesticated	DD	66526	71735	1134
0.05M HMF	H02	G11	0.00973166	19.95245274	11	G	H02.11G	Hybrid	E1_MATa_LYS	E1	C2_HO_MATalpha_URA	C2	2.1	2.05	4.15	Sake	African beer	1560	21554	Out	3.725	0.440865181	1.008608272	1.698098934	1.85386403	Domesticated	Domesticated	DD	80371	85631	11557
0.05M HMF	H02	H11	0.034857949	39.5584022	11	H	H02.11H	Hybrid	E1_MATa_LYS	E1	C6_HO_MATalpha_URA	C6	2.1	2.1	4.2	Sake	French Guiana	1560	924	Out	3.75	0.775032449	2.088349627	0.06310567	0.773711384	Domesticated	Domesticated	DD	75550	79181	1242
0.05M HMF	H02	A12	0.013937927	33.34159024	12	A	H02.12A	Hybrid	E1_MATa_LYS	E1	C9_HO_MATalpha_URA	C9	2.1	0.925	3.025	Sake	Mexican agave	1560	798	Out	2.8	-0.234671134	0.318157027	0.080763419	0.743577219	Domesticated	Domesticated	DD	81912	84560	1179
0.05M HMF	H02	B12	0.014319547	34.96334159	12	B	H02.12B	Hybrid	E1_MATa_LYS	E1	E4_HO_MATalpha_URA	E4	2.1	0.95	3.05	Sake	Asian fermentation	1560	788	Out	2.675	-0.108079182	0.508063424	0.097638722	0.781651582	Domesticated	Wild	DW	20076	20384	1174
0.05M HMF	H02	C12	0.009130513	31.12025763	12	C	H02.12C	Hybrid	E1_MATa_LYS	E1	F3_HO_MATalpha_URA	F3	2.1	2.125	4.225	Sake	Asian islands	1560	914	Out	3.9	-0.163859442	0.317939024	0.964327666	1.678427691	Domesticated	Wild	DW	41505	43109	1237
0.05M HMF	H02	D12	0.013757911	37.34525483	12	D	H02.12D	Hybrid	E1_MATa_LYS	E1	F6_HO_MATalpha_URA	F6	2.1	0.875	2.975	Sake	American	1560	1039	Out	2.7	-0.290507052	0.23239561	-0.079024779	0.557847418	Domesticated	Wild	DW	38283	40027	1299.5
0.05M HMF	H02	E12	0.013030049	36.92717194	12	E	H02.12E	Hybrid	E1_MATa_LYS	E1	F12_HO_MATalpha_URA	F12	2.1	1.85	3.95	Sake	Malaysian	1560	691	Out	3.625	0.088732657	0.748530155	0.203220292	0.939183039	Domesticated	Wild	DW	56030	57575	1125.5
0.05M HMF	H02	F12	0.005437284	22.08244026	12	F	H02.12F	Hybrid	E1_MATa_LYS	E1	G6_HO_MATalpha_URA_1	G6	2.1	2.875	4.975	Sake	Far East Asian	1560	1094	Out	4.5	-0.663876701	-0.431019405	-0.456142797	-0.079867332	Domesticated	Wild	DW	56105	59147	1327
0.05M HMF	H02	G12	0.006473505	16.8395394	12	G	H02.12G	Hybrid	E1_MATa_LYS	E1	G6_HO_MATalpha_URA_2	G6	2.1	1.775	3.875	Sake	Far East Asian	1560	1079	Out	3.65	-0.459974944	-0.132431548	-0.52741488	-0.217272048	Domesticated	Wild	DW	56113	59161	1319.5
0.05M HMF	H02	H12	0.003518372	4.212481458	12	H	H02.12H	Hybrid	E1_MATa_LYS	E1	H9_HO_MATalpha_URA	H9	2.1	3.76	5.86	Sake	European farmhouse beer	1560	27166	Out	4.925	0.19839066	0.924756372	-0.430361175	0.056762509	Domesticated	Domesticated	DD	56923	61363	14363
0.15M lactic acid	H02	A1	0.002472054	7.575739232	1	A	H02.1A	Hybrid	C9_MATa_LYS	C9	A2_MATalpha_URA	A2	1.925	2.1	4.025	Mexican agave	Wine	847	583	Out	3.7	-0.152438728	-0.084837303	-0.094253023	0.41560532	Domesticated	Domesticated	DD	59591	60700	715
0.15M lactic acid	H02	B1	0.005576667	4.47236107	1	B	H02.1B	Hybrid	C9_MATa_LYS	C9	B5_MATalpha_URA	B5	1.925	2.275	4.2	Mexican agave	Brazilian bioethanol	847	30206	Out	3.725	0.008862975	0.320805546	-0.731060493	-0.528448785	Domesticated	Domesticated	DD	79128	80352	15526.5
0.15M lactic acid	H02	C1	0.00563	4.515133203	1	C	H02.1C	Hybrid	C9_MATa_LYS	C9	B8_MATalpha_URA	B8	1.925	2.05	3.975	Mexican agave	Mosaic beer	847	13425	Out	3.75	0.379901961	0.60933778	0.379901961	0.60933778	Domesticated	Domesticated	DD	69405	70183	7136
0.15M lactic acid	H02	D1	0.002733333	2.192071774	1	D	H02.1D	Hybrid	C9_MATa_LYS	C9	B11_MATalpha_URA	B11	1.925	1.9	3.825	Mexican agave	French dairy	847	22084	Out	3.6	-0.062857143	0.496350365	-0.062857143	0.496350365	Domesticated	Domesticated	DD	83176	82983	11465.5
0.15M lactic acid	H02	E1	0.00603	4.835924194	1	E	H02.1E	Hybrid	C9_MATa_LYS	C9	C2_MATalpha_URA	C2	1.925	4.035	5.96	Mexican agave	African beer	847	35881	Out	5.7	1.067428571	1.368919932	-0.407929779	-0.079478514	Domesticated	Domesticated	DD	90776	89543	18364
0.15M lactic acid	H02	F1	0.006156667	4.937508008	1	F	H02.1F	Hybrid	C9_MATa_LYS	C9	C6_MATalpha_URA	C6	1.925	1.9	3.825	Mexican agave	French Guiana	847	7392	Out	3.6	0.22861229	0.553195848	-0.04689997	0.313241598	Domesticated	Domesticated	DD	56930	55009	4119.5
0.15M lactic acid	H02	G1	0.003246667	2.603753546	1	G	H02.1G	Hybrid	C9_MATa_LYS	C9	C9_MATalpha_URA	C9	1.925	2	3.925	Mexican agave	Mexican agave	847	825	In	3.55	0.113142857	0.167165968	0.113142857	0.167165968	Domesticated	Domesticated	DD	741	335	836
0.15M lactic acid	H02	H1	0.015138098	6.446586671	1	H	H02.1H	Hybrid	C9_MATa_LYS	C9	C11_MATalpha_URA	C11	1.925	3.6	5.525	Mexican agave	Mixed origin	847	62131	Out	5.375	3.615273856	3.885884319	1.450720649	1.594415404	Domesticated	Domesticated	DD	101757	104932	31489
0.15M lactic acid	H02	A2	0.003146667	2.523555798	2	A	H02.2A	Hybrid	C9_MATa_LYS	C9	E1_MATalpha_URA	E1	1.925	1.925	3.85	Mexican agave	Sake	847	1448	Out	3.6	0.078857143	0.233986928	0.078857143	0.233986928	Domesticated	Domesticated	DD	81876	84499	1147.5
0.15M lactic acid	H02	B2	0.005246667	4.207708503	2	B	H02.2B	Hybrid	C9_MATa_LYS	C9	E4_MATalpha_URA	E4	1.925	2.15	4.075	Mexican agave	Asian fermentation	847	5687	Out	3.775	-0.256597752	0.052036191	-0.793559655	-0.629624341	Domesticated	Wild	DW	83726	86508	3267
0.15M lactic acid	H02	C2	0.003683333	2.953950378	2	C	H02.2C	Hybrid	C9_MATa_LYS	C9	E10_MATalpha_URA	E10	1.925	2.1	4.025	Mexican agave	African palm wine	847	676	Out	3.8	-0.161608498	0.007751938	-0.161608498	0.007751938	Domesticated	Domesticated	DD	84916	85924	761.5
0.15M lactic acid	H02	D2	0.005683333	4.557905335	2	D	H02.2D	Hybrid	C9_MATa_LYS	C9	F3_MATalpha_URA	F3	1.925	2.3	4.225	Mexican agave	Asian islands	847	907	Out	3.675	0.503527337	0.697361872	0.503527337	0.697361872	Domesticated	Wild	DW	81441	83238	877
0.15M lactic acid	H02	E2	0.003276667	2.62781287	2	E	H02.2E	Hybrid	C9_MATa_LYS	C9	F6_MATalpha_URA	F6	1.925	1.925	3.85	Mexican agave	American	847	1020	Out	3.6	-0.248498421	-0.099424216	-0.814303584	-0.681288401	Domesticated	Wild	DW	76189	78169	933.5
0.15M lactic acid	H02	F2	0.003923333	3.146424973	2	F	H02.2F	Hybrid	C9_MATa_LYS	C9	F12_MATalpha_URA	F12	1.925	3.55	5.475	Mexican agave	Malaysian	847	730	Out	5.05	-0.082427749	0.090959931	-0.526668733	-0.299744589	Domesticated	Wild	DW	85570	86167	788.5
0.15M lactic acid	H02	G2	0.00489	3.921669869	2	G	H02.2G	Hybrid	C9_MATa_LYS	C9	G6_MATalpha_URA	G6	1.925	2.075	4	Mexican agave	Far East Asian	847	1104	Out	3.55	0.676571429	0.755649765	-0.602728313	-0.357661769	Domesticated	Wild	DW	81035	82259	975.5
0.15M lactic acid	H02	H2	0.006336667	5.081863954	2	H	H02.2H	Hybrid	C9_MATa_LYS	C9	G8_MATalpha_URA	G8	1.925	2.025	3.95	Mexican agave	China	847	899	Out	3.825	-0.304936015	0.053185596	-0.304936015	0.053185596	Domesticated	Wild	DW	106375	104636	873
0.15M lactic acid	H02	A3	0.002743333	2.200091549	3	A	H02.3A	Hybrid	C9_MATa_LYS	C9	H6_MATalpha_URA	H6	1.925	3.73	5.655	Mexican agave	Ale beer	847	45556	Out	5.675	-0.444294396	-0.301358234	-0.444294396	-0.301358234	Domesticated	Domesticated	DD	93489	95392	23201.5
0.15M lactic acid	H02	B3	0.004653681	6.739736384	3	B	H02.3B	Hybrid	C9_MATa_LYS	C9	H9_MATalpha_URA	H9	1.925	3.72	5.645	Mexican agave	European farmhouse beer	847	51456	Out	2.775	0.595547725	1.071832282	0.174365936	0.668634914	Domesticated	Domesticated	DD	97910	100710	26151.5
0.15M lactic acid	H02	C3	0.006627835	6.799101817	3	C	H02.3C	Hybrid	C9_MATa_LYS	C9	A2_HO_MATalpha_URA	A2	1.925	1.15	3.075	Mexican agave	Wine	847	569	Out	2.8	-0.18285437	0.202042012	-0.729984595	-0.505870661	Domesticated	Domesticated	DD	59560	60667	708
0.15M lactic acid	H02	D3	0.002356667	1.88999359	3	D	H02.3D	Hybrid	C9_MATa_LYS	C9	B5_HO_MATalpha_URA	B5	1.925	1.12	3.045	Mexican agave	Brazilian bioethanol	847	840	Out	3.525	-0.510657723	-0.39046377	-0.866155549	-0.770352065	Domesticated	Domesticated	DD	65747	66509	843.5
0.15M lactic acid	H02	E3	0.002386667	1.914052915	3	E	H02.3E	Hybrid	C9_MATa_LYS	C9	B8_HO_MATalpha_URA	B8	1.925	0.9625	2.8875	Mexican agave	Mosaic beer	847	1076	Out	3.525	-0.181714286	0.252843395	-0.181714286	0.252843395	Domesticated	Domesticated	DD	63922	64872	961.5
0.15M lactic acid	H02	F3	0.00303	2.429991759	3	F	H02.3F	Hybrid	C9_MATa_LYS	C9	B11_HO_MATalpha_URA	B11	1.925	0.925	2.85	Mexican agave	French dairy	847	708	Out	2.65	-0.254306809	-0.131805158	-0.254306809	-0.131805158	Domesticated	Domesticated	DD	73322	73440	777.5
0.15M lactic acid	H02	G3	0.004485445	6.536523644	3	G	H02.3G	Hybrid	C9_MATa_LYS	C9	C2_HO_MATalpha_URA	C2	1.925	2.05	3.975	Mexican agave	African beer	847	21554	Out	3.7	0.022287222	0.228161718	-0.573212182	-0.259515851	Domesticated	Domesticated	DD	81804	81170	11200.5
0.15M lactic acid	H02	H3	0.004393333	3.523354388	3	H	H02.3H	Hybrid	C9_MATa_LYS	C9	C6_HO_MATalpha_URA	C6	1.925	2.1	4.025	Mexican agave	French Guiana	847	924	Out	3.8	-0.320697903	-0.063663296	-0.481413945	-0.228456065	Domesticated	Domesticated	DD	53779	52113	885.5
0.15M lactic acid	H02	A4	0.001853333	1.486331593	4	A	H02.4A	Hybrid	C9_MATa_LYS	C9	C9_HO_MATalpha_URA	C9	1.925	0.925	2.85	Mexican agave	Mexican agave	847	798	In	2.7	-0.627844712	-0.53060363	-0.627844712	-0.53060363	Domesticated	Domesticated	DD	735	377	822.5
0.15M lactic acid	H02	B4	0.002075053	6.698821788	4	B	H02.4B	Hybrid	C9_MATa_LYS	C9	E4_HO_MATalpha_URA	E4	1.925	0.95	2.875	Mexican agave	Asian fermentation	847	788	Out	2.675	-0.812840624	-0.703643389	-0.742448191	-0.52739847	Domesticated	Wild	DW	81576	84554	817.5
0.15M lactic acid	H02	C4	0.006103333	4.894735876	4	C	H02.4C	Hybrid	C9_MATa_LYS	C9	F3_HO_MATalpha_URA	F3	1.925	2.125	4.05	Mexican agave	Asian islands	847	914	Out	3.7	-0.238114718	0.117059767	-0.788318878	-0.615530105	Domesticated	Wild	DW	81449	83266	880.5
0.15M lactic acid	H02	D4	0.004416667	3.542067196	4	D	H02.4D	Hybrid	C9_MATa_LYS	C9	F6_HO_MATalpha_URA	F6	1.925	0.875	2.8	Mexican agave	American	847	1039	Out	2.675	-0.57678905	-0.338463588	-0.875579311	-0.770052194	Domesticated	Wild	DW	76192	78179	943
0.15M lactic acid	H02	E4	0.002703603	8.650870084	4	E	H02.4E	Hybrid	C9_MATa_LYS	C9	F12_HO_MATalpha_URA	F12	1.925	1.85	3.775	Mexican agave	Malaysian	847	691	Out	1.7	-0.560148404	-0.403394948	-0.50016294	-0.119346618	Domesticated	Wild	DW	85552	86173	769
0.15M lactic acid	H02	F4	0.001706667	1.36870823	4	F	H02.4F	Hybrid	C9_MATa_LYS	C9	G6_HO_MATalpha_URA_1	G6	1.925	2.875	4.8	Mexican agave	Far East Asian	847	1094	Out	4.4	-0.729815303	-0.63032491	-0.729815303	-0.63032491	Domesticated	Wild	DW	81014	82230	970.5
0.15M lactic acid	H02	G4	0.003716667	2.980682961	4	G	H02.4G	Hybrid	C9_MATa_LYS	C9	G6_HO_MATalpha_URA_2	G6	1.925	1.775	3.7	Mexican agave	Far East Asian	847	1079	Out	3.55	-0.374523302	-0.16090979	-0.8421603	-0.719112763	Domesticated	Wild	DW	81019	82250	963
0.15M lactic acid	H02	H4	0.00177	1.419500137	4	H	H02.4H	Hybrid	C9_MATa_LYS	C9	H9_HO_MATalpha_URA	H9	1.925	3.76	5.685	Mexican agave	European farmhouse beer	847	27166	Out	5.2	-0.393142857	-0.364452424	-0.393142857	-0.364452424	Domesticated	Domesticated	DD	84932	87159	14006.5
0.15M lactic acid	H02	A5	0.003603333	2.88979218	5	A	H02.5A	Hybrid	C11_MATa_LYS	C11	A2_MATalpha_URA	A2	4.325	2.1	6.425	Mixed origin	Wine	66005	583	Out	6.075	0.449585063	0.473727359	-0.680752117	-0.668144271	Domesticated	Domesticated	DD	68457	74477	33294
0.15M lactic acid	H02	B5	0.003096667	2.483456924	5	B	H02.5B	Hybrid	C11_MATa_LYS	C11	B5_MATalpha_URA	B5	4.325	2.275	6.6	Mixed origin	Brazilian bioethanol	66005	30206	Out	5.975	-0.439788581	-0.219196615	-0.850660608	-0.806595596	Domesticated	Domesticated	DD	83018	76223	48105.5
0.15M lactic acid	H02	C5	0.006086667	4.881369584	5	C	H02.5C	Hybrid	C11_MATa_LYS	C11	B8_MATalpha_URA	B8	4.325	2.05	6.375	Mixed origin	Mosaic beer	66005	13425	Out	5.25	0.491830065	0.877347488	-0.460733918	-0.207823465	Domesticated	Domesticated	DD	74975	74951	39715
0.15M lactic acid	H02	D5	0.00258	2.069101894	5	D	H02.5D	Hybrid	C11_MATa_LYS	C11	B11_MATalpha_URA	B11	4.325	1.9	6.225	Mixed origin	French dairy	66005	22084	Out	5.775	0.07306575	0.642792699	-0.771417334	-0.570844427	Domesticated	Domesticated	DD	91393	91626	44044.5
0.15M lactic acid	H02	E5	0.002046667	1.641380572	5	E	H02.5E	Hybrid	C11_MATa_LYS	C11	C2_MATalpha_URA	C2	4.325	4.035	8.36	Mixed origin	African beer	66005	35881	Out	6.475	-0.148756627	-0.105983299	-0.818669565	-0.809360119	Domesticated	Domesticated	DD	102064	102322	50943
0.15M lactic acid	H02	F5	0.004053333	3.250682045	5	F	H02.5F	Hybrid	C11_MATa_LYS	C11	C6_MATalpha_URA	C6	4.325	1.9	6.225	Mixed origin	French Guiana	66005	7392	Out	5.725	-0.191124773	0.093220452	-0.640883047	-0.543198059	Domesticated	Domesticated	DD	103556	107388	36698.5
0.15M lactic acid	H02	G5	0.00389	3.11969239	5	G	H02.5G	Hybrid	C11_MATa_LYS	C11	C9_MATalpha_URA	C9	4.325	2	6.325	Mixed origin	Mexican agave	66005	825	Out	5.1	0.4697733	0.540291255	-0.655354043	-0.441637953	Domesticated	Domesticated	DD	104551	107657	33415
0.15M lactic acid	H02	H5	0.003530026	5.830230408	5	H	H02.5H	Hybrid	C11_MATa_LYS	C11	C11_MATalpha_URA	C11	4.325	3.6	7.925	Mixed origin	Mixed origin	66005	62131	In	3.9	0.076227568	0.242021078	-0.355909145	-0.001874714	Domesticated	Domesticated	DD	59855	5190	64068
0.15M lactic acid	H02	A6	0.002062486	8.479871416	6	A	H02.6A	Hybrid	C11_MATa_LYS	C11	H6_MATalpha_URA	H6	4.325	3.73	8.055	Mixed origin	Ale beer	66005	45556	Out	3.95	-0.582210881	-0.43809082	-0.063191804	0.303495526	Domesticated	Domesticated	DD	83614	67155	55780.5
0.15M lactic acid	H02	B6	0.00495	3.969788517	6	B	H02.6B	Hybrid	C11_MATa_LYS	C11	H9_MATalpha_URA	H9	4.325	3.72	8.045	Mixed origin	European farmhouse beer	66005	51456	Out	5.15	1.058788939	1.487441547	-0.561440235	-0.463212715	Domesticated	Domesticated	DD	84257	63938	58730.5
0.15M lactic acid	H02	C6	0.005586667	4.480380845	6	C	H02.6C	Hybrid	C11_MATa_LYS	C11	A2_HO_MATalpha_URA	A2	4.325	1.15	5.475	Mixed origin	Wine	66005	569	Out	4.8	-0.311219947	0.062580175	-0.822068873	-0.738236627	Domesticated	Domesticated	DD	68444	74508	33287
0.15M lactic acid	H02	D6	0.007533333	6.04156367	6	D	H02.6D	Hybrid	C11_MATa_LYS	C11	B5_HO_MATalpha_URA	B5	4.325	1.12	5.445	Mixed origin	Brazilian bioethanol	66005	840	Out	4.85	0.564234154	1.086705077	-0.572152107	-0.478561893	Domesticated	Domesticated	DD	74645	80146	33422.5
0.15M lactic acid	H02	E6	0.00741	5.942653114	6	E	H02.6E	Hybrid	C11_MATa_LYS	C11	B8_HO_MATalpha_URA	B8	4.325	0.9625	5.2875	Mixed origin	Mosaic beer	66005	1076	Out	4.7	2.081944654	3.494096573	-0.343489321	0.216720953	Domesticated	Domesticated	DD	72078	77923	33540.5
0.15M lactic acid	H02	F6	0.006766667	5.42671427	6	F	H02.6F	Hybrid	C11_MATa_LYS	C11	B11_HO_MATalpha_URA	B11	4.325	0.925	5.25	Mixed origin	French dairy	66005	708	Out	4.7	0.665299426	1.092462266	-0.400487324	-0.118365613	Domesticated	Domesticated	DD	83340	88490	33356.5
0.15M lactic acid	H02	G6	0.006813974	7.029793304	6	G	H02.6G	Hybrid	C11_MATa_LYS	C11	C2_HO_MATalpha_URA	C2	4.325	2.05	6.375	Mixed origin	African beer	66005	21554	Out	5.725	0.552987282	1.006475858	-0.541005233	-0.423019014	Domesticated	Domesticated	DD	93767	96151	43779.5
0.15M lactic acid	H02	H6	0.003753333	3.010088802	6	H	H02.6H	Hybrid	C11_MATa_LYS	C11	C6_HO_MATalpha_URA	C6	4.325	2.1	6.425	Mixed origin	French Guiana	66005	924	Out	5.45	-0.419655417	-0.153868374	-0.667462427	-0.620082945	Domesticated	Domesticated	DD	100508	105073	33464.5
0.15M lactic acid	H02	A7	0.003086667	2.47543715	7	A	H02.7A	Hybrid	C11_MATa_LYS	C11	E1_MATalpha_URA	E1	4.325	1.925	6.25	Mixed origin	Sake	66005	1448	Out	5.825	0.283797009	0.345638971	-0.726527715	-0.541707073	Domesticated	Domesticated	DD	78977	85165	33726.5
0.15M lactic acid	H02	B7	0.003803333	3.050187676	7	B	H02.7B	Hybrid	C11_MATa_LYS	C11	E4_MATalpha_URA	E4	4.325	2.15	6.475	Mixed origin	Asian fermentation	66005	5687	Out	5.9	-0.461104216	-0.196079837	-0.850350423	-0.792744461	Domesticated	Wild	DW	80318	85677	35846
0.15M lactic acid	H02	C7	0.004313333	3.45919619	7	C	H02.7C	Hybrid	C11_MATa_LYS	C11	E10_MATalpha_URA	E10	4.325	2.1	6.425	Mixed origin	African palm wine	66005	676	Out	5.725	-0.018209408	0.269064262	-0.617847585	-0.449839702	Domesticated	Domesticated	DD	91489	96949	33340.5
0.15M lactic acid	H02	D7	0.003266667	2.619793096	7	D	H02.7D	Hybrid	C11_MATa_LYS	C11	F3_MATalpha_URA	F3	4.325	2.3	6.625	Mixed origin	Asian islands	66005	907	Out	5.825	-0.135802469	0.056434156	-0.710580087	-0.566379695	Domesticated	Wild	DW	86317	92233	33456
0.15M lactic acid	H02	E7	0.002323333	1.863261008	7	E	H02.7E	Hybrid	C11_MATa_LYS	C11	F6_MATalpha_URA	F6	4.325	1.925	6.25	Mixed origin	American	66005	1020	Out	5.4	-0.467144862	-0.313079071	-0.868331229	-0.839394812	Domesticated	Wild	DW	82003	88229	33512.5
0.15M lactic acid	H02	F7	0.005376667	4.311965575	7	F	H02.7F	Hybrid	C11_MATa_LYS	C11	F12_MATalpha_URA	F12	4.325	3.55	7.875	Mixed origin	Malaysian	66005	730	Out	4.325	0.257471573	0.609755853	-0.52363845	-0.450679883	Domesticated	Wild	DW	95161	100168	33367.5
0.15M lactic acid	H02	G7	0.00316	2.534248831	7	G	H02.7G	Hybrid	C11_MATa_LYS	C11	G6_MATalpha_URA	G6	4.325	2.075	6.4	Mixed origin	Far East Asian	66005	1104	Out	5.55	0.190691293	0.249444822	-0.743276374	-0.732156879	Domesticated	Wild	DW	93327	99274	33554.5
0.15M lactic acid	H02	H7	0.001213959	6.340534367	7	H	H02.7H	Hybrid	C11_MATa_LYS	C11	G8_MATalpha_URA	G8	4.325	2.025	6.35	Mixed origin	China	66005	899	Out	3.1	-0.866841842	-0.78926147	-0.299533652	-0.225026892	Domesticated	Wild	DW	121785	124378	33452
0.15M lactic acid	H02	A8	0.00585	4.691568248	8	A	H02.8A	Hybrid	C11_MATa_LYS	C11	C9_HO_MATalpha_URA	C9	4.325	0.925	5.25	Mixed origin	Mexican agave	66005	798	Out	4.8	0.174698795	0.584437067	-0.481702095	-0.280750017	Domesticated	Domesticated	DD	104536	107685	33401.5
0.15M lactic acid	H02	B8	0.001777377	6.593392134	8	B	H02.8B	Hybrid	C11_MATa_LYS	C11	E4_HO_MATalpha_URA	E4	4.325	0.95	5.275	Mixed origin	Asian fermentation	66005	788	Out	4.8	-0.83968953	-0.736517404	-0.746501679	-0.623895438	Domesticated	Wild	DW	78641	85216	33396.5
0.15M lactic acid	H02	C8	0.008136667	6.525423415	8	C	H02.8C	Hybrid	C11_MATa_LYS	C11	F3_HO_MATalpha_URA	F3	4.325	2.125	6.45	Mixed origin	Asian islands	66005	914	Out	5.7	0.015708342	0.562466607	-0.71779704	-0.594379691	Domesticated	Wild	DW	86325	92289	33459.5
0.15M lactic acid	H02	D8	0.007273333	5.833049525	8	D	H02.8D	Hybrid	C11_MATa_LYS	C11	F6_HO_MATalpha_URA	F6	4.325	0.875	5.2	Mixed origin	American	66005	1039	Out	4.7	-0.303059401	0.132881439	-0.795104949	-0.689072757	Domesticated	Wild	DW	82012	88242	33522
0.15M lactic acid	H02	E8	0.004886667	3.91899661	8	E	H02.8E	Hybrid	C11_MATa_LYS	C11	F12_HO_MATalpha_URA	F12	4.325	1.85	6.175	Mixed origin	Malaysian	66005	691	Out	5.6	-0.204983752	0.142952792	-0.773565003	-0.702647404	Domesticated	Wild	DW	95140	100194	33348
0.15M lactic acid	H02	F8	0.002706667	2.170685708	8	F	H02.8F	Hybrid	C11_MATa_LYS	C11	G6_HO_MATalpha_URA_1	G6	4.325	2.875	7.2	Mixed origin	Far East Asian	66005	1094	Out	5.875	-0.571503958	-0.379275563	-0.76019493	-0.692487349	Domesticated	Wild	DW	93301	99246	33549.5
0.15M lactic acid	H02	G8	0.00341	2.734743201	8	G	H02.8G	Hybrid	C11_MATa_LYS	C11	G6_HO_MATalpha_URA_2	G6	4.325	1.775	6.1	Mixed origin	Far East Asian	66005	1079	Out	5.625	-0.426132142	-0.182887176	-0.855183845	-0.804214508	Domesticated	Wild	DW	93308	99257	33542
0.15M lactic acid	H02	H8	0.000812732	5.444994385	8	H	H02.8H	Hybrid	C11_MATa_LYS	C11	H9_HO_MATalpha_URA	H9	4.325	3.76	8.085	Mixed origin	European farmhouse beer	66005	27166	Out	4.25	-0.693694017	-0.678613444	-0.39846784	-0.025921829	Domesticated	Domesticated	DD	77365	69683	46585.5
0.15M lactic acid	H02	A9	0.0085	6.816808565	9	A	H02.9A	Hybrid	E1_MATa_LYS	E1	A2_MATalpha_URA	A2	2.1	2.1	4.2	Sake	Wine	1560	583	Out	3.925	1.049518525	1.562910276	-0.335107388	-0.267662421	Domesticated	Domesticated	DD	60280	68117	1071.5
0.15M lactic acid	H02	B9	0.009053333	7.260569437	9	B	H02.9B	Hybrid	E1_MATa_LYS	E1	B5_MATalpha_URA	B5	2.1	2.275	4.375	Sake	Brazilian bioethanol	1560	30206	Out	3.9	0.637819391	0.871491924	-0.563395277	-0.459821519	Domesticated	Domesticated	DD	67961	74156	15883
0.15M lactic acid	H02	C9	0.004366667	3.501968322	9	C	H02.9C	Hybrid	E1_MATa_LYS	E1	B8_MATalpha_URA	B8	2.1	2.05	4.15	Sake	Mosaic beer	1560	13425	Out	3.775	0.052889909	0.061504607	-0.658427717	-0.482132156	Domesticated	Domesticated	DD	63513	70390	7492.5
0.15M lactic acid	H02	D9	0.008916667	7.150965848	9	D	H02.9D	Hybrid	E1_MATa_LYS	E1	B11_MATalpha_URA	B11	2.1	1.9	4	Sake	French dairy	1560	22084	Out	3.675	1.14998512	2.651391965	-0.302514613	0.318966607	Domesticated	Domesticated	DD	76738	81634	11822
0.15M lactic acid	H02	E9	0.005323333	4.269193443	9	E	H02.9E	Hybrid	E1_MATa_LYS	E1	C2_MATalpha_URA	C2	2.1	4.035	6.135	Sake	African beer	1560	35881	Out	5.3	0.28356121	0.68417904	-0.583594705	-0.536469074	Domesticated	Domesticated	DD	89220	93791	18720.5
0.15M lactic acid	H02	F9	0.003543626	5.757017773	9	F	H02.9F	Hybrid	E1_MATa_LYS	E1	C6_MATalpha_URA	C6	2.1	1.9	4	Sake	French Guiana	1560	7392	Out	3.6	-0.292840868	-0.226146341	-0.438476444	-0.253932499	Domesticated	Domesticated	DD	78738	82093	4476
0.15M lactic acid	H02	G9	0.00575	4.6113705	9	G	H02.9G	Hybrid	E1_MATa_LYS	E1	C9_MATalpha_URA	C9	2.1	2	4.1	Sake	Mexican agave	1560	825	Out	3.675	0.386439002	0.69267444	-0.550219704	-0.254731772	Domesticated	Domesticated	DD	81924	84545	1192.5
0.15M lactic acid	H02	H9	0.00176	1.411480362	9	H	H02.9H	Hybrid	E1_MATa_LYS	E1	C11_MATalpha_URA	C11	2.1	3.6	5.7	Sake	Mixed origin	1560	62131	Out	4.85	-0.575629105	-0.526073722	-0.862328118	-0.780876758	Domesticated	Domesticated	DD	76804	83092	31845.5
0.15M lactic acid	H02	A10	0.002883333	2.312368396	10	A	H02.10A	Hybrid	E1_MATa_LYS	E1	E1_MATalpha_URA	E1	2.1	1.925	4.025	Sake	Sake	1560	1448	In	3.7	-0.304771167	-0.089087581	-0.774457996	-0.614716991	Domesticated	Domesticated	DD	1253	385	1504
0.15M lactic acid	H02	B10	0.002808844	10.17636217	10	B	H02.10B	Hybrid	E1_MATa_LYS	E1	E4_MATalpha_URA	E4	2.1	2.15	4.25	Sake	Asian fermentation	1560	5687	Out	3.825	-0.602013783	-0.498642599	-0.500723085	-0.335631589	Domesticated	Wild	DW	22365	22540	3623.5
0.15M lactic acid	H02	C10	0.001964374	7.164863425	10	C	H02.10C	Hybrid	E1_MATa_LYS	E1	E10_MATalpha_URA	E10	2.1	2.1	4.2	Sake	African palm wine	1560	676	Out	3.775	-0.552873859	-0.53999416	-0.301159082	0.040206367	Domesticated	Domesticated	DD	50344	51943	1118
0.15M lactic acid	H02	D10	0.00337585	13.10252973	10	D	H02.10D	Hybrid	E1_MATa_LYS	E1	F3_MATalpha_URA	F3	2.1	2.3	4.4	Sake	Asian islands	1560	907	Out	3.85	-0.186015726	-0.14829942	0.277984431	0.972682758	Domesticated	Wild	DW	41508	43117	1233.5
0.15M lactic acid	H02	E10	0.001810371	7.196112951	10	E	H02.10E	Hybrid	E1_MATa_LYS	E1	F6_MATalpha_URA	F6	2.1	1.925	4.025	Sake	American	1560	1020	Out	3.675	-0.584792569	-0.574404721	-0.491481149	-0.410242146	Domesticated	Wild	DW	38267	40036	1290
0.15M lactic acid	H02	F10	0.0055	4.41087613	10	F	H02.10F	Hybrid	E1_MATa_LYS	E1	F12_MATalpha_URA	F12	2.1	3.55	5.65	Sake	Malaysian	1560	730	Out	4.175	0.28631624	0.305933822	-0.569775369	-0.477999776	Domesticated	Wild	DW	56051	57572	1145
0.15M lactic acid	H02	G10	0.005726667	4.592657692	10	G	H02.10G	Hybrid	E1_MATa_LYS	E1	G6_MATalpha_URA	G6	2.1	2.075	4.175	Sake	Far East Asian	1560	1104	Out	3.6	0.380812873	0.684007633	-0.552044899	-0.543564171	Domesticated	Wild	DW	56122	59148	1332
0.15M lactic acid	H02	H10	0.005783333	4.638103083	10	H	H02.10H	Hybrid	E1_MATa_LYS	E1	G8_MATalpha_URA	G8	2.1	2.025	4.125	Sake	China	1560	899	Out	3.8	-0.365630713	-0.127964249	-0.547612282	-0.471858248	Domesticated	Wild	DW	87593	88334	1229.5
0.15M lactic acid	H02	A11	0.008306667	6.661759586	11	A	H02.11A	Hybrid	E1_MATa_LYS	E1	H6_MATalpha_URA	H6	2.1	3.73	5.83	Sake	Ale beer	1560	45556	Out	5.575	0.68264686	0.828860183	-0.350230436	-0.062489266	Domesticated	Domesticated	DD	73559	79276	23558
0.15M lactic acid	H02	B11	0.002133333	1.710885287	11	B	H02.11B	Hybrid	E1_MATa_LYS	E1	H9_MATalpha_URA	H9	2.1	3.72	5.82	Sake	European farmhouse beer	1560	51456	Out	5.575	-0.485611037	-0.254467979	-0.833124992	-0.786026179	Domesticated	Domesticated	DD	69315	74468	26508
0.15M lactic acid	H02	C11	0.002861937	11.07377601	11	C	H02.11C	Hybrid	E1_MATa_LYS	E1	A2_HO_MATalpha_URA	A2	2.1	1.15	3.25	Sake	Wine	1560	569	Out	2.875	-0.647151862	-0.533060422	-0.560222777	-0.374944159	Domesticated	Domesticated	DD	60253	68082	1064.5
0.15M lactic acid	H02	D11	0.003023133	10.59544714	11	D	H02.11D	Hybrid	E1_MATa_LYS	E1	B5_HO_MATalpha_URA	B5	2.1	1.12	3.22	Sake	Brazilian bioethanol	1560	840	Out	2.875	-0.372271478	-0.325442211	-0.249657874	-0.130569946	Domesticated	Domesticated	DD	55733	61764	1200
0.15M lactic acid	H02	E11	0.00879	7.049382034	11	E	H02.11E	Hybrid	E1_MATa_LYS	E1	B8_HO_MATalpha_URA	B8	2.1	0.9625	3.0625	Sake	Mosaic beer	1560	1076	Out	2.7	1.119443275	2.487646232	-0.312422817	0.285336456	Domesticated	Domesticated	DD	57723	64562	1318
0.15M lactic acid	H02	F11	0.005584791	11.39848493	11	F	H02.11F	Hybrid	E1_MATa_LYS	E1	B11_HO_MATalpha_URA	B11	2.1	0.925	3.025	Sake	French dairy	1560	708	Out	2.725	0.346603887	0.360377554	0.111776625	0.687264954	Domesticated	Domesticated	DD	66526	71735	1134
0.15M lactic acid	H02	G11	0.00568056	18.34012838	11	G	H02.11G	Hybrid	E1_MATa_LYS	E1	C2_HO_MATalpha_URA	C2	2.1	2.05	4.15	Sake	African beer	1560	21554	Out	3.725	0.294668533	0.331125769	0.197478018	0.434608841	Domesticated	Domesticated	DD	80371	85631	11557
0.15M lactic acid	H02	H11	0.00479	3.841472121	11	H	H02.11H	Hybrid	E1_MATa_LYS	E1	C6_HO_MATalpha_URA	C6	2.1	2.1	4.2	Sake	French Guiana	1560	924	Out	3.75	-0.259364861	-0.097481217	-0.625313458	-0.549298913	Domesticated	Domesticated	DD	75550	79181	1242
0.15M lactic acid	H02	A12	0.002538381	9.78818854	12	A	H02.12A	Hybrid	E1_MATa_LYS	E1	C9_HO_MATalpha_URA	C9	2.1	0.925	3.025	Sake	Mexican agave	1560	798	Out	2.8	-0.490285008	-0.443783739	-0.045287222	0.374133453	Domesticated	Domesticated	DD	81912	84560	1179
0.15M lactic acid	H02	B12	0.005155518	15.76537187	12	B	H02.12B	Hybrid	E1_MATa_LYS	E1	E4_HO_MATalpha_URA	E4	2.1	0.95	3.05	Sake	Asian fermentation	1560	788	Out	2.675	-0.534998197	-0.323174496	-0.393863551	-0.130476724	Domesticated	Wild	DW	20076	20384	1174
0.15M lactic acid	H02	C12	0.00368066	14.15615883	12	C	H02.12C	Hybrid	E1_MATa_LYS	E1	F3_HO_MATalpha_URA	F3	2.1	2.125	4.225	Sake	Asian islands	1560	914	Out	3.9	-0.540539422	-0.394535861	-0.387792996	-0.15170745	Domesticated	Wild	DW	41505	43109	1237
0.15M lactic acid	H02	D12	0.003419356	13.00421907	12	D	H02.12D	Hybrid	E1_MATa_LYS	E1	F6_HO_MATalpha_URA	F6	2.1	0.875	2.975	Sake	American	1560	1039	Out	2.7	-0.67235272	-0.531062029	-0.543206325	-0.328311297	Domesticated	Wild	DW	38283	40027	1299.5
0.15M lactic acid	H02	E12	0.002955321	12.90990631	12	E	H02.12E	Hybrid	E1_MATa_LYS	E1	F12_HO_MATalpha_URA	F12	2.1	1.85	3.95	Sake	Malaysian	1560	691	Out	3.625	-0.519196207	-0.425813548	-0.254080855	-0.063137558	Domesticated	Wild	DW	56030	57575	1125.5
0.15M lactic acid	H02	F12	0.004238355	4.991301172	12	F	H02.12F	Hybrid	E1_MATa_LYS	E1	G6_HO_MATalpha_URA_1	G6	2.1	2.875	4.975	Sake	Far East Asian	1560	1094	Out	4.5	-0.329020367	-0.18991554	-0.513162319	-0.348322639	Domesticated	Wild	DW	56105	59147	1327
0.15M lactic acid	H02	G12	0.003713843	5.977628466	12	G	H02.12G	Hybrid	E1_MATa_LYS	E1	G6_HO_MATalpha_URA_2	G6	2.1	1.775	3.875	Sake	Far East Asian	1560	1079	Out	3.65	-0.374998464	-0.263816525	-0.683459429	-0.589684423	Domesticated	Wild	DW	56113	59161	1319.5
0.15M lactic acid	H02	H12	0.002332105	2.595318972	12	H	H02.12H	Hybrid	E1_MATa_LYS	E1	H9_HO_MATalpha_URA	H9	2.1	3.76	5.86	Sake	European farmhouse beer	1560	27166	Out	4.925	-0.437683182	-0.314152129	-0.746859781	-0.580737771	Domesticated	Domesticated	DD	56923	61363	14363
1.5M NaCl	H02	A1	0.003491657	11.10562776	1	A	H02.1A	Hybrid	C9_MATa_LYS	C9	A2_MATalpha_URA	A2	1.925	2.1	4.025	Mexican agave	Wine	847	583	Out	3.7	-0.024630383	0.277475298	0.184098621	1.039219779	Domesticated	Domesticated	DD	59591	60700	715
1.5M NaCl	H02	B1	0.003296834	8.998473135	1	B	H02.1B	Hybrid	C9_MATa_LYS	C9	B5_MATalpha_URA	B5	1.925	2.275	4.2	Mexican agave	Brazilian bioethanol	847	30206	Out	3.725	-0.324987522	-0.026157518	-0.036243887	0.658713584	Domesticated	Domesticated	DD	79128	80352	15526.5
1.5M NaCl	H02	C1	0.00397673	7.615954291	1	C	H02.1C	Hybrid	C9_MATa_LYS	C9	B8_MATalpha_URA	B8	1.925	2.05	3.975	Mexican agave	Mosaic beer	847	13425	Out	3.75	0.380809185	0.668558232	2.297385082	2.984532463	Domesticated	Domesticated	DD	69405	70183	7136
1.5M NaCl	H02	D1	0.004242038	12.53927018	1	D	H02.1D	Hybrid	C9_MATa_LYS	C9	B11_MATalpha_URA	B11	1.925	1.9	3.825	Mexican agave	French dairy	847	22084	Out	3.6	1.029683277	1.133464232	6.481071432	6.863590592	Domesticated	Domesticated	DD	83176	82983	11465.5
1.5M NaCl	H02	E1	0.00589465	5.354286907	1	E	H02.1E	Hybrid	C9_MATa_LYS	C9	C2_MATalpha_URA	C2	1.925	4.035	5.96	Mexican agave	African beer	847	35881	Out	5.7	1.480217462	1.76527764	1.80912582	2.1319886	Domesticated	Domesticated	DD	90776	89543	18364
1.5M NaCl	H02	F1	0.004239369	6.503867406	1	F	H02.1F	Hybrid	C9_MATa_LYS	C9	C6_MATalpha_URA	C6	1.925	1.9	3.825	Mexican agave	French Guiana	847	7392	Out	3.6	-0.169294053	0.212981216	0.589115891	1.320397166	Domesticated	Domesticated	DD	56930	55009	4119.5
1.5M NaCl	H02	G1	0.003962044	3.610042341	1	G	H02.1G	Hybrid	C9_MATa_LYS	C9	C9_MATalpha_URA	C9	1.925	2	3.925	Mexican agave	Mexican agave	847	825	In	3.55	0.787388225	0.931134313	1.030718535	1.194033836	Domesticated	Domesticated	DD	741	335	836
1.5M NaCl	H02	H1	0.002739156	10.32649343	1	H	H02.1H	Hybrid	C9_MATa_LYS	C9	C11_MATalpha_URA	C11	1.925	3.6	5.525	Mexican agave	Mixed origin	847	62131	Out	5.375	0.05683939	0.22324591	0.407506951	1.333726052	Domesticated	Domesticated	DD	101757	104932	31489
1.5M NaCl	H02	A2	0.003333296	10.73657962	2	A	H02.2A	Hybrid	C9_MATa_LYS	C9	E1_MATalpha_URA	E1	1.925	1.925	3.85	Mexican agave	Sake	847	1448	Out	3.6	-0.313665924	-0.011380377	1.756547496	2.970627486	Domesticated	Domesticated	DD	81876	84499	1147.5
1.5M NaCl	H02	B2	0.007036667	5.643248189	2	B	H02.2B	Hybrid	C9_MATa_LYS	C9	E4_MATalpha_URA	E4	1.925	2.15	4.075	Mexican agave	Asian fermentation	847	5687	Out	3.775	-0.310336218	0.164075734	-0.669174855	-0.392256906	Domesticated	Wild	DW	83726	86508	3267
1.5M NaCl	H02	C2	0.008866667	7.110866974	2	C	H02.2C	Hybrid	C9_MATa_LYS	C9	E10_MATalpha_URA	E10	1.925	2.1	4.025	Mexican agave	African palm wine	847	676	Out	3.8	2.061110737	2.707405887	-0.070509376	0.552023795	Domesticated	Domesticated	DD	84916	85924	761.5
1.5M NaCl	H02	D2	0.004335549	4.56248598	2	D	H02.2D	Hybrid	C9_MATa_LYS	C9	F3_MATalpha_URA	F3	1.925	2.3	4.225	Mexican agave	Asian islands	847	907	Out	3.675	0.45163466	0.779295014	0.904814181	1.334765399	Domesticated	Wild	DW	81441	83238	877
1.5M NaCl	H02	E2	0.00509	4.082065364	2	E	H02.2E	Hybrid	C9_MATa_LYS	C9	F6_MATalpha_URA	F6	1.925	1.925	3.85	Mexican agave	American	847	1020	Out	3.6	-0.436531365	-0.067765568	-0.436531365	-0.067765568	Domesticated	Wild	DW	76189	78169	933.5
1.5M NaCl	H02	F2	0.004786667	3.838798863	2	F	H02.2F	Hybrid	C9_MATa_LYS	C9	F12_MATalpha_URA	F12	1.925	3.55	5.475	Mexican agave	Malaysian	847	730	Out	5.05	-0.027758971	0.40577582	-0.027758971	0.40577582	Domesticated	Wild	DW	85570	86167	788.5
1.5M NaCl	H02	G2	0.005343235	4.911869022	2	G	H02.2G	Hybrid	C9_MATa_LYS	C9	G6_MATalpha_URA	G6	1.925	2.075	4	Mexican agave	Far East Asian	847	1104	Out	3.55	0.022955087	0.503019805	0.172564829	0.722840213	Domesticated	Wild	DW	81035	82259	975.5
1.5M NaCl	H02	H2	0.00656	5.260972257	2	H	H02.2H	Hybrid	C9_MATa_LYS	C9	G8_MATalpha_URA	G8	1.925	2.025	3.95	Mexican agave	China	847	899	Out	3.825	2.477031802	2.897029703	2.477031802	2.897029703	Domesticated	Wild	DW	106375	104636	873
1.5M NaCl	H02	A3	0.003041264	6.927204273	3	A	H02.3A	Hybrid	C9_MATa_LYS	C9	H6_MATalpha_URA	H6	1.925	3.73	5.655	Mexican agave	Ale beer	847	45556	Out	5.675	0.611977331	0.761349748	3.578262036	4.002502533	Domesticated	Domesticated	DD	93489	95392	23201.5
1.5M NaCl	H02	B3	0.003429615	7.125225845	3	B	H02.3B	Hybrid	C9_MATa_LYS	C9	H9_MATalpha_URA	H9	1.925	3.72	5.645	Mexican agave	European farmhouse beer	847	51456	Out	2.775	0.817817217	1.093356145	3.709136571	4.42293245	Domesticated	Domesticated	DD	97910	100710	26151.5
1.5M NaCl	H02	C3	0.003386427	7.400493845	3	C	H02.3C	Hybrid	C9_MATa_LYS	C9	A2_HO_MATalpha_URA	A2	1.925	1.15	3.075	Mexican agave	Wine	847	569	Out	2.8	-0.540236275	-0.26797747	-0.541630234	-0.161811899	Domesticated	Domesticated	DD	59560	60667	708
1.5M NaCl	H02	D3	0.006968371	6.943792135	3	D	H02.3D	Hybrid	C9_MATa_LYS	C9	B5_HO_MATalpha_URA	B5	1.925	1.12	3.045	Mexican agave	Brazilian bioethanol	847	840	Out	3.525	1.003617139	1.597927215	-0.046780846	0.57855887	Domesticated	Domesticated	DD	65747	66509	843.5
1.5M NaCl	H02	E3	0.006817216	6.837276869	3	E	H02.3E	Hybrid	C9_MATa_LYS	C9	B8_HO_MATalpha_URA	B8	1.925	0.9625	2.8875	Mexican agave	Mosaic beer	847	1076	Out	3.525	2.613365559	2.9481948	3.51882807	3.937561173	Domesticated	Domesticated	DD	63922	64872	961.5
1.5M NaCl	H02	F3	0.003272996	8.062085311	3	F	H02.3F	Hybrid	C9_MATa_LYS	C9	B11_HO_MATalpha_URA	B11	1.925	0.925	2.85	Mexican agave	French dairy	847	708	Out	2.65	-0.014157735	0.257232902	2.027939082	2.861494655	Domesticated	Domesticated	DD	73322	73440	777.5
1.5M NaCl	H02	G3	0.006666667	5.346516522	3	G	H02.3G	Hybrid	C9_MATa_LYS	C9	C2_HO_MATalpha_URA	C2	1.925	2.05	3.975	Mexican agave	African beer	847	21554	Out	3.7	2.401360544	2.466204506	2.401360544	2.466204506	Domesticated	Domesticated	DD	81804	81170	11200.5
1.5M NaCl	H02	H3	0.004253333	3.411077541	3	H	H02.3H	Hybrid	C9_MATa_LYS	C9	C6_HO_MATalpha_URA	C6	1.925	2.1	4.025	Mexican agave	French Guiana	847	924	Out	3.8	-0.445458496	-0.109870945	-0.445458496	-0.109870945	Domesticated	Domesticated	DD	53779	52113	885.5
1.5M NaCl	H02	A4	0.00206	1.652073605	4	A	H02.4A	Hybrid	C9_MATa_LYS	C9	C9_HO_MATalpha_URA	C9	1.925	0.925	2.85	Mexican agave	Mexican agave	847	798	In	2.7	-0.26340882	-0.120284698	-0.26340882	-0.120284698	Domesticated	Domesticated	DD	735	377	822.5
1.5M NaCl	H02	B4	0.004106667	3.293454177	4	B	H02.4B	Hybrid	C9_MATa_LYS	C9	E4_HO_MATalpha_URA	E4	1.925	0.95	2.875	Mexican agave	Asian fermentation	847	788	Out	2.675	-0.405350221	-0.065890973	-0.782058521	-0.603788046	Domesticated	Wild	DW	81576	84554	817.5
1.5M NaCl	H02	C4	0.003343333	2.681278036	4	C	H02.4C	Hybrid	C9_MATa_LYS	C9	F3_HO_MATalpha_URA	F3	1.925	2.125	4.05	Mexican agave	Asian islands	847	914	Out	3.7	0.098576123	0.356321839	0.098576123	0.356321839	Domesticated	Wild	DW	81449	83266	880.5
1.5M NaCl	H02	D4	0.00402	3.223949463	4	D	H02.4D	Hybrid	C9_MATa_LYS	C9	F6_HO_MATalpha_URA	F6	1.925	0.875	2.8	Mexican agave	American	847	1039	Out	2.675	0.079068426	0.432618211	-0.617070974	-0.350811659	Domesticated	Wild	DW	76192	78179	943
1.5M NaCl	H02	E4	0.00689	5.525624825	4	E	H02.4E	Hybrid	C9_MATa_LYS	C9	F12_HO_MATalpha_URA	F12	1.925	1.85	3.775	Mexican agave	Malaysian	847	691	Out	1.7	0.193418014	0.798955614	0.193418014	0.798955614	Domesticated	Wild	DW	85552	86173	769
1.5M NaCl	H02	F4	0.006723333	5.391961912	4	F	H02.4F	Hybrid	C9_MATa_LYS	C9	G6_HO_MATalpha_URA_1	G6	1.925	2.875	4.8	Mexican agave	Far East Asian	847	1094	Out	4.4	1.392939442	1.863233981	-0.285156459	0.190814802	Domesticated	Wild	DW	81014	82230	970.5
1.5M NaCl	H02	G4	0.004343333	3.483255514	4	G	H02.4G	Hybrid	C9_MATa_LYS	C9	G6_HO_MATalpha_URA_2	G6	1.925	1.775	3.7	Mexican agave	Far East Asian	847	1079	Out	3.55	-0.158096382	0.232918975	-0.535932297	-0.227572627	Domesticated	Wild	DW	81019	82250	963
1.5M NaCl	H02	H4	0.003883333	3.114345874	4	H	H02.4H	Hybrid	C9_MATa_LYS	C9	H9_HO_MATalpha_URA	H9	1.925	3.76	5.685	Mexican agave	European farmhouse beer	847	27166	Out	5.2	0.449004975	0.700729927	0.449004975	0.700729927	Domesticated	Domesticated	DD	84932	87159	14006.5
1.5M NaCl	H02	A5	0.003719726	8.790797155	5	A	H02.5A	Hybrid	C11_MATa_LYS	C11	A2_MATalpha_URA	A2	4.325	2.1	6.425	Mixed origin	Wine	66005	583	Out	6.075	-0.474980069	-0.30242621	-0.328443956	-0.217523411	Domesticated	Domesticated	DD	68457	74477	33294
1.5M NaCl	H02	B5	0.003204053	7.620791609	5	B	H02.5B	Hybrid	C11_MATa_LYS	C11	B5_MATalpha_URA	B5	4.325	2.275	6.6	Mixed origin	Brazilian bioethanol	66005	30206	Out	5.975	-0.547764628	-0.464609512	-0.41782428	-0.320393449	Domesticated	Domesticated	DD	83018	76223	48105.5
1.5M NaCl	H02	C5	0.004888989	9.24539742	5	C	H02.5C	Hybrid	C11_MATa_LYS	C11	B8_MATalpha_URA	B8	4.325	2.05	6.375	Mixed origin	Mosaic beer	66005	13425	Out	5.25	-0.309944753	-0.018760424	-0.293715643	0.200709809	Domesticated	Domesticated	DD	74975	74951	39715
1.5M NaCl	H02	D5	0.003494011	7.431065527	5	D	H02.5D	Hybrid	C11_MATa_LYS	C11	B11_MATalpha_URA	B11	4.325	1.9	6.225	Mixed origin	French dairy	66005	22084	Out	5.775	-0.506838619	-0.238356447	-0.432318039	0.00648819	Domesticated	Domesticated	DD	91393	91626	44044.5
1.5M NaCl	H02	E5	0.004110268	5.818219795	5	E	H02.5E	Hybrid	C11_MATa_LYS	C11	C2_MATalpha_URA	C2	4.325	4.035	8.36	Mixed origin	African beer	66005	35881	Out	6.475	-0.419857153	-0.131167672	-0.555528288	-0.224042055	Domesticated	Domesticated	DD	102064	102322	50943
1.5M NaCl	H02	F5	0.00330458	7.43538885	5	F	H02.5F	Hybrid	C11_MATa_LYS	C11	C6_MATalpha_URA	C6	4.325	1.9	6.225	Mixed origin	French Guiana	66005	7392	Out	5.725	-0.533575794	-0.457743649	-0.431987767	-0.134562001	Domesticated	Domesticated	DD	103556	107388	36698.5
1.5M NaCl	H02	G5	0.00885	7.097500683	5	G	H02.5G	Hybrid	C11_MATa_LYS	C11	C9_MATalpha_URA	C9	4.325	2	6.325	Mixed origin	Mexican agave	66005	825	Out	5.1	0.249131326	0.902900419	-0.457800084	-0.045259009	Domesticated	Domesticated	DD	104551	107657	33415
1.5M NaCl	H02	H5	0.005598311	10.90551989	5	H	H02.5H	Hybrid	C11_MATa_LYS	C11	C11_MATalpha_URA	C11	4.325	3.6	7.925	Mixed origin	Mixed origin	66005	62131	In	3.9	-0.209827638	0.15706294	-0.16689378	0.067759706	Domesticated	Domesticated	DD	59855	5190	64068
1.5M NaCl	H02	A6	0.006692579	12.83149502	6	A	H02.6A	Hybrid	C11_MATa_LYS	C11	H6_MATalpha_URA	H6	4.325	3.73	8.055	Mixed origin	Ale beer	66005	45556	Out	3.95	-0.055377453	0.547132577	-0.019762613	0.788782657	Domesticated	Domesticated	DD	83614	67155	55780.5
1.5M NaCl	H02	B6	0.001312844	5.237240847	6	B	H02.6B	Hybrid	C11_MATa_LYS	C11	H9_MATalpha_URA	H9	4.325	3.72	8.045	Mixed origin	European farmhouse beer	66005	51456	Out	5.15	-0.814698969	-0.690181598	-0.599911057	-0.262616976	Domesticated	Domesticated	DD	84257	63938	58730.5
1.5M NaCl	H02	C6	0.0068758	12.77717888	6	C	H02.6C	Hybrid	C11_MATa_LYS	C11	A2_HO_MATalpha_URA	A2	4.325	1.15	5.475	Mixed origin	Wine	66005	569	Out	4.8	-0.066495734	-0.04836529	-0.208610585	-0.125911644	Domesticated	Domesticated	DD	68444	74508	33287
1.5M NaCl	H02	D6	0.007854375	14.12890948	6	D	H02.6D	Hybrid	C11_MATa_LYS	C11	B5_HO_MATalpha_URA	B5	4.325	1.12	5.445	Mixed origin	Brazilian bioethanol	66005	840	Out	4.85	0.108604095	0.487174066	0.079350869	0.386903026	Domesticated	Domesticated	DD	74645	80146	33422.5
1.5M NaCl	H02	E6	0.004733956	10.67919126	6	E	H02.6E	Hybrid	C11_MATa_LYS	C11	B8_HO_MATalpha_URA	B8	4.325	0.9625	5.2875	Mixed origin	Mosaic beer	66005	1076	Out	4.7	-0.331826843	0.094355054	-0.18418372	0.488739394	Domesticated	Domesticated	DD	72078	77923	33540.5
1.5M NaCl	H02	F6	0.006550837	12.55957515	6	F	H02.6F	Hybrid	C11_MATa_LYS	C11	B11_HO_MATalpha_URA	B11	4.325	0.925	5.25	Mixed origin	French dairy	66005	708	Out	4.7	-0.07538359	0.259180149	-0.040535409	0.594587593	Domesticated	Domesticated	DD	83340	88490	33356.5
1.5M NaCl	H02	G6	0.003086817	7.588620672	6	G	H02.6G	Hybrid	C11_MATa_LYS	C11	C2_HO_MATalpha_URA	C2	4.325	2.05	6.375	Mixed origin	African beer	66005	21554	Out	5.725	-0.56431183	-0.317447546	-0.420281917	0.035136524	Domesticated	Domesticated	DD	93767	96151	43779.5
1.5M NaCl	H02	H6	0.005219714	7.100949372	6	H	H02.6H	Hybrid	C11_MATa_LYS	C11	C6_HO_MATalpha_URA	C6	4.325	2.1	6.425	Mixed origin	French Guiana	66005	924	Out	5.45	-0.319463572	-0.292478287	-0.457536628	-0.261907697	Domesticated	Domesticated	DD	100508	105073	33464.5
1.5M NaCl	H02	A7	0.004038217	9.432862773	7	A	H02.7A	Hybrid	C11_MATa_LYS	C11	E1_MATalpha_URA	E1	4.325	1.925	6.25	Mixed origin	Sake	66005	1448	Out	5.825	-0.430026769	-0.323671855	-0.279394588	0.1107202	Domesticated	Domesticated	DD	78977	85165	33726.5
1.5M NaCl	H02	B7	0.00728175	7.41259501	7	B	H02.7B	Hybrid	C11_MATa_LYS	C11	E4_MATalpha_URA	E4	4.325	2.15	6.475	Mixed origin	Asian fermentation	66005	5687	Out	5.9	-0.286315619	-0.15759308	-0.565450121	-0.508257694	Domesticated	Wild	DW	80318	85677	35846
1.5M NaCl	H02	C7	0.003223215	7.313597612	7	C	H02.7C	Hybrid	C11_MATa_LYS	C11	E10_MATalpha_URA	E10	4.325	2.1	6.425	Mixed origin	African palm wine	66005	676	Out	5.725	-0.545059965	-0.354160549	-0.441291775	-0.294751198	Domesticated	Domesticated	DD	91489	96949	33340.5
1.5M NaCl	H02	D7	0.005005879	6.863343061	7	D	H02.7D	Hybrid	C11_MATa_LYS	C11	F3_MATalpha_URA	F3	4.325	2.3	6.625	Mixed origin	Asian islands	66005	907	Out	5.825	-0.293446359	-0.005940783	-0.475688105	-0.113574153	Domesticated	Wild	DW	86317	92233	33456
1.5M NaCl	H02	E7	0.00705	5.653941222	7	E	H02.7E	Hybrid	C11_MATa_LYS	C11	F6_MATalpha_URA	F6	4.325	1.925	6.25	Mixed origin	American	66005	1020	Out	5.4	-0.219557196	-0.125215582	-0.568078033	-0.443912593	Domesticated	Wild	DW	82003	88229	33512.5
1.5M NaCl	H02	F7	0.009423333	7.557301104	7	F	H02.7F	Hybrid	C11_MATa_LYS	C11	F12_MATalpha_URA	F12	4.325	3.55	7.875	Mixed origin	Malaysian	66005	730	Out	4.325	0.330054335	0.569475636	-0.422674515	-0.112919627	Domesticated	Wild	DW	95161	100168	33367.5
1.5M NaCl	H02	G7	0.003627244	7.779385777	7	G	H02.7G	Hybrid	C11_MATa_LYS	C11	G6_MATalpha_URA	G6	4.325	2.075	6.4	Mixed origin	Far East Asian	66005	1104	Out	5.55	-0.488033461	-0.41059992	-0.405708784	-0.099565769	Domesticated	Wild	DW	93327	99274	33554.5
1.5M NaCl	H02	H7	0.005277004	7.829599183	7	H	H02.7H	Hybrid	C11_MATa_LYS	C11	G8_MATalpha_URA	G8	4.325	2.025	6.35	Mixed origin	China	66005	899	Out	3.1	-0.2551784	0.232236124	-0.401872827	0.09680387	Domesticated	Wild	DW	121785	124378	33452
1.5M NaCl	H02	A8	0.004919506	10.11035209	8	A	H02.8A	Hybrid	C11_MATa_LYS	C11	C9_HO_MATalpha_URA	C9	4.325	0.925	5.25	Mixed origin	Mexican agave	66005	798	Out	4.8	-0.305637391	-0.004308841	-0.227639095	0.318765507	Domesticated	Domesticated	DD	104536	107685	33401.5
1.5M NaCl	H02	B8	0.007087356	12.12013323	8	B	H02.8B	Hybrid	C11_MATa_LYS	C11	E4_HO_MATalpha_URA	E4	4.325	0.95	5.275	Mixed origin	Asian fermentation	66005	788	Out	4.8	0.000343321	0.013134397	-0.197960676	-0.140472045	Domesticated	Wild	DW	78641	85216	33396.5
1.5M NaCl	H02	C8	0.007301794	7.456405389	8	C	H02.8C	Hybrid	C11_MATa_LYS	C11	F3_HO_MATalpha_URA	F3	4.325	2.125	6.45	Mixed origin	Asian islands	66005	914	Out	5.7	0.03061015	0.441865905	-0.430382249	-0.039795915	Domesticated	Wild	DW	86325	92289	33459.5
1.5M NaCl	H02	D8	0.006419607	12.30248731	8	D	H02.8D	Hybrid	C11_MATa_LYS	C11	F6_HO_MATalpha_URA	F6	4.325	0.875	5.2	Mixed origin	American	66005	1039	Out	4.7	-0.093905985	0.187676878	-0.06017514	0.143918666	Domesticated	Wild	DW	82012	88242	33522
1.5M NaCl	H02	E8	0.003112089	7.23692992	8	E	H02.8E	Hybrid	C11_MATa_LYS	C11	F12_HO_MATalpha_URA	F12	4.325	1.85	6.175	Mixed origin	Malaysian	66005	691	Out	5.6	-0.560744864	-0.515939198	-0.447148656	-0.183203417	Domesticated	Wild	DW	95140	100194	33348
1.5M NaCl	H02	F8	0.008566667	6.87027373	8	F	H02.8F	Hybrid	C11_MATa_LYS	C11	G6_HO_MATalpha_URA_1	G6	4.325	2.875	7.2	Mixed origin	Far East Asian	66005	1094	Out	5.875	0.209140304	0.731588046	-0.47515865	-0.334051477	Domesticated	Wild	DW	93301	99246	33549.5
1.5M NaCl	H02	G8	0.008553333	6.859580697	8	G	H02.8G	Hybrid	C11_MATa_LYS	C11	G6_HO_MATalpha_URA_2	G6	4.325	1.775	6.1	Mixed origin	Far East Asian	66005	1079	Out	5.625	0.207258374	0.39716205	-0.475975524	-0.333895586	Domesticated	Wild	DW	93308	99257	33542
1.5M NaCl	H02	H8	0.004827521	11.12260137	8	H	H02.8H	Hybrid	C11_MATa_LYS	C11	H9_HO_MATalpha_URA	H9	4.325	3.76	8.085	Mixed origin	European farmhouse beer	66005	27166	Out	4.25	-0.318620613	-0.011252705	-0.150310258	0.45970772	Domesticated	Domesticated	DD	77365	69683	46585.5
1.5M NaCl	H02	A9	0.005306427	12.32965891	9	A	H02.9A	Hybrid	E1_MATa_LYS	E1	A2_MATalpha_URA	A2	2.1	2.1	4.2	Sake	Wine	1560	583	Out	3.925	0.329308823	0.401647674	0.158006489	0.231347523	Domesticated	Domesticated	DD	60280	68117	1071.5
1.5M NaCl	H02	B9	0.005992376	17.93093702	9	B	H02.9B	Hybrid	E1_MATa_LYS	E1	B5_MATalpha_URA	B5	2.1	2.275	4.375	Sake	Brazilian bioethanol	1560	30206	Out	3.9	0.226912808	0.350245736	0.684080767	0.794512079	Domesticated	Domesticated	DD	67961	74156	15883
1.5M NaCl	H02	C9	0.004590039	10.57886176	9	C	H02.9C	Hybrid	E1_MATa_LYS	E1	B8_MATalpha_URA	B8	2.1	2.05	4.15	Sake	Mosaic beer	1560	13425	Out	3.775	0.149847129	0.33589251	-0.006429078	0.632917212	Domesticated	Domesticated	DD	63513	70390	7492.5
1.5M NaCl	H02	D9	0.004654882	12.68781568	9	D	H02.9D	Hybrid	E1_MATa_LYS	E1	B11_MATalpha_URA	B11	2.1	1.9	4	Sake	French dairy	1560	22084	Out	3.675	0.166090741	0.530740477	0.191644716	1.059134197	Domesticated	Domesticated	DD	76738	81634	11822
1.5M NaCl	H02	E9	0.00397	3.183850589	9	E	H02.9E	Hybrid	E1_MATa_LYS	E1	C2_MATalpha_URA	C2	2.1	4.035	6.135	Sake	African beer	1560	35881	Out	5.3	-0.005478415	0.246754399	-0.700971481	-0.492748745	Domesticated	Domesticated	DD	89220	93791	18720.5
1.5M NaCl	H02	F9	0.005479587	12.631484	9	F	H02.9F	Hybrid	E1_MATa_LYS	E1	C6_MATalpha_URA	C6	2.1	1.9	4	Sake	French Guiana	1560	7392	Out	3.6	0.073727113	0.204940164	0.186354022	0.713897124	Domesticated	Domesticated	DD	78738	82093	4476
1.5M NaCl	H02	G9	0.004345489	11.98135265	9	G	H02.9G	Hybrid	E1_MATa_LYS	E1	C9_MATalpha_URA	C9	2.1	2	4.1	Sake	Mexican agave	1560	825	Out	3.675	0.088584918	0.399843269	0.125293426	0.928583152	Domesticated	Domesticated	DD	81924	84545	1192.5
1.5M NaCl	H02	H9	0.003980701	9.885611825	9	H	H02.9H	Hybrid	E1_MATa_LYS	E1	C11_MATalpha_URA	C11	2.1	3.6	5.7	Sake	Mixed origin	1560	62131	Out	4.85	-0.00279761	0.209258452	-0.071539389	0.099376058	Domesticated	Domesticated	DD	76804	83092	31845.5
1.5M NaCl	H02	A10	0.007736667	6.204632424	10	A	H02.10A	Hybrid	E1_MATa_LYS	E1	E1_MATalpha_URA	E1	2.1	1.925	4.025	Sake	Sake	1560	1448	In	3.7	0.592999314	0.748688564	-0.417258445	-0.146675129	Domesticated	Domesticated	DD	1253	385	1504
1.5M NaCl	H02	B10	0.00442161	12.18370658	10	B	H02.10B	Hybrid	E1_MATa_LYS	E1	E4_MATalpha_URA	E4	2.1	2.15	4.25	Sake	Asian fermentation	1560	5687	Out	3.825	-0.56663795	-0.377014645	-0.285752396	-0.120481882	Domesticated	Wild	DW	22365	22540	3623.5
1.5M NaCl	H02	C10	0.003144704	8.844322246	10	C	H02.10C	Hybrid	E1_MATa_LYS	E1	E10_MATalpha_URA	E10	2.1	2.1	4.2	Sake	African palm wine	1560	676	Out	3.775	-0.212222672	-0.086959436	-0.169337722	-0.03328051	Domesticated	Domesticated	DD	50344	51943	1118
1.5M NaCl	H02	D10	0.002375808	8.908104302	10	D	H02.10D	Hybrid	E1_MATa_LYS	E1	F3_MATalpha_URA	F3	2.1	2.3	4.4	Sake	Asian islands	1560	907	Out	3.85	-0.404838305	-0.319110007	-0.163347286	0.366006166	Domesticated	Wild	DW	41508	43117	1233.5
1.5M NaCl	H02	E10	0.004597785	11.73032194	10	E	H02.10E	Hybrid	E1_MATa_LYS	E1	F6_MATalpha_URA	F6	2.1	1.925	4.025	Sake	American	1560	1020	Out	3.675	-0.491020102	-0.294017102	0.101716522	0.311247952	Domesticated	Wild	DW	38267	40036	1290
1.5M NaCl	H02	F10	0.002976908	8.034639535	10	F	H02.10F	Hybrid	E1_MATa_LYS	E1	F12_MATalpha_URA	F12	2.1	3.55	5.65	Sake	Malaysian	1560	730	Out	4.175	-0.395347089	-0.33217269	-0.245383446	0.100958554	Domesticated	Wild	DW	56051	57572	1145
1.5M NaCl	H02	G10	0.006256256	14.08403409	10	G	H02.10G	Hybrid	E1_MATa_LYS	E1	G6_MATalpha_URA	G6	2.1	2.075	4.175	Sake	Far East Asian	1560	1104	Out	3.6	0.197751628	0.35781195	0.322778107	0.898589907	Domesticated	Wild	DW	56122	59148	1332
1.5M NaCl	H02	H10	0.006356667	5.097903504	10	H	H02.10H	Hybrid	E1_MATa_LYS	E1	G8_MATalpha_URA	G8	2.1	2.025	4.125	Sake	China	1560	899	Out	3.8	0.592403579	1.323398653	-0.521202867	-0.13844858	Domesticated	Wild	DW	87593	88334	1229.5
1.5M NaCl	H02	A11	0.002673804	7.92909017	11	A	H02.11A	Hybrid	E1_MATa_LYS	E1	H6_MATalpha_URA	H6	2.1	3.73	5.83	Sake	Ale beer	1560	45556	Out	5.575	-0.330187391	-0.037946549	-0.255296684	0.332200883	Domesticated	Domesticated	DD	73559	79276	23558
1.5M NaCl	H02	B11	0.004095611	6.722481663	11	B	H02.11B	Hybrid	E1_MATa_LYS	E1	H9_MATalpha_URA	H9	2.1	3.72	5.82	Sake	European farmhouse beer	1560	51456	Out	5.575	0.025988302	0.522003203	-0.368621837	0.143078682	Domesticated	Domesticated	DD	69315	74468	26508
1.5M NaCl	H02	C11	0.007067842	16.92690147	11	C	H02.11C	Hybrid	E1_MATa_LYS	E1	A2_HO_MATalpha_URA	A2	2.1	1.15	3.25	Sake	Wine	1560	569	Out	2.875	-0.040422888	0.244617862	0.048413799	0.263552246	Domesticated	Domesticated	DD	60253	68082	1064.5
1.5M NaCl	H02	D11	0.007518937	17.3853943	11	D	H02.11D	Hybrid	E1_MATa_LYS	E1	B5_HO_MATalpha_URA	B5	2.1	1.12	3.22	Sake	Brazilian bioethanol	1560	840	Out	2.875	0.883563085	1.013165796	0.632843176	0.939048193	Domesticated	Domesticated	DD	55733	61764	1200
1.5M NaCl	H02	E11	0.003855557	12.46272892	11	E	H02.11E	Hybrid	E1_MATa_LYS	E1	B8_HO_MATalpha_URA	B8	2.1	0.9625	3.0625	Sake	Mosaic beer	1560	1076	Out	2.7	-0.034147319	0.387256515	0.170504478	1.093917223	Domesticated	Domesticated	DD	57723	64562	1318
1.5M NaCl	H02	F11	0.004796627	13.42769825	11	F	H02.11F	Hybrid	E1_MATa_LYS	E1	B11_HO_MATalpha_URA	B11	2.1	0.925	3.025	Sake	French dairy	1560	708	Out	2.725	0.201599347	0.312011264	0.261134783	1.017703969	Domesticated	Domesticated	DD	66526	71735	1134
1.5M NaCl	H02	G11	0.004753336	12.12577603	11	G	H02.11G	Hybrid	E1_MATa_LYS	E1	C2_HO_MATalpha_URA	C2	2.1	2.05	4.15	Sake	African beer	1560	21554	Out	3.725	0.190754557	0.597258356	0.138857728	0.984710279	Domesticated	Domesticated	DD	80371	85631	11557
1.5M NaCl	H02	H11	0.005347303	13.04427966	11	H	H02.11H	Hybrid	E1_MATa_LYS	E1	C6_HO_MATalpha_URA	C6	2.1	2.1	4.2	Sake	French Guiana	1560	924	Out	3.75	-0.30282887	-0.082942449	0.225123955	0.553030815	Domesticated	Domesticated	DD	75550	79181	1242
1.5M NaCl	H02	A12	0.009348802	15.74157637	12	A	H02.12A	Hybrid	E1_MATa_LYS	E1	C9_HO_MATalpha_URA	C9	2.1	0.925	3.025	Sake	Mexican agave	1560	798	Out	2.8	1.341961147	1.754291256	0.47845514	1.442414145	Domesticated	Domesticated	DD	81912	84560	1179
1.5M NaCl	H02	B12	0.01783093	16.14792437	12	B	H02.12B	Hybrid	E1_MATa_LYS	E1	E4_HO_MATalpha_URA	E4	2.1	0.95	3.05	Sake	Asian fermentation	1560	788	Out	2.675	1.581937917	2.272362219	0.068574915	0.253771513	Domesticated	Wild	DW	20076	20384	1174
1.5M NaCl	H02	C12	0.002815779	12.3034994	12	C	H02.12C	Hybrid	E1_MATa_LYS	E1	F3_HO_MATalpha_URA	F3	2.1	2.125	4.225	Sake	Asian islands	1560	914	Out	3.9	-0.294621351	-0.199517209	0.155549578	0.88011925	Domesticated	Wild	DW	41505	43109	1237
1.5M NaCl	H02	D12	0.004824537	15.34932448	12	D	H02.12D	Hybrid	E1_MATa_LYS	E1	F6_HO_MATalpha_URA	F6	2.1	0.875	2.975	Sake	American	1560	1039	Out	2.7	0.208591074	0.250316663	0.441614686	0.610083333	Domesticated	Wild	DW	38283	40027	1299.5
1.5M NaCl	H02	E12	0.003750013	13.32763919	12	E	H02.12E	Hybrid	E1_MATa_LYS	E1	F12_HO_MATalpha_URA	F12	2.1	1.85	3.95	Sake	Malaysian	1560	691	Out	3.625	-0.350459585	-0.231964038	0.251737196	0.74475256	Domesticated	Wild	DW	56030	57575	1125.5
1.5M NaCl	H02	F12	0.002862364	10.5518141	12	F	H02.12F	Hybrid	E1_MATa_LYS	E1	G6_HO_MATalpha_URA_1	G6	2.1	2.875	4.975	Sake	Far East Asian	1560	1094	Out	4.5	-0.282951474	-0.158316877	-0.008969406	0.160166615	Domesticated	Wild	DW	56105	59147	1327
1.5M NaCl	H02	G12	0.007826667	6.276810397	12	G	H02.12G	Hybrid	E1_MATa_LYS	E1	G6_HO_MATalpha_URA_2	G6	2.1	1.775	3.875	Sake	Far East Asian	1560	1079	Out	3.65	0.517106443	0.710594864	-0.410479461	-0.308463716	Domesticated	Wild	DW	56113	59161	1319.5
1.5M NaCl	H02	H12	0.008021377	11.84026483	12	H	H02.12H	Hybrid	E1_MATa_LYS	E1	H9_HO_MATalpha_URA	H9	2.1	3.76	5.86	Sake	European farmhouse beer	1560	27166	Out	4.925	1.009428773	1.404536576	0.112042402	0.850530929	Domesticated	Domesticated	DD	56923	61363	14363
14% ethanol	H02	A1	0.026622824	46.23316337	1	A	H02.1A	Hybrid	C9_MATa_LYS	C9	A2_MATalpha_URA	A2	1.925	2.1	4.025	Mexican agave	Wine	847	583	Out	3.7	-0.143421195	0.069337002	-0.047622355	0.172844235	Domesticated	Domesticated	DD	59591	60700	715
14% ethanol	H02	B1	0.025306812	42.59114285	1	B	H02.1B	Hybrid	C9_MATa_LYS	C9	B5_MATalpha_URA	B5	1.925	2.275	4.2	Mexican agave	Brazilian bioethanol	847	30206	Out	3.725	-0.181685349	0.019649563	-0.115069728	0.086179298	Domesticated	Domesticated	DD	79128	80352	15526.5
14% ethanol	H02	C1	0.024788379	36.67848593	1	C	H02.1C	Hybrid	C9_MATa_LYS	C9	B8_MATalpha_URA	B8	1.925	2.05	3.975	Mexican agave	Mosaic beer	847	13425	Out	3.75	0.324680242	0.331765809	0.210734765	0.2206162	Domesticated	Domesticated	DD	69405	70183	7136
14% ethanol	H02	D1	0.019586039	31.66482395	1	D	H02.1D	Hybrid	C9_MATa_LYS	C9	B11_MATalpha_URA	B11	1.925	1.9	3.825	Mexican agave	French dairy	847	22084	Out	3.6	0.04666944	0.365650298	0.045236798	0.493923282	Domesticated	Domesticated	DD	83176	82983	11465.5
14% ethanol	H02	E1	0.013653155	25.13893229	1	E	H02.1E	Hybrid	C9_MATa_LYS	C9	C2_MATalpha_URA	C2	1.925	4.035	5.96	Mexican agave	African beer	847	35881	Out	5.7	-0.270381291	-0.015811099	-0.170178962	0.181322801	Domesticated	Domesticated	DD	90776	89543	18364
14% ethanol	H02	F1	0.078290433	59.96807709	1	F	H02.1F	Hybrid	C9_MATa_LYS	C9	C6_MATalpha_URA	C6	1.925	1.9	3.825	Mexican agave	French Guiana	847	7392	Out	3.6	1.802418696	2.356541637	0.538179086	0.731159814	Domesticated	Domesticated	DD	56930	55009	4119.5
14% ethanol	H02	G1	0.021011063	40.96797818	1	G	H02.1G	Hybrid	C9_MATa_LYS	C9	C9_MATalpha_URA	C9	1.925	2	3.925	Mexican agave	Mexican agave	847	825	In	3.55	0.122822091	0.252621345	0.352328325	0.557834666	Domesticated	Domesticated	DD	741	335	836
14% ethanol	H02	H1	0.027862576	48.43828253	1	H	H02.1H	Hybrid	C9_MATa_LYS	C9	C11_MATalpha_URA	C11	1.925	3.6	5.525	Mexican agave	Mixed origin	847	62131	Out	5.375	0.488963999	1.287355123	0.598918579	1.391133032	Domesticated	Domesticated	DD	101757	104932	31489
14% ethanol	H02	A2	0.023924237	42.01776762	2	A	H02.2A	Hybrid	C9_MATa_LYS	C9	E1_MATalpha_URA	E1	1.925	1.925	3.85	Mexican agave	Sake	847	1448	Out	3.6	0.090266389	0.176904581	0.150603328	0.257782895	Domesticated	Domesticated	DD	81876	84499	1147.5
14% ethanol	H02	B2	0.028434992	44.02537321	2	B	H02.2B	Hybrid	C9_MATa_LYS	C9	E4_MATalpha_URA	E4	1.925	2.15	4.075	Mexican agave	Asian fermentation	847	5687	Out	3.775	-0.281824865	-0.024630994	-0.171923786	0.0550022	Domesticated	Wild	DW	83726	86508	3267
14% ethanol	H02	C2	0.020342077	32.61611731	2	C	H02.2C	Hybrid	C9_MATa_LYS	C9	E10_MATalpha_URA	E10	1.925	2.1	4.025	Mexican agave	African palm wine	847	676	Out	3.8	0.048447836	0.067410529	0.07663842	0.207007969	Domesticated	Domesticated	DD	84916	85924	761.5
14% ethanol	H02	D2	0.02510452	33.42351695	2	D	H02.2D	Hybrid	C9_MATa_LYS	C9	F3_MATalpha_URA	F3	1.925	2.3	4.225	Mexican agave	Asian islands	847	907	Out	3.675	0.341574636	0.443457818	0.103290196	0.214483538	Domesticated	Wild	DW	81441	83238	877
14% ethanol	H02	E2	0.023679584	34.54235201	2	E	H02.2E	Hybrid	C9_MATa_LYS	C9	F6_MATalpha_URA	F6	1.925	1.925	3.85	Mexican agave	American	847	1020	Out	3.6	-0.057619774	0.080269374	0.049551162	0.093009524	Domesticated	Wild	DW	76189	78169	933.5
14% ethanol	H02	F2	0.023057028	31.16560744	2	F	H02.2F	Hybrid	C9_MATa_LYS	C9	F12_MATalpha_URA	F12	1.925	3.55	5.475	Mexican agave	Malaysian	847	730	Out	5.05	0.232157581	0.414509553	0.028757961	0.336920384	Domesticated	Wild	DW	85570	86167	788.5
14% ethanol	H02	G2	0.022869159	39.11710801	2	G	H02.2G	Hybrid	C9_MATa_LYS	C9	G6_MATalpha_URA	G6	1.925	2.075	4	Mexican agave	Far East Asian	847	1104	Out	3.55	0.222117943	0.305587937	0.291232213	0.428128949	Domesticated	Wild	DW	81035	82259	975.5
14% ethanol	H02	H2	0.026302695	47.79356651	2	H	H02.2H	Hybrid	C9_MATa_LYS	C9	G8_MATalpha_URA	G8	1.925	2.025	3.95	Mexican agave	China	847	899	Out	3.825	0.269212707	0.333931262	0.561667764	0.569611711	Domesticated	Wild	DW	106375	104636	873
14% ethanol	H02	A3	0.022887725	41.80377713	3	A	H02.3A	Hybrid	C9_MATa_LYS	C9	H6_MATalpha_URA	H6	1.925	3.73	5.655	Mexican agave	Ale beer	847	45556	Out	5.675	0.223110111	0.57323381	0.379917546	0.401846246	Domesticated	Domesticated	DD	93489	95392	23201.5
14% ethanol	H02	B3	0.033278996	46.95181458	3	B	H02.3B	Hybrid	C9_MATa_LYS	C9	H9_MATalpha_URA	H9	1.925	3.72	5.645	Mexican agave	European farmhouse beer	847	51456	Out	2.775	0.114930639	0.370599758	0.237780498	0.376347939	Domesticated	Domesticated	DD	97910	100710	26151.5
14% ethanol	H02	C3	0.030755956	41.53392933	3	C	H02.3C	Hybrid	C9_MATa_LYS	C9	A2_HO_MATalpha_URA	A2	1.925	1.15	3.075	Mexican agave	Wine	847	569	Out	2.8	0.368137909	0.493265469	0.079102999	0.20766758	Domesticated	Domesticated	DD	59560	60667	708
14% ethanol	H02	D3	0.025246132	33.93510442	3	D	H02.3D	Hybrid	C9_MATa_LYS	C9	B5_HO_MATalpha_URA	B5	1.925	1.12	3.045	Mexican agave	Brazilian bioethanol	847	840	Out	3.525	0.318572031	0.333682033	0.120177391	0.161327738	Domesticated	Domesticated	DD	65747	66509	843.5
14% ethanol	H02	E3	0.022390586	29.33252222	3	E	H02.3E	Hybrid	C9_MATa_LYS	C9	B8_HO_MATalpha_URA	B8	1.925	0.9625	2.8875	Mexican agave	Mosaic beer	847	1076	Out	3.525	0.196543232	0.586878429	-0.03175108	0.192987935	Domesticated	Domesticated	DD	63922	64872	961.5
14% ethanol	H02	F3	0.021830272	28.90777912	3	F	H02.3F	Hybrid	C9_MATa_LYS	C9	B11_HO_MATalpha_URA	B11	1.925	0.925	2.85	Mexican agave	French dairy	847	708	Out	2.65	0.166600275	0.942247441	-0.045771594	0.735411642	Domesticated	Domesticated	DD	73322	73440	777.5
14% ethanol	H02	G3	0.015304439	26.61994498	3	G	H02.3G	Hybrid	C9_MATa_LYS	C9	C2_HO_MATalpha_URA	C2	1.925	2.05	3.975	Mexican agave	African beer	847	21554	Out	3.7	-0.182137412	-0.134334807	-0.121291624	-0.02490289	Domesticated	Domesticated	DD	81804	81170	11200.5
14% ethanol	H02	H3	0.073234199	56.6898031	3	H	H02.3H	Hybrid	C9_MATa_LYS	C9	C6_HO_MATalpha_URA	C6	1.925	2.1	4.025	Mexican agave	French Guiana	847	924	Out	3.8	2.28655852	2.572777224	0.67166025	0.765853804	Domesticated	Domesticated	DD	53779	52113	885.5
14% ethanol	H02	A4	0.033872837	50.81298288	4	A	H02.4A	Hybrid	C9_MATa_LYS	C9	C9_HO_MATalpha_URA	C9	1.925	0.925	2.85	Mexican agave	Mexican agave	847	798	In	2.7	-0.118968178	0.185203957	0.154577195	0.367697131	Domesticated	Domesticated	DD	735	377	822.5
14% ethanol	H02	B4	0.032658516	50.64034904	4	B	H02.4B	Hybrid	C9_MATa_LYS	C9	E4_HO_MATalpha_URA	E4	1.925	0.95	2.875	Mexican agave	Asian fermentation	847	788	Out	2.675	0.35098189	0.52301592	0.177339093	0.381597569	Domesticated	Wild	DW	81576	84554	817.5
14% ethanol	H02	C4	0.031126128	41.6300407	4	C	H02.4C	Hybrid	C9_MATa_LYS	C9	F3_HO_MATalpha_URA	F3	1.925	2.125	4.05	Mexican agave	Asian islands	847	914	Out	3.7	0.093984327	0.319887902	0.182490307	0.271150178	Domesticated	Wild	DW	81449	83266	880.5
14% ethanol	H02	D4	0.027326115	38.09136984	4	D	H02.4D	Hybrid	C9_MATa_LYS	C9	F6_HO_MATalpha_URA	F6	1.925	0.875	2.8	Mexican agave	American	847	1039	Out	2.675	0.272748064	0.360086928	-0.081985269	0.061224169	Domesticated	Wild	DW	76192	78179	943
14% ethanol	H02	E4	0.029450066	39.93296486	4	E	H02.4E	Hybrid	C9_MATa_LYS	C9	F12_HO_MATalpha_URA	F12	1.925	1.85	3.775	Mexican agave	Malaysian	847	691	Out	1.7	-0.205833085	0.055639371	-0.023858899	0.121658761	Domesticated	Wild	DW	85552	86173	769
14% ethanol	H02	F4	0.023714203	28.80158234	4	F	H02.4F	Hybrid	C9_MATa_LYS	C9	G6_HO_MATalpha_URA_1	G6	1.925	2.875	4.8	Mexican agave	Far East Asian	847	1094	Out	4.4	0.177624827	0.22080705	-0.049277086	0.046175608	Domesticated	Wild	DW	81014	82230	970.5
14% ethanol	H02	G4	0.022016722	33.49796478	4	G	H02.4G	Hybrid	C9_MATa_LYS	C9	G6_HO_MATalpha_URA_2	G6	1.925	1.775	3.7	Mexican agave	Far East Asian	847	1079	Out	3.55	-0.144813611	-0.009542172	-0.024383706	0.036613936	Domesticated	Wild	DW	81019	82250	963
14% ethanol	H02	H4	0.022653134	20.87966044	4	H	H02.4H	Hybrid	C9_MATa_LYS	C9	H9_HO_MATalpha_URA	H9	1.925	3.76	5.685	Mexican agave	European farmhouse beer	847	27166	Out	5.2	0.210573633	0.353202693	-0.310774964	-0.012979146	Domesticated	Domesticated	DD	84932	87159	14006.5
14% ethanol	H02	A5	0.028297878	44.01245577	5	A	H02.5A	Hybrid	C11_MATa_LYS	C11	A2_MATalpha_URA	A2	4.325	2.1	6.425	Mixed origin	Wine	66005	583	Out	6.075	-0.089527	0.068285522	-0.093367705	-0.012424474	Domesticated	Domesticated	DD	68457	74477	33294
14% ethanol	H02	B5	0.029887871	43.72205924	5	B	H02.5B	Hybrid	C11_MATa_LYS	C11	B5_MATalpha_URA	B5	4.325	2.275	6.6	Mixed origin	Brazilian bioethanol	66005	30206	Out	5.975	-0.033553388	0.131618445	-0.091572304	-0.014344562	Domesticated	Domesticated	DD	83018	76223	48105.5
14% ethanol	H02	C5	0.022628777	35.07584046	5	C	H02.5C	Hybrid	C11_MATa_LYS	C11	B8_MATalpha_URA	B8	4.325	2.05	6.375	Mixed origin	Mosaic beer	66005	13425	Out	5.25	0.033385887	0.119922973	-0.135793644	-0.003403428	Domesticated	Domesticated	DD	74975	74951	39715
14% ethanol	H02	D5	0.021408222	32.60498181	5	D	H02.5D	Hybrid	C11_MATa_LYS	C11	B11_MATalpha_URA	B11	4.325	1.9	6.225	Mixed origin	French dairy	66005	22084	Out	5.775	-0.022353094	0.34352211	-0.196671209	0.237746143	Domesticated	Domesticated	DD	91393	91626	44044.5
14% ethanol	H02	E5	0.008818129	14.13013863	5	E	H02.5E	Hybrid	C11_MATa_LYS	C11	C2_MATalpha_URA	C2	4.325	4.035	8.36	Mixed origin	African beer	66005	35881	Out	6.475	-0.597303477	-0.429800287	-0.651858503	-0.465310168	Domesticated	Domesticated	DD	102064	102322	50943
14% ethanol	H02	F5	0.034153758	45.97825035	5	F	H02.5F	Hybrid	C11_MATa_LYS	C11	C6_MATalpha_URA	C6	4.325	1.9	6.225	Mixed origin	French Guiana	66005	7392	Out	5.725	0.222539297	0.370688964	0.132822354	0.155613489	Domesticated	Domesticated	DD	103556	107388	36698.5
14% ethanol	H02	G5	0.016428877	27.0675042	5	G	H02.5G	Hybrid	C11_MATa_LYS	C11	C9_MATalpha_URA	C9	4.325	2	6.325	Mixed origin	Mexican agave	66005	825	Out	5.1	-0.249744302	-0.105481278	-0.333104814	-0.139197441	Domesticated	Domesticated	DD	104551	107657	33415
14% ethanol	H02	H5	0.006265458	19.45191593	5	H	H02.5H	Hybrid	C11_MATa_LYS	C11	C11_MATalpha_URA	C11	4.325	3.6	7.925	Mixed origin	Mixed origin	66005	62131	In	3.9	-0.713876041	-0.545111809	-0.520739371	-0.234295045	Domesticated	Domesticated	DD	59855	5190	64068
14% ethanol	H02	A6	0.03171253	45.68324582	6	A	H02.6A	Hybrid	C11_MATa_LYS	C11	H6_MATalpha_URA	H6	4.325	3.73	8.055	Mixed origin	Ale beer	66005	45556	Out	3.95	0.448212602	0.964756574	0.125553967	0.306467935	Domesticated	Domesticated	DD	83614	67155	55780.5
14% ethanol	H02	B6	0.027005087	36.36859204	6	B	H02.6B	Hybrid	C11_MATa_LYS	C11	H9_MATalpha_URA	H9	4.325	3.72	8.045	Mixed origin	European farmhouse beer	66005	51456	Out	5.15	-0.095261206	0.043751631	-0.103942543	-0.073643034	Domesticated	Domesticated	DD	84257	63938	58730.5
14% ethanol	H02	C6	0.026768627	41.17470684	6	C	H02.6C	Hybrid	C11_MATa_LYS	C11	A2_HO_MATalpha_URA	A2	4.325	1.15	5.475	Mixed origin	Wine	66005	569	Out	4.8	0.190766866	0.206395548	0.014471582	0.041387189	Domesticated	Domesticated	DD	68444	74508	33287
14% ethanol	H02	D6	0.020299904	32.48092842	6	D	H02.6D	Hybrid	C11_MATa_LYS	C11	B5_HO_MATalpha_URA	B5	4.325	1.12	5.445	Mixed origin	Brazilian bioethanol	66005	840	Out	4.85	-0.072966516	-0.010828925	-0.199727664	-0.054891991	Domesticated	Domesticated	DD	74645	80146	33422.5
14% ethanol	H02	E6	0.038182652	57.24988087	6	E	H02.6E	Hybrid	C11_MATa_LYS	C11	B8_HO_MATalpha_URA	B8	4.325	0.9625	5.2875	Mixed origin	Mosaic beer	66005	1076	Out	4.7	0.74368296	1.431656831	0.410535293	0.925406869	Domesticated	Domesticated	DD	72078	77923	33540.5
14% ethanol	H02	F6	0.035197939	51.91539399	6	F	H02.6F	Hybrid	C11_MATa_LYS	C11	B11_HO_MATalpha_URA	B11	4.325	0.925	5.25	Mixed origin	French dairy	66005	708	Out	4.7	0.607380405	1.742942002	0.27910302	1.380996351	Domesticated	Domesticated	DD	83340	88490	33356.5
14% ethanol	H02	G6	0.011796785	23.55734299	6	G	H02.6G	Hybrid	C11_MATa_LYS	C11	C2_HO_MATalpha_URA	C2	4.325	2.05	6.375	Mixed origin	African beer	66005	21554	Out	5.725	-0.46127752	-0.38787594	-0.419588946	-0.273958126	Domesticated	Domesticated	DD	93767	96151	43779.5
14% ethanol	H02	H6	0.034264617	51.72958435	6	H	H02.6H	Hybrid	C11_MATa_LYS	C11	C6_HO_MATalpha_URA	C6	4.325	2.1	6.425	Mixed origin	French Guiana	66005	924	Out	5.45	0.537706034	0.551114325	0.274525	0.388720769	Domesticated	Domesticated	DD	100508	105073	33464.5
14% ethanol	H02	A7	0.029977858	44.80176593	7	A	H02.7A	Hybrid	C11_MATa_LYS	C11	E1_MATalpha_URA	E1	4.325	1.925	6.25	Mixed origin	Sake	66005	1448	Out	5.825	0.366139759	0.36756617	0.10383587	0.16209191	Domesticated	Domesticated	DD	78977	85165	33726.5
14% ethanol	H02	B7	0.028802148	46.51153424	7	B	H02.7B	Hybrid	C11_MATa_LYS	C11	E4_MATalpha_URA	E4	4.325	2.15	6.475	Mixed origin	Asian fermentation	66005	5687	Out	5.9	-0.272551701	-0.063209182	-0.125161416	-0.007787705	Domesticated	Wild	DW	80318	85677	35846
14% ethanol	H02	C7	0.022102721	37.14039833	7	C	H02.7C	Hybrid	C11_MATa_LYS	C11	E10_MATalpha_URA	E10	4.325	2.1	6.425	Mixed origin	African palm wine	66005	676	Out	5.725	0.009362508	0.070355074	-0.084926608	0.15454868	Domesticated	Domesticated	DD	91489	96949	33340.5
14% ethanol	H02	D7	0.022028037	33.06280707	7	D	H02.7D	Hybrid	C11_MATa_LYS	C11	F3_MATalpha_URA	F3	4.325	2.3	6.625	Mixed origin	Asian islands	66005	907	Out	5.825	0.005951938	0.160321845	-0.185391208	0.012109091	Domesticated	Wild	DW	86317	92233	33456
14% ethanol	H02	E7	0.023814165	32.83023337	7	E	H02.7E	Hybrid	C11_MATa_LYS	C11	F6_MATalpha_URA	F6	4.325	1.925	6.25	Mixed origin	American	66005	1020	Out	5.4	-0.052263829	0.012827332	-0.191121411	-0.10664683	Domesticated	Wild	DW	82003	88229	33512.5
14% ethanol	H02	F7	0.035560501	28.68074501	7	F	H02.7F	Hybrid	C11_MATa_LYS	C11	F12_MATalpha_URA	F12	4.325	3.55	7.875	Mixed origin	Malaysian	66005	730	Out	4.325	0.62393747	0.987413171	-0.293357428	0.007828504	Domesticated	Wild	DW	95161	100168	33367.5
14% ethanol	H02	G7	0.016416852	28.05806401	7	G	H02.7G	Hybrid	C11_MATa_LYS	C11	G6_MATalpha_URA	G6	4.325	2.075	6.4	Mixed origin	Far East Asian	66005	1104	Out	5.55	-0.250293434	-0.140877326	-0.308699181	-0.137654848	Domesticated	Wild	DW	93327	99274	33554.5
14% ethanol	H02	H7	0.033257472	57.07763377	7	H	H02.7H	Hybrid	C11_MATa_LYS	C11	G8_MATalpha_URA	G8	4.325	2.025	6.35	Mixed origin	China	66005	899	Out	3.1	0.518765296	0.560602129	0.406291431	0.603495138	Domesticated	Wild	DW	121785	124378	33452
14% ethanol	H02	A8	0.035395508	49.57371247	8	A	H02.8A	Hybrid	C11_MATa_LYS	C11	C9_HO_MATalpha_URA	C9	4.325	0.925	5.25	Mixed origin	Mexican agave	66005	798	Out	4.8	-0.079363537	0.17311495	0.126418381	0.171991689	Domesticated	Domesticated	DD	104536	107685	33401.5
14% ethanol	H02	B8	0.029158136	46.22300159	8	B	H02.8B	Hybrid	C11_MATa_LYS	C11	E4_HO_MATalpha_URA	E4	4.325	0.95	5.275	Mixed origin	Asian fermentation	66005	788	Out	4.8	0.206181981	0.265774442	0.074640041	0.105814925	Domesticated	Wild	DW	78641	85216	33396.5
14% ethanol	H02	C8	0.024170112	37.19277035	8	C	H02.8C	Hybrid	C11_MATa_LYS	C11	F3_HO_MATalpha_URA	F3	4.325	2.125	6.45	Mixed origin	Asian islands	66005	914	Out	5.7	-0.150497482	-0.039911933	-0.083636255	-0.018566423	Domesticated	Wild	DW	86325	92289	33459.5
14% ethanol	H02	D8	0.025392996	40.13632371	8	D	H02.8D	Hybrid	C11_MATa_LYS	C11	F6_HO_MATalpha_URA	F6	4.325	0.875	5.2	Mixed origin	American	66005	1039	Out	4.7	0.159619138	0.171051049	-0.032701198	-0.022025895	Domesticated	Wild	DW	82012	88242	33522
14% ethanol	H02	E8	0.057530353	44.38782093	8	E	H02.8E	Hybrid	C11_MATa_LYS	C11	F12_HO_MATalpha_URA	F12	4.325	1.85	6.175	Mixed origin	Malaysian	66005	691	Out	5.6	0.551395643	0.950820609	0.085037802	0.089320431	Domesticated	Wild	DW	95140	100194	33348
14% ethanol	H02	F8	0.023237847	28.28194332	8	F	H02.8F	Hybrid	C11_MATa_LYS	C11	G6_HO_MATalpha_URA_1	G6	4.325	2.875	7.2	Mixed origin	Far East Asian	66005	1094	Out	5.875	0.061200202	0.105642284	-0.303183192	-0.134495301	Domesticated	Wild	DW	93301	99246	33549.5
14% ethanol	H02	G8	0.028909438	34.54685191	8	G	H02.8G	Hybrid	C11_MATa_LYS	C11	G6_HO_MATalpha_URA_2	G6	4.325	1.775	6.1	Mixed origin	Far East Asian	66005	1079	Out	5.625	0.12291731	0.213595067	-0.148826982	-0.077798013	Domesticated	Wild	DW	93308	99257	33542
14% ethanol	H02	H8	0.011949756	27.24517027	8	H	H02.8H	Hybrid	C11_MATa_LYS	C11	H9_HO_MATalpha_URA	H9	4.325	3.76	8.085	Mixed origin	European farmhouse beer	66005	27166	Out	4.25	-0.454291812	-0.34817876	-0.328727438	0.035910658	Domesticated	Domesticated	DD	77365	69683	46585.5
14% ethanol	H02	A9	0.036400093	54.54666148	9	A	H02.9A	Hybrid	E1_MATa_LYS	E1	A2_MATalpha_URA	A2	2.1	2.1	4.2	Sake	Wine	1560	583	Out	3.925	0.171158563	0.40131705	0.123631117	0.191943561	Domesticated	Domesticated	DD	60280	68117	1071.5
14% ethanol	H02	B9	0.03152994	52.20215702	9	B	H02.9B	Hybrid	E1_MATa_LYS	E1	B5_MATalpha_URA	B5	2.1	2.275	4.375	Sake	Brazilian bioethanol	1560	30206	Out	3.9	0.019544159	0.217457471	0.084621494	0.145915426	Domesticated	Domesticated	DD	67961	74156	15883
14% ethanol	H02	C9	0.039495684	53.10381139	9	C	H02.9C	Hybrid	E1_MATa_LYS	E1	B8_MATalpha_URA	B8	2.1	2.05	4.15	Sake	Mosaic beer	1560	13425	Out	3.775	0.892385403	1.005648465	0.235530142	0.459206676	Domesticated	Domesticated	DD	63513	70390	7492.5
14% ethanol	H02	D9	0.021899052	37.0071845	9	D	H02.9D	Hybrid	E1_MATa_LYS	E1	B11_MATalpha_URA	B11	2.1	1.9	4	Sake	French dairy	1560	22084	Out	3.675	0.049265201	0.420082336	-0.138979092	0.343817726	Domesticated	Domesticated	DD	76738	81634	11822
14% ethanol	H02	E9	0.006290531	20.49566742	9	E	H02.9E	Hybrid	E1_MATa_LYS	E1	C2_MATalpha_URA	C2	2.1	4.035	6.135	Sake	African beer	1560	35881	Out	5.3	-0.698597218	-0.579272443	-0.523141292	-0.258032869	Domesticated	Domesticated	DD	89220	93791	18720.5
14% ethanol	H02	F9	0.053006523	55.09766405	9	F	H02.9F	Hybrid	E1_MATa_LYS	E1	C6_MATalpha_URA	C6	2.1	1.9	4	Sake	French Guiana	1560	7392	Out	3.6	0.897377038	1.172060981	0.281919751	0.344386575	Domesticated	Domesticated	DD	78738	82093	4476
14% ethanol	H02	G9	0.016104185	32.19730784	9	G	H02.9G	Hybrid	E1_MATa_LYS	E1	C9_MATalpha_URA	C9	2.1	2	4.1	Sake	Mexican agave	1560	825	Out	3.675	-0.228388501	-0.097942961	-0.25088721	-0.013596711	Domesticated	Domesticated	DD	81924	84545	1192.5
14% ethanol	H02	H9	0.013309906	28.74959818	9	H	H02.9H	Hybrid	E1_MATa_LYS	E1	C11_MATalpha_URA	C11	2.1	3.6	5.7	Sake	Mixed origin	1560	62131	Out	4.85	-0.362272786	0.003749118	-0.331102718	0.080789493	Domesticated	Domesticated	DD	76804	83092	31845.5
14% ethanol	H02	A10	0.028472329	43.24706336	10	A	H02.10A	Hybrid	E1_MATa_LYS	E1	E1_MATalpha_URA	E1	2.1	1.925	4.025	Sake	Sake	1560	1448	In	3.7	0.297530325	0.330037522	0.006199911	0.087995347	Domesticated	Domesticated	DD	1253	385	1504
14% ethanol	H02	B10	0.027689602	48.05128475	10	B	H02.10B	Hybrid	E1_MATa_LYS	E1	E4_MATalpha_URA	E4	2.1	2.15	4.25	Sake	Asian fermentation	1560	5687	Out	3.825	-0.300650991	-0.084099909	-0.096200144	-0.00045623	Domesticated	Wild	DW	22365	22540	3623.5
14% ethanol	H02	C10	0.020931972	39.40134136	10	C	H02.10C	Hybrid	E1_MATa_LYS	E1	E10_MATalpha_URA	E10	2.1	2.1	4.2	Sake	African palm wine	1560	676	Out	3.775	0.002928793	0.039505697	-0.083275878	0.180904885	Domesticated	Domesticated	DD	50344	51943	1118
14% ethanol	H02	D10	0.029117049	43.51294306	10	D	H02.10D	Hybrid	E1_MATa_LYS	E1	F3_MATalpha_URA	F3	2.1	2.3	4.4	Sake	Asian islands	1560	907	Out	3.85	0.395106324	0.576366357	0.012385953	0.284937544	Domesticated	Wild	DW	41508	43117	1233.5
14% ethanol	H02	E10	0.05593833	67.08041204	10	E	H02.10E	Hybrid	E1_MATa_LYS	E1	F6_MATalpha_URA	F6	2.1	1.925	4.025	Sake	American	1560	1020	Out	3.675	1.226186744	1.432192994	0.560714171	0.767782993	Domesticated	Wild	DW	38267	40036	1290
14% ethanol	H02	F10	0.035419382	52.80541923	10	F	H02.10F	Hybrid	E1_MATa_LYS	E1	F12_MATalpha_URA	F12	2.1	3.55	5.65	Sake	Malaysian	1560	730	Out	4.175	0.697074586	1.038006097	0.228587655	0.780683213	Domesticated	Wild	DW	56051	57572	1145
14% ethanol	H02	G10	0.044268246	70.72335882	10	G	H02.10G	Hybrid	E1_MATa_LYS	E1	G6_MATalpha_URA	G6	2.1	2.075	4.175	Sake	Far East Asian	1560	1104	Out	3.6	1.121056631	1.380598408	0.645472128	1.096528663	Domesticated	Wild	DW	56122	59148	1332
14% ethanol	H02	H10	0.090730957	75.92637436	10	H	H02.10H	Hybrid	E1_MATa_LYS	E1	G8_MATalpha_URA	G8	2.1	2.025	4.125	Sake	China	1560	899	Out	3.8	3.347258276	3.362644565	0.76652714	1.0636437	Domesticated	Wild	DW	87593	88334	1229.5
14% ethanol	H02	A11	0.015744797	38.4313125	11	A	H02.11A	Hybrid	E1_MATa_LYS	E1	H6_MATalpha_URA	H6	2.1	3.73	5.83	Sake	Ale beer	1560	45556	Out	5.575	-0.24560811	0.007521086	-0.105844878	0.062706818	Domesticated	Domesticated	DD	73559	79276	23558
14% ethanol	H02	B11	0.0265	37.65132937	11	B	H02.11B	Hybrid	E1_MATa_LYS	E1	H9_MATalpha_URA	H9	2.1	3.72	5.82	Sake	European farmhouse beer	1560	51456	Out	5.575	-0.112182903	0.044966354	-0.123992213	-0.06933622	Domesticated	Domesticated	DD	69315	74468	26508
14% ethanol	H02	C11	0.019820026	42.97388903	11	C	H02.11C	Hybrid	E1_MATa_LYS	E1	A2_HO_MATalpha_URA	A2	2.1	1.15	3.25	Sake	Wine	1560	569	Out	2.875	-0.118332444	-0.085602449	-0.00015585	0.054963626	Domesticated	Domesticated	DD	60253	68082	1064.5
14% ethanol	H02	D11	0.016683428	39.7115885	11	D	H02.11D	Hybrid	E1_MATa_LYS	E1	B5_HO_MATalpha_URA	B5	2.1	1.12	3.22	Sake	Brazilian bioethanol	1560	840	Out	2.875	-0.200634781	-0.166191634	-0.07605757	0.116621763	Domesticated	Domesticated	DD	55733	61764	1200
14% ethanol	H02	E11	0.045523758	57.74969746	11	E	H02.11E	Hybrid	E1_MATa_LYS	E1	B8_HO_MATalpha_URA	B8	2.1	0.9625	3.0625	Sake	Mosaic beer	1560	1076	Out	2.7	1.181212909	1.997174678	0.343622802	0.867077216	Domesticated	Domesticated	DD	57723	64562	1318
14% ethanol	H02	F11	0.017117265	36.03239798	11	F	H02.11F	Hybrid	E1_MATa_LYS	E1	B11_HO_MATalpha_URA	B11	2.1	0.925	3.025	Sake	French dairy	1560	708	Out	2.725	-0.179848028	0.3895287	-0.161658785	0.566579364	Domesticated	Domesticated	DD	66526	71735	1134
14% ethanol	H02	G11	0.017967281	38.21251945	11	G	H02.11G	Hybrid	E1_MATa_LYS	E1	C2_HO_MATalpha_URA	C2	2.1	2.05	4.15	Sake	African beer	1560	21554	Out	3.725	-0.139120611	-0.042177037	-0.110935386	0.135827789	Domesticated	Domesticated	DD	80371	85631	11557
14% ethanol	H02	H11	0.055485168	75.34079177	11	H	H02.11H	Hybrid	E1_MATa_LYS	E1	C6_HO_MATalpha_URA	C6	2.1	2.1	4.2	Sake	French Guiana	1560	924	Out	3.75	1.490028623	1.571508488	0.752902789	0.959630289	Domesticated	Domesticated	DD	75550	79181	1242
14% ethanol	H02	A12	0.026730944	51.32315707	12	A	H02.12A	Hybrid	E1_MATa_LYS	E1	C9_HO_MATalpha_URA	C9	2.1	0.925	3.025	Sake	Mexican agave	1560	798	Out	2.8	-0.304728663	-0.098718334	0.166169419	0.179969875	Domesticated	Domesticated	DD	81912	84560	1179
14% ethanol	H02	B12	0.02203911	45.90020227	12	B	H02.12B	Hybrid	E1_MATa_LYS	E1	E4_HO_MATalpha_URA	E4	2.1	0.95	3.05	Sake	Asian fermentation	1560	788	Out	2.675	-0.088310101	-0.02145723	0.06713527	0.067531829	Domesticated	Wild	DW	20076	20384	1174
14% ethanol	H02	C12	0.01998093	42.60012834	12	C	H02.12C	Hybrid	E1_MATa_LYS	E1	F3_HO_MATalpha_URA	F3	2.1	2.125	4.225	Sake	Asian islands	1560	914	Out	3.9	-0.297733914	-0.189791356	-0.008851884	0.089712654	Domesticated	Wild	DW	41505	43109	1237
14% ethanol	H02	D12	0.061549153	74.86969398	12	D	H02.12D	Hybrid	E1_MATa_LYS	E1	F6_HO_MATalpha_URA	F6	2.1	0.875	2.975	Sake	American	1560	1039	Out	2.7	1.866728954	1.907306523	0.741942078	0.772613616	Domesticated	Wild	DW	38283	40027	1299.5
14% ethanol	H02	E12	0.067225704	70.14917156	12	E	H02.12E	Hybrid	E1_MATa_LYS	E1	F12_HO_MATalpha_URA	F12	2.1	1.85	3.95	Sake	Malaysian	1560	691	Out	3.625	0.812845885	1.319975202	0.632112905	0.672416478	Domesticated	Wild	DW	56030	57575	1125.5
14% ethanol	H02	F12	0.06705169	51.12388384	12	F	H02.12F	Hybrid	E1_MATa_LYS	E1	G6_HO_MATalpha_URA_1	G6	2.1	2.875	4.975	Sake	Far East Asian	1560	1094	Out	4.5	2.212696363	2.270163208	0.189464518	0.509261456	Domesticated	Wild	DW	56105	59147	1327
14% ethanol	H02	G12	0.028531988	49.78250893	12	G	H02.12G	Hybrid	E1_MATa_LYS	E1	G6_HO_MATalpha_URA_2	G6	2.1	1.775	3.875	Sake	Far East Asian	1560	1079	Out	3.65	0.108256197	0.224134207	0.158255664	0.287771125	Domesticated	Wild	DW	56113	59161	1319.5
14% ethanol	H02	H12	0.015281683	27.9825778	12	H	H02.12H	Hybrid	E1_MATa_LYS	E1	H9_HO_MATalpha_URA	H9	2.1	3.76	5.86	Sake	European farmhouse beer	1560	27166	Out	4.925	-0.267797623	-0.14241529	-0.348948458	0.017647574	Domesticated	Domesticated	DD	56923	61363	14363
Control	H02	A1	0.039116431	66.6297892	1	A	H02.1A	Hybrid	C9_MATa_LYS	C9	A2_MATalpha_URA	A2	1.925	2.1	4.025	Mexican agave	Wine	847	583	Out	3.7	-0.003637337	0.105950873	0.187212683	0.218960889	Domesticated	Domesticated	DD	59591	60700	715
Control	H02	B1	0.042838492	64.62220376	1	B	H02.1B	Hybrid	C9_MATa_LYS	C9	B5_MATalpha_URA	B5	1.925	2.275	4.2	Mexican agave	Brazilian bioethanol	847	30206	Out	3.725	0.064319066	0.077577269	0.111393759	0.160760521	Domesticated	Domesticated	DD	79128	80352	15526.5
Control	H02	C1	0.043467185	68.22671333	1	C	H02.1C	Hybrid	C9_MATa_LYS	C9	B8_MATalpha_URA	B8	1.925	2.05	3.975	Mexican agave	Mosaic beer	847	13425	Out	3.75	0.107183834	0.466860928	0.282471468	0.462667044	Domesticated	Domesticated	DD	69405	70183	7136
Control	H02	D1	0.03885113	63.35094127	1	D	H02.1D	Hybrid	C9_MATa_LYS	C9	B11_MATalpha_URA	B11	1.925	1.9	3.825	Mexican agave	French dairy	847	22084	Out	3.6	-0.010395009	0.435635988	0.190820584	0.459875529	Domesticated	Domesticated	DD	83176	82983	11465.5
Control	H02	E1	0.029579221	55.07114456	1	E	H02.1E	Hybrid	C9_MATa_LYS	C9	C2_MATalpha_URA	C2	1.925	4.035	5.96	Mexican agave	African beer	847	35881	Out	5.7	-0.246566454	-0.05044479	0.035183554	0.151651251	Domesticated	Domesticated	DD	90776	89543	18364
Control	H02	F1	0.016289927	43.59616975	1	F	H02.1F	Hybrid	C9_MATa_LYS	C9	C6_MATalpha_URA	C6	1.925	1.9	3.825	Mexican agave	French Guiana	847	7392	Out	3.6	-0.585067587	-0.529273627	-0.180513892	-0.040462079	Domesticated	Domesticated	DD	56930	55009	4119.5
Control	H02	G1	0.038319329	60.30086414	1	G	H02.1G	Hybrid	C9_MATa_LYS	C9	C9_MATalpha_URA	C9	1.925	2	3.925	Mexican agave	Mexican agave	847	825	In	3.55	-0.023940888	-0.004929253	0.093474565	0.113121644	Domesticated	Domesticated	DD	741	335	836
Control	H02	H1	0.03675566	56.99210645	1	H	H02.1H	Hybrid	C9_MATa_LYS	C9	C11_MATalpha_URA	C11	1.925	3.6	5.525	Mexican agave	Mixed origin	847	62131	Out	5.375	-0.116775315	-0.091044857	0.071292267	0.30213066	Domesticated	Domesticated	DD	101757	104932	31489
Control	H02	A2	0.045605055	59.43982752	2	A	H02.2A	Hybrid	C9_MATa_LYS	C9	E1_MATalpha_URA	E1	1.925	1.925	3.85	Mexican agave	Sake	847	1448	Out	3.6	0.16163905	0.340735016	0.11730258	0.185543423	Domesticated	Domesticated	DD	81876	84499	1147.5
Control	H02	B2	0.056918917	69.25227991	2	B	H02.2B	Hybrid	C9_MATa_LYS	C9	E4_MATalpha_URA	E4	1.925	2.15	4.075	Mexican agave	Asian fermentation	847	5687	Out	3.775	-0.063125672	0.138227092	0.046274376	0.160113442	Domesticated	Wild	DW	83726	86508	3267
Control	H02	C2	0.042492049	50.89532428	2	C	H02.2C	Hybrid	C9_MATa_LYS	C9	E10_MATalpha_URA	E10	1.925	2.1	4.025	Mexican agave	African palm wine	847	676	Out	3.8	0.082345434	0.128673376	-0.043310193	0.186194238	Domesticated	Domesticated	DD	84916	85924	761.5
Control	H02	D2	0.044595905	63.06528169	2	D	H02.2D	Hybrid	C9_MATa_LYS	C9	F3_MATalpha_URA	F3	1.925	2.3	4.225	Mexican agave	Asian islands	847	907	Out	3.675	0.135934273	0.484817049	0.185450983	0.332888215	Domesticated	Wild	DW	81441	83238	877
Control	H02	E2	0.045003007	67.18153398	2	E	H02.2E	Hybrid	C9_MATa_LYS	C9	F6_MATalpha_URA	F6	1.925	1.925	3.85	Mexican agave	American	847	1020	Out	3.6	-0.031982535	0.049643825	0.017239025	0.126805972	Domesticated	Wild	DW	76189	78169	933.5
Control	H02	F2	0.037209543	56.31266495	2	F	H02.2F	Hybrid	C9_MATa_LYS	C9	F12_MATalpha_URA	F12	1.925	3.55	5.475	Mexican agave	Malaysian	847	730	Out	5.05	-0.052209048	-0.04690493	0.058520666	0.068081521	Domesticated	Wild	DW	85570	86167	788.5
Control	H02	G2	0.044544188	65.92296663	2	G	H02.2G	Hybrid	C9_MATa_LYS	C9	G6_MATalpha_URA	G6	1.925	2.075	4	Mexican agave	Far East Asian	847	1104	Out	3.55	0.13461695	0.192700614	0.129739268	0.181925931	Domesticated	Wild	DW	81035	82259	975.5
Control	H02	H2	0.044499511	61.59567704	2	H	H02.2H	Hybrid	C9_MATa_LYS	C9	G8_MATalpha_URA	G8	1.925	2.025	3.95	Mexican agave	China	847	899	Out	3.825	0.133478939	0.30155804	0.157826524	0.258688488	Domesticated	Wild	DW	106375	104636	873
Control	H02	A3	0.026833573	50.95385879	3	A	H02.3A	Hybrid	C9_MATa_LYS	C9	H6_MATalpha_URA	H6	1.925	3.73	5.655	Mexican agave	Ale beer	847	45556	Out	5.675	-0.316502835	0.02709553	-0.042209907	0.126548276	Domesticated	Domesticated	DD	93489	95392	23201.5
Control	H02	B3	0.048584084	65.17970558	3	B	H02.3B	Hybrid	C9_MATa_LYS	C9	H9_MATalpha_URA	H9	1.925	3.72	5.645	Mexican agave	European farmhouse beer	847	51456	Out	2.775	0.237520037	0.463740225	0.225196241	0.30612275	Domesticated	Domesticated	DD	97910	100710	26151.5
Control	H02	C3	0.046160026	63.99908966	3	C	H02.3C	Hybrid	C9_MATa_LYS	C9	A2_HO_MATalpha_URA	A2	1.925	1.15	3.075	Mexican agave	Wine	847	569	Out	2.8	0.05167041	0.110265447	0.055775263	0.124591381	Domesticated	Domesticated	DD	59560	60667	708
Control	H02	D3	0.041008452	62.87679328	3	D	H02.3D	Hybrid	C9_MATa_LYS	C9	B5_HO_MATalpha_URA	B5	1.925	1.12	3.045	Mexican agave	Brazilian bioethanol	847	840	Out	3.525	0.044555689	0.110013699	0.181907928	0.241862299	Domesticated	Domesticated	DD	65747	66509	843.5
Control	H02	E3	0.039370999	61.37737877	3	E	H02.3E	Hybrid	C9_MATa_LYS	C9	B8_HO_MATalpha_URA	B8	1.925	0.9625	2.8875	Mexican agave	Mosaic beer	847	1076	Out	3.525	0.002846937	0.517746762	0.153723127	0.569803265	Domesticated	Domesticated	DD	63922	64872	961.5
Control	H02	F3	0.044036913	63.75528222	3	F	H02.3F	Hybrid	C9_MATa_LYS	C9	B11_HO_MATalpha_URA	B11	1.925	0.925	2.85	Mexican agave	French dairy	847	708	Out	2.65	0.121695774	0.780297465	0.198421064	0.573597941	Domesticated	Domesticated	DD	73322	73440	777.5
Control	H02	G3	0.043401937	58.67124876	3	G	H02.3G	Hybrid	C9_MATa_LYS	C9	C2_HO_MATalpha_URA	C2	1.925	2.05	3.975	Mexican agave	African beer	847	21554	Out	3.7	0.062128109	0.083390635	0.074149786	0.088313363	Domesticated	Domesticated	DD	81804	81170	11200.5
Control	H02	H3	0.022988381	45.09462532	3	H	H02.3H	Hybrid	C9_MATa_LYS	C9	C6_HO_MATalpha_URA	C6	1.925	2.1	4.025	Mexican agave	French Guiana	847	924	Out	3.8	-0.414446462	-0.276411645	-0.152347116	-0.104482331	Domesticated	Domesticated	DD	53779	52113	885.5
Control	H02	A4	0.051139769	55.33108248	4	A	H02.4A	Hybrid	C9_MATa_LYS	C9	C9_HO_MATalpha_URA	C9	1.925	0.925	2.85	Mexican agave	Mexican agave	847	798	In	2.7	0.11361648	0.200725126	-0.081738292	-0.024622535	Domesticated	Domesticated	DD	735	377	822.5
Control	H02	B4	0.055773224	68.12464051	4	B	H02.4B	Hybrid	C9_MATa_LYS	C9	E4_HO_MATalpha_URA	E4	1.925	0.95	2.875	Mexican agave	Asian fermentation	847	788	Out	2.675	0.098289468	0.238838853	0.120845602	0.195388457	Domesticated	Wild	DW	81576	84554	817.5
Control	H02	C4	0.044881674	63.43403607	4	C	H02.4C	Hybrid	C9_MATa_LYS	C9	F3_HO_MATalpha_URA	F3	1.925	2.125	4.05	Mexican agave	Asian islands	847	914	Out	3.7	0.143213305	0.176938757	0.12395275	0.157156857	Domesticated	Wild	DW	81449	83266	880.5
Control	H02	D4	0.046694623	65.05376865	4	D	H02.4D	Hybrid	C9_MATa_LYS	C9	F6_HO_MATalpha_URA	F6	1.925	0.875	2.8	Mexican agave	American	847	1039	Out	2.675	-0.126883681	0.007004563	-0.090197617	0.043342735	Domesticated	Wild	DW	76192	78179	943
Control	H02	E4	0.053500944	66.22163579	4	E	H02.4E	Hybrid	C9_MATa_LYS	C9	F12_HO_MATalpha_URA	F12	1.925	1.85	3.775	Mexican agave	Malaysian	847	691	Out	1.7	-0.032523145	0.131592367	0.057959541	0.143792113	Domesticated	Wild	DW	85552	86173	769
Control	H02	F4	0.044113814	64.46242308	4	F	H02.4F	Hybrid	C9_MATa_LYS	C9	G6_HO_MATalpha_URA_1	G6	1.925	2.875	4.8	Mexican agave	Far East Asian	847	1094	Out	4.4	0.123654585	0.18738848	0.09011907	0.147704595	Domesticated	Wild	DW	81014	82230	970.5
Control	H02	G4	0.043671454	63.07784177	4	G	H02.4G	Hybrid	C9_MATa_LYS	C9	G6_HO_MATalpha_URA_2	G6	1.925	1.775	3.7	Mexican agave	Far East Asian	847	1079	Out	3.55	-0.112627459	-0.012779658	-0.049878643	0.054913537	Domesticated	Wild	DW	81019	82250	963
Control	H02	H4	0.040267136	36.98590271	4	H	H02.4H	Hybrid	C9_MATa_LYS	C9	H9_HO_MATalpha_URA	H9	1.925	3.76	5.685	Mexican agave	European farmhouse beer	847	27166	Out	5.2	0.025673098	0.313591511	-0.304768431	-0.12165287	Domesticated	Domesticated	DD	84932	87159	14006.5
Control	H02	A5	0.034843052	54.14892068	5	A	H02.5A	Hybrid	C11_MATa_LYS	C11	A2_MATalpha_URA	A2	4.325	2.1	6.425	Mixed origin	Wine	66005	583	Out	6.075	-0.181219393	-0.058724268	-0.035172013	-0.033176842	Domesticated	Domesticated	DD	68457	74477	33294
Control	H02	B5	0.037704267	53.60278	5	B	H02.5B	Hybrid	C11_MATa_LYS	C11	B5_MATalpha_URA	B5	4.325	2.275	6.6	Mixed origin	Brazilian bioethanol	66005	30206	Out	5.975	-0.113983393	-0.089318182	-0.078121889	-0.059900796	Domesticated	Domesticated	DD	83018	76223	48105.5
Control	H02	C5	0.044839827	57.914251	5	C	H02.5C	Hybrid	C11_MATa_LYS	C11	B8_MATalpha_URA	B8	4.325	2.05	6.375	Mixed origin	Mosaic beer	66005	13425	Out	5.25	0.053695887	0.433471654	0.036195477	0.206764702	Domesticated	Domesticated	DD	74975	74951	39715
Control	H02	D5	0.0369644	50.99283657	5	D	H02.5D	Hybrid	C11_MATa_LYS	C11	B11_MATalpha_URA	B11	4.325	1.9	6.225	Mixed origin	French dairy	66005	22084	Out	5.775	-0.131369617	0.287520611	-0.087641717	0.139742217	Domesticated	Domesticated	DD	91393	91626	44044.5
Control	H02	E5	0.024895084	44.14949667	5	E	H02.5E	Hybrid	C11_MATa_LYS	C11	C2_MATalpha_URA	C2	4.325	4.035	8.36	Mixed origin	African beer	66005	35881	Out	6.475	-0.414987745	-0.240966403	-0.21008201	-0.102017524	Domesticated	Domesticated	DD	102064	102322	50943
Control	H02	F5	0.035031352	60.8917549	5	F	H02.5F	Hybrid	C11_MATa_LYS	C11	C6_MATalpha_URA	C6	4.325	1.9	6.225	Mixed origin	French Guiana	66005	7392	Out	5.725	-0.176794496	-0.033717181	0.089468653	0.301649171	Domesticated	Domesticated	DD	103556	107388	36698.5
Control	H02	G5	0.043637012	57.04019359	5	G	H02.5G	Hybrid	C11_MATa_LYS	C11	C9_MATalpha_URA	C9	4.325	2	6.325	Mixed origin	Mexican agave	66005	825	Out	5.1	0.025430826	0.086661796	0.020556937	0.027405558	Domesticated	Domesticated	DD	104551	107657	33415
Control	H02	H5	0.05286384	56.85257042	5	H	H02.5H	Hybrid	C11_MATa_LYS	C11	C11_MATalpha_URA	C11	4.325	3.6	7.925	Mixed origin	Mixed origin	66005	62131	In	3.9	0.242253043	0.2561191	0.017200003	0.260190492	Domesticated	Domesticated	DD	59855	5190	64068
Control	H02	A6	0.049630195	58.1933824	6	A	H02.6A	Hybrid	C11_MATa_LYS	C11	H6_MATalpha_URA	H6	4.325	3.73	8.055	Mixed origin	Ale beer	66005	45556	Out	3.95	0.166265256	0.786963971	0.041189665	0.249428743	Domesticated	Domesticated	DD	83614	67155	55780.5
Control	H02	B6	0.026886438	43.67086188	6	B	H02.6B	Hybrid	C11_MATa_LYS	C11	H9_MATalpha_URA	H9	4.325	3.72	8.045	Mixed origin	European farmhouse beer	66005	51456	Out	5.15	-0.368192723	-0.228277798	-0.218645691	-0.147871003	Domesticated	Domesticated	DD	84257	63938	58730.5
Control	H02	C6	0.042562781	55.84158991	6	C	H02.6C	Hybrid	C11_MATa_LYS	C11	A2_HO_MATalpha_URA	A2	4.325	1.15	5.475	Mixed origin	Wine	66005	569	Out	4.8	-0.030286147	-0.015285109	-0.078796752	-0.041422948	Domesticated	Domesticated	DD	68444	74508	33287
Control	H02	D6	0.04698183	56.72044968	6	D	H02.6D	Hybrid	C11_MATa_LYS	C11	B5_HO_MATalpha_URA	B5	4.325	1.12	5.445	Mixed origin	Brazilian bioethanol	66005	840	Out	4.85	0.104031048	0.217401795	0.014836114	0.091261159	Domesticated	Domesticated	DD	74645	80146	33422.5
Control	H02	E6	0.041502681	54.49255483	6	E	H02.6E	Hybrid	C11_MATa_LYS	C11	B8_HO_MATalpha_URA	B8	4.325	0.9625	5.2875	Mixed origin	Mosaic beer	66005	1076	Out	4.7	-0.024724048	0.504362639	-0.025025139	0.347335161	Domesticated	Domesticated	DD	72078	77923	33540.5
Control	H02	F6	0.050588054	56.09228612	6	F	H02.6F	Hybrid	C11_MATa_LYS	C11	B11_HO_MATalpha_URA	B11	4.325	0.925	5.25	Mixed origin	French dairy	66005	708	Out	4.7	0.188774105	0.917413001	0.003597079	0.339948263	Domesticated	Domesticated	DD	83340	88490	33356.5
Control	H02	G6	0.039039509	52.02775353	6	G	H02.6G	Hybrid	C11_MATa_LYS	C11	C2_HO_MATalpha_URA	C2	4.325	2.05	6.375	Mixed origin	African beer	66005	21554	Out	5.725	-0.082606406	-0.064002686	-0.069125095	-0.058426407	Domesticated	Domesticated	DD	93767	96151	43779.5
Control	H02	H6	0.038939579	52.73147095	6	H	H02.6H	Hybrid	C11_MATa_LYS	C11	C6_HO_MATalpha_URA	C6	4.325	2.1	6.425	Mixed origin	French Guiana	66005	924	Out	5.45	-0.084954675	0.165236037	-0.05653426	0.019914577	Domesticated	Domesticated	DD	100508	105073	33464.5
Control	H02	A7	0.037020552	54.14055738	7	A	H02.7A	Hybrid	C11_MATa_LYS	C11	E1_MATalpha_URA	E1	4.325	1.925	6.25	Mixed origin	Sake	66005	1448	Out	5.825	-0.130050095	0.038073258	-0.031323039	0.051617644	Domesticated	Domesticated	DD	78977	85165	33726.5
Control	H02	B7	0.035679105	54.92855601	7	B	H02.7B	Hybrid	C11_MATa_LYS	C11	E4_MATalpha_URA	E4	4.325	2.15	6.475	Mixed origin	Asian fermentation	66005	5687	Out	5.9	-0.412728861	-0.309273135	-0.170130705	-0.100126724	Domesticated	Wild	DW	80318	85677	35846
Control	H02	C7	0.030195412	46.36931569	7	C	H02.7C	Hybrid	C11_MATa_LYS	C11	E10_MATalpha_URA	E10	4.325	2.1	6.425	Mixed origin	African palm wine	66005	676	Out	5.725	-0.290434785	-0.231582304	-0.17036525	0.047839202	Domesticated	Domesticated	DD	91489	96949	33340.5
Control	H02	D7	0.031914223	49.16985894	7	D	H02.7D	Hybrid	C11_MATa_LYS	C11	F3_MATalpha_URA	F3	4.325	2.3	6.625	Mixed origin	Asian islands	66005	907	Out	5.825	-0.250044259	0.007317027	-0.120258234	0.010463932	Domesticated	Wild	DW	86317	92233	33456
Control	H02	E7	0.036629473	53.01319023	7	E	H02.7E	Hybrid	C11_MATa_LYS	C11	F6_MATalpha_URA	F6	4.325	1.925	6.25	Mixed origin	American	66005	1020	Out	5.4	-0.212097778	-0.177278799	-0.197293025	-0.130462739	Domesticated	Wild	DW	82003	88229	33512.5
Control	H02	F7	0.041064779	51.50582868	7	F	H02.7F	Hybrid	C11_MATa_LYS	C11	F12_MATalpha_URA	F12	4.325	3.55	7.875	Mixed origin	Malaysian	66005	730	Out	4.325	-0.035014365	0.009246906	-0.078463318	-0.047407502	Domesticated	Wild	DW	95161	100168	33367.5
Control	H02	G7	0.034668407	50.08250276	7	G	H02.7G	Hybrid	C11_MATa_LYS	C11	G6_MATalpha_URA	G6	4.325	2.075	6.4	Mixed origin	Far East Asian	66005	1104	Out	5.55	-0.1853234	-0.110955319	-0.141722939	-0.123233216	Domesticated	Wild	DW	93327	99274	33554.5
Control	H02	H7	0.03399628	50.04422847	7	H	H02.7H	Hybrid	C11_MATa_LYS	C11	G8_MATalpha_URA	G8	4.325	2.025	6.35	Mixed origin	China	66005	899	Out	3.1	-0.201117769	-0.051369121	-0.10461411	-0.004734999	Domesticated	Wild	DW	121785	124378	33452
Control	H02	A8	0.043167981	58.94991079	8	A	H02.8A	Hybrid	C11_MATa_LYS	C11	C9_HO_MATalpha_URA	C9	4.325	0.925	5.25	Mixed origin	Mexican agave	66005	798	Out	4.8	-0.059976685	-0.0241994	-0.021681064	0.015086398	Domesticated	Domesticated	DD	104536	107685	33401.5
Control	H02	B8	0.046503486	59.84517061	8	B	H02.8B	Hybrid	C11_MATa_LYS	C11	E4_HO_MATalpha_URA	E4	4.325	0.95	5.275	Mixed origin	Asian fermentation	66005	788	Out	4.8	-0.084250733	-0.003532738	-0.015375409	0.025879775	Domesticated	Wild	DW	78641	85216	33396.5
Control	H02	C8	0.032667438	49.15191359	8	C	H02.8C	Hybrid	C11_MATa_LYS	C11	F3_HO_MATalpha_URA	F3	4.325	2.125	6.45	Mixed origin	Asian islands	66005	914	Out	5.7	-0.232344378	-0.178839487	-0.129104312	-0.124862572	Domesticated	Wild	DW	86325	92289	33459.5
Control	H02	D8	0.044410302	59.48835774	8	D	H02.8D	Hybrid	C11_MATa_LYS	C11	F6_HO_MATalpha_URA	F6	4.325	0.875	5.2	Mixed origin	American	66005	1039	Out	4.7	-0.169596906	-0.075124722	-0.168032064	-0.066075975	Domesticated	Wild	DW	82012	88242	33522
Control	H02	E8	0.035603397	50.56636383	8	E	H02.8E	Hybrid	C11_MATa_LYS	C11	F12_HO_MATalpha_URA	F12	4.325	1.85	6.175	Mixed origin	Malaysian	66005	691	Out	5.6	-0.35617093	-0.27231792	-0.192149719	-0.146451019	Domesticated	Wild	DW	95140	100194	33348
Control	H02	F8	0.039632887	51.43475229	8	F	H02.8F	Hybrid	C11_MATa_LYS	C11	G6_HO_MATalpha_URA_1	G6	4.325	2.875	7.2	Mixed origin	Far East Asian	66005	1094	Out	5.875	-0.068662554	0.02147265	-0.130190867	-0.105674024	Domesticated	Wild	DW	93301	99246	33549.5
Control	H02	G8	0.03675103	52.26837619	8	G	H02.8G	Hybrid	C11_MATa_LYS	C11	G6_HO_MATalpha_URA_2	G6	4.325	1.775	6.1	Mixed origin	Far East Asian	66005	1079	Out	5.625	-0.253245495	-0.199054783	-0.212698166	-0.145106845	Domesticated	Wild	DW	93308	99257	33542
Control	H02	H8	0.04546581	51.69871786	8	H	H02.8H	Hybrid	C11_MATa_LYS	C11	H9_HO_MATalpha_URA	H9	4.325	3.76	8.085	Mixed origin	European farmhouse beer	66005	27166	Out	4.25	0.068405942	0.407522237	-0.075012166	0.189722176	Domesticated	Domesticated	DD	77365	69683	46585.5
Control	H02	A9	0.049281535	61.36582367	9	A	H02.9A	Hybrid	E1_MATa_LYS	E1	A2_MATalpha_URA	A2	2.1	2.1	4.2	Sake	Wine	1560	583	Out	3.925	-0.045965603	0.185581373	-0.02891948	0.028625027	Domesticated	Domesticated	DD	60280	68117	1071.5
Control	H02	B9	0.051803072	66.73012869	9	B	H02.9B	Hybrid	E1_MATa_LYS	E1	B5_MATalpha_URA	B5	2.1	2.275	4.375	Sake	Brazilian bioethanol	1560	30206	Out	3.9	0.002848485	0.127310437	0.055967707	0.099900027	Domesticated	Domesticated	DD	67961	74156	15883
Control	H02	C9	0.046163365	66.44125697	9	C	H02.9C	Hybrid	E1_MATa_LYS	E1	B8_MATalpha_URA	B8	2.1	2.05	4.15	Sake	Mosaic beer	1560	13425	Out	3.775	-0.106329831	0.28835871	0.05139647	0.2865644	Domesticated	Domesticated	DD	63513	70390	7492.5
Control	H02	D9	0.049417442	57.55725962	9	D	H02.9D	Hybrid	E1_MATa_LYS	E1	B11_MATalpha_URA	B11	2.1	1.9	4	Sake	French dairy	1560	22084	Out	3.675	-0.043334598	0.485777936	-0.089187918	0.189402905	Domesticated	Domesticated	DD	76738	81634	11822
Control	H02	E9	0.029182777	49.60647726	9	E	H02.9E	Hybrid	E1_MATa_LYS	E1	C2_MATalpha_URA	C2	2.1	4.035	6.135	Sake	African beer	1560	35881	Out	5.3	-0.43505467	-0.218645467	-0.21500469	-0.06077263	Domesticated	Domesticated	DD	89220	93791	18720.5
Control	H02	F9	0.042237365	30.50626934	9	F	H02.9F	Hybrid	E1_MATa_LYS	E1	C6_MATalpha_URA	C6	2.1	1.9	4	Sake	French Guiana	1560	7392	Out	3.6	-0.182332706	0.035120773	-0.517255011	-0.395095145	Domesticated	Domesticated	DD	78738	82093	4476
Control	H02	G9	0.051295051	62.80566322	9	G	H02.9G	Hybrid	E1_MATa_LYS	E1	C9_MATalpha_URA	C9	2.1	2	4.1	Sake	Mexican agave	1560	825	Out	3.675	-0.006986238	0.147347741	-0.006134808	0.061449318	Domesticated	Domesticated	DD	81924	84545	1192.5
Control	H02	H9	0.03341379	44.68247331	9	H	H02.9H	Hybrid	E1_MATa_LYS	E1	C11_MATalpha_URA	C11	2.1	3.6	5.7	Sake	Mixed origin	1560	62131	Out	4.85	-0.353147087	-0.283513485	-0.292924354	-0.083724348	Domesticated	Domesticated	DD	76804	83092	31845.5
Control	H02	A10	0.042554202	54.23961898	10	A	H02.10A	Hybrid	E1_MATa_LYS	E1	E1_MATalpha_URA	E1	2.1	1.925	4.025	Sake	Sake	1560	1448	In	3.7	-0.176199103	0.058211732	-0.141687762	-0.016224996	Domesticated	Domesticated	DD	1253	385	1504
Control	H02	B10	0.049275388	64.86705583	10	B	H02.10B	Hybrid	E1_MATa_LYS	E1	E4_MATalpha_URA	E4	2.1	2.15	4.25	Sake	Asian fermentation	1560	5687	Out	3.825	-0.188936668	-0.123291641	-0.019978281	0.002715687	Domesticated	Wild	DW	22365	22540	3623.5
Control	H02	C10	0.040608806	54.80944614	10	C	H02.10C	Hybrid	E1_MATa_LYS	E1	E10_MATalpha_URA	E10	2.1	2.1	4.2	Sake	African palm wine	1560	676	Out	3.775	-0.213859761	-0.073833784	-0.13267056	0.144166795	Domesticated	Domesticated	DD	50344	51943	1118
Control	H02	D10	0.045780369	57.84349547	10	D	H02.10D	Hybrid	E1_MATa_LYS	E1	F3_MATalpha_URA	F3	2.1	2.3	4.4	Sake	Asian islands	1560	907	Out	3.85	-0.113744195	0.263500546	-0.084658393	0.105746228	Domesticated	Wild	DW	41508	43117	1233.5
Control	H02	E10	0.051232996	68.17816045	10	E	H02.10E	Hybrid	E1_MATa_LYS	E1	F6_MATalpha_URA	F6	2.1	1.925	4.025	Sake	American	1560	1020	Out	3.675	-0.008187547	0.044018072	0.032329591	0.05509256	Domesticated	Wild	DW	38267	40036	1290
Control	H02	F10	0.04066854	55.96550856	10	F	H02.10F	Hybrid	E1_MATa_LYS	E1	F12_MATalpha_URA	F12	2.1	3.55	5.65	Sake	Malaysian	1560	730	Out	4.175	-0.212703375	-0.101031125	-0.114376506	-0.030399296	Domesticated	Wild	DW	56051	57572	1145
Control	H02	G10	0.048647978	66.82879555	10	G	H02.10G	Hybrid	E1_MATa_LYS	E1	G6_MATalpha_URA	G6	2.1	2.075	4.175	Sake	Far East Asian	1560	1104	Out	3.6	-0.058230554	0.117171045	0.057529056	0.099648732	Domesticated	Wild	DW	56122	59148	1332
Control	H02	H10	0.057256424	54.84794058	10	H	H02.10H	Hybrid	E1_MATa_LYS	E1	G8_MATalpha_URA	G8	2.1	2.025	4.125	Sake	China	1560	899	Out	3.8	0.108419172	0.417667478	-0.132061407	0.016957494	Domesticated	Wild	DW	87593	88334	1229.5
Control	H02	A11	0.021630564	46.04829024	11	A	H02.11A	Hybrid	E1_MATa_LYS	E1	H6_MATalpha_URA	H6	2.1	3.73	5.83	Sake	Ale beer	1560	45556	Out	5.575	-0.581256917	-0.330821022	-0.27131105	-0.083197252	Domesticated	Domesticated	DD	73559	79276	23558
Control	H02	B11	0.031505531	43.44018667	11	B	H02.11B	Hybrid	E1_MATa_LYS	E1	H9_MATalpha_URA	H9	2.1	3.72	5.82	Sake	European farmhouse beer	1560	51456	Out	5.575	-0.390088805	-0.200166061	-0.312582859	-0.20874224	Domesticated	Domesticated	DD	69315	74468	26508
Control	H02	C11	0.054004994	63.63737235	11	C	H02.11C	Hybrid	E1_MATa_LYS	E1	A2_HO_MATalpha_URA	A2	2.1	1.15	3.25	Sake	Wine	1560	569	Out	2.875	0.045475172	0.130426049	0.007026533	0.0279724	Domesticated	Domesticated	DD	60253	68082	1064.5
Control	H02	D11	0.056285738	65.93123474	11	D	H02.11D	Hybrid	E1_MATa_LYS	E1	B5_HO_MATalpha_URA	B5	2.1	1.12	3.22	Sake	Brazilian bioethanol	1560	840	Out	2.875	0.089627788	0.304648741	0.043325648	0.18521624	Domesticated	Domesticated	DD	55733	61764	1200
Control	H02	E11	0.045823798	60.7953305	11	E	H02.11E	Hybrid	E1_MATa_LYS	E1	B8_HO_MATalpha_URA	B8	2.1	0.9625	3.0625	Sake	Mosaic beer	1560	1076	Out	2.7	-0.112903454	0.425810252	-0.037947221	0.378712039	Domesticated	Domesticated	DD	57723	64562	1318
Control	H02	F11	0.054989919	61.50071943	11	F	H02.11F	Hybrid	E1_MATa_LYS	E1	B11_HO_MATalpha_URA	B11	2.1	0.925	3.025	Sake	French dairy	1560	708	Out	2.725	0.064542202	0.777649848	-0.026784828	0.351290496	Domesticated	Domesticated	DD	66526	71735	1134
Control	H02	G11	0.043735266	57.03409546	11	G	H02.11G	Hybrid	E1_MATa_LYS	E1	C2_HO_MATalpha_URA	C2	2.1	2.05	4.15	Sake	African beer	1560	21554	Out	3.725	-0.153335061	-0.05456801	-0.097466704	-0.031797941	Domesticated	Domesticated	DD	80371	85631	11557
Control	H02	H11	0.025353681	69.62101769	11	H	H02.11H	Hybrid	E1_MATa_LYS	E1	C6_HO_MATalpha_URA	C6	2.1	2.1	4.2	Sake	French Guiana	1560	924	Out	3.75	-0.509181614	-0.332241203	0.10171444	0.257766373	Domesticated	Domesticated	DD	75550	79181	1242
Control	H02	A12	0.050275839	64.65787652	12	A	H02.12A	Hybrid	E1_MATa_LYS	E1	C9_HO_MATalpha_URA	C9	2.1	0.925	3.025	Sake	Mexican agave	1560	798	Out	2.8	-0.026717019	0.030473017	0.023175452	0.047517976	Domesticated	Domesticated	DD	81912	84560	1179
Control	H02	B12	0.054398149	63.40097143	12	B	H02.12B	Hybrid	E1_MATa_LYS	E1	E4_HO_MATalpha_URA	E4	2.1	0.95	3.05	Sake	Asian fermentation	1560	788	Out	2.675	0.053086223	0.062071494	0.003285618	0.022818815	Domesticated	Wild	DW	20076	20384	1174
Control	H02	C12	0.041559711	61.94060007	12	C	H02.12C	Hybrid	E1_MATa_LYS	E1	F3_HO_MATalpha_URA	F3	2.1	2.125	4.225	Sake	Asian islands	1560	914	Out	3.9	-0.195451326	-0.06254737	-0.019823958	0.03552161	Domesticated	Wild	DW	41505	43109	1237
Control	H02	D12	0.054815987	68.9904289	12	D	H02.12D	Hybrid	E1_MATa_LYS	E1	F6_HO_MATalpha_URA	F6	2.1	0.875	2.975	Sake	American	1560	1039	Out	2.7	0.024973106	0.042759976	-0.035141884	0.024383182	Domesticated	Wild	DW	38283	40027	1299.5
Control	H02	E12	0.046913389	66.93467382	12	E	H02.12E	Hybrid	E1_MATa_LYS	E1	F12_HO_MATalpha_URA	F12	2.1	1.85	3.95	Sake	Malaysian	1560	691	Out	3.625	-0.15164828	-0.122748469	0.059204521	0.06425361	Domesticated	Wild	DW	56030	57575	1125.5
Control	H02	F12	0.041473563	66.16930953	12	F	H02.12F	Hybrid	E1_MATa_LYS	E1	G6_HO_MATalpha_URA_1	G6	2.1	2.875	4.975	Sake	Far East Asian	1560	1094	Out	4.5	-0.197119056	-0.043292689	0.047093051	0.081845559	Domesticated	Wild	DW	56105	59147	1327
Control	H02	G12	0.06131651	58.24063361	12	G	H02.12G	Hybrid	E1_MATa_LYS	E1	G6_HO_MATalpha_URA_2	G6	2.1	1.775	3.875	Sake	Far East Asian	1560	1079	Out	3.65	0.187017796	0.215749865	-0.122739962	-0.101104033	Domesticated	Wild	DW	56113	59161	1319.5
Control	H02	H12	0.017831719	42.95047722	12	H	H02.12H	Hybrid	E1_MATa_LYS	E1	H9_HO_MATalpha_URA	H9	2.1	3.76	5.86	Sake	European farmhouse beer	1560	27166	Out	4.925	-0.654798224	-0.51613377	-0.320332242	-0.088206677	Domesticated	Domesticated	DD	56923	61363	14363
0.05M acetic acid	H03	A1	0.023186377	35.46481051	1	A	H03.1A	Hybrid	E4_MATa_LYS	E4	A2_MATalpha_URA	A2	2.1	2.1	4.2	Asian fermentation	Wine	5342	583	Out	3.85	-0.055508986	0.076290155	-0.054669198	-0.017488935	Wild	Domesticated	DW	61901	69961	2962.5
0.05M acetic acid	H03	B1	0.022354497	35.55688891	1	B	H03.1B	Hybrid	E4_MATa_LYS	E4	B5_MATalpha_URA	B5	2.1	2.275	4.375	Asian fermentation	Brazilian bioethanol	5342	30206	Out	3.85	-0.089395401	0.135838151	0.025391055	0.127697114	Wild	Domesticated	DW	69386	75604	17774
0.05M acetic acid	H03	C1	0.029784373	44.17092258	1	C	H03.1C	Hybrid	E4_MATa_LYS	E4	B8_MATalpha_URA	B8	2.1	2.05	4.15	Asian fermentation	Mosaic beer	5342	13425	Out	3.8	0.213258669	0.822220604	0.27380292	0.548951313	Wild	Domesticated	DW	65123	72057	9383.5
0.05M acetic acid	H03	D1	0.016883052	32.3367022	1	D	H03.1D	Hybrid	E4_MATa_LYS	E4	B11_MATalpha_URA	B11	2.1	1.9	4	Asian fermentation	French dairy	5342	22084	Out	3.675	-0.312273301	0.181084308	-0.067472824	0.705683882	Wild	Domesticated	DW	78316	83327	13713
0.05M acetic acid	H03	E1	0.01116049	27.04689402	1	E	H03.1E	Hybrid	E4_MATa_LYS	E4	C2_MATalpha_URA	C2	2.1	4.035	6.135	Asian fermentation	African beer	5342	35881	Out	5.675	-0.545380345	-0.258582955	-0.220020535	0.082535383	Wild	Domesticated	DW	90791	95464	20611.5
0.05M acetic acid	H03	F1	0.008635143	24.01321014	1	F	H03.1F	Hybrid	E4_MATa_LYS	E4	C6_MATalpha_URA	C6	2.1	1.9	4	Asian fermentation	French Guiana	5342	7392	Out	3.675	-0.648249711	-0.548105567	-0.307506038	-0.103075222	Wild	Domesticated	DW	80314	83730	6367
0.05M acetic acid	H03	G1	0.020229627	24.24258851	1	G	H03.1G	Hybrid	E4_MATa_LYS	E4	C9_MATalpha_URA	C9	2.1	2	4.1	Asian fermentation	Mexican agave	5342	825	Out	4.275	-0.17595143	0.186434948	-0.300891215	-0.106206322	Wild	Domesticated	DW	83560	86300	3083.5
0.05M acetic acid	H03	H1	0.018239312	28.37088815	1	H	H03.1H	Hybrid	E4_MATa_LYS	E4	C11_MATalpha_URA	C11	2.1	3.6	5.7	Asian fermentation	Mixed origin	5342	62131	Out	3.925	-0.257026372	-0.061708474	-0.181839136	-0.048768733	Wild	Domesticated	DW	78057	83719	33736.5
0.05M acetic acid	H03	A2	0.019708716	33.59003811	2	A	H03.2A	Hybrid	E4_MATa_LYS	E4	E1_MATalpha_URA	E1	2.1	1.925	4.025	Asian fermentation	Sake	5342	1448	Out	3.7	-0.197170594	0.116647873	-0.031329071	0.189209003	Wild	Domesticated	DW	22160	22346	3395
0.05M acetic acid	H03	B2	0.021769351	31.93792579	2	B	H03.2B	Hybrid	E4_MATa_LYS	E4	E4_MATalpha_URA	E4	2.1	2.15	4.25	Asian fermentation	Asian fermentation	5342	5687	In	3.825	-0.183445319	-0.14978542	-0.169845369	-0.12676685	Wild	Wild	WW	5081	774	5514.5
0.05M acetic acid	H03	C2	0.016332541	30.63793276	2	C	H03.2C	Hybrid	E4_MATa_LYS	E4	E10_MATalpha_URA	E10	2.1	2.1	4.2	Asian fermentation	African palm wine	5342	676	Out	3.9	-0.334698193	-0.130849942	-0.116462009	0.109798053	Wild	Domesticated	DW	52245	54042	3009
0.05M acetic acid	H03	D2	0.026793224	39.62329909	2	D	H03.2D	Hybrid	E4_MATa_LYS	E4	F3_MATalpha_URA	F3	2.1	2.3	4.4	Asian fermentation	Asian islands	5342	907	Out	3.975	0.091414976	0.747741488	0.142658363	0.523604538	Wild	Wild	WW	43480	45220	3124.5
0.05M acetic acid	H03	E2	0.021103991	37.63847711	2	E	H03.2E	Hybrid	E4_MATa_LYS	E4	F6_MATalpha_URA	F6	2.1	1.925	4.025	Asian fermentation	American	5342	1020	Out	3.55	-0.14033444	0.064119067	-0.011043039	0.034945602	Wild	Wild	WW	40034	41937	3181
0.05M acetic acid	H03	F2	0.025654615	39.21991897	2	F	H03.2F	Hybrid	E4_MATa_LYS	E4	F12_MATalpha_URA	F12	2.1	3.55	5.65	Asian fermentation	Malaysian	5342	730	Out	4.55	0.045034039	0.486679928	0.13102567	0.330463223	Wild	Wild	WW	57899	59552	3036
0.05M acetic acid	H03	G2	0.02161728	37.07626507	2	G	H03.2G	Hybrid	E4_MATa_LYS	E4	G6_MATalpha_URA	G6	2.1	2.075	4.175	Asian fermentation	Far East Asian	5342	1104	Out	3.625	-0.119425731	0.106297671	0.047555589	0.058270509	Wild	Wild	WW	57937	61140	3223
0.05M acetic acid	H03	H2	0.017209625	30.87795476	2	H	H03.2H	Hybrid	E4_MATa_LYS	E4	G8_MATalpha_URA	G8	2.1	2.025	4.125	Asian fermentation	China	5342	899	Out	3.875	-0.298970418	-0.144257958	-0.109540244	0.149371174	Wild	Wild	WW	89472	90375	3120.5
0.05M acetic acid	H03	A3	0.011955636	19.8737727	3	A	H03.3A	Hybrid	E4_MATa_LYS	E4	H6_MATalpha_URA	H6	2.1	3.73	5.83	Asian fermentation	Ale beer	5342	45556	Out	5.675	-0.512990294	-0.154353743	-0.426879308	0.055287878	Wild	Domesticated	DW	74906	80257	25449
0.05M acetic acid	H03	B3	0.015714714	29.29936951	3	B	H03.3B	Hybrid	E4_MATa_LYS	E4	H9_MATalpha_URA	H9	2.1	3.72	5.82	Asian fermentation	European farmhouse beer	5342	51456	Out	4.775	-0.359865236	-0.125202424	-0.155063552	0.037982303	Wild	Domesticated	DW	70460	75036	28399
0.05M acetic acid	H03	C3	0.026534227	42.09803642	3	C	H03.3C	Hybrid	E4_MATa_LYS	E4	A2_HO_MATalpha_URA	A2	2.1	1.15	3.25	Asian fermentation	Wine	5342	569	Out	2.85	0.08086482	0.169541254	0.046131433	0.123842285	Wild	Domesticated	DW	61883	69934	2955.5
0.05M acetic acid	H03	D3	0.024727989	36.20286652	3	D	H03.3D	Hybrid	E4_MATa_LYS	E4	B5_HO_MATalpha_URA	B5	2.1	1.12	3.22	Asian fermentation	Brazilian bioethanol	5342	840	Out	2.775	0.007288192	0.210390066	0.044019785	0.180477073	Wild	Domesticated	DW	57156	63394	3091
0.05M acetic acid	H03	E3	0.035809978	44.00187981	3	E	H03.3E	Hybrid	E4_MATa_LYS	E4	B8_HO_MATalpha_URA	B8	2.1	0.9625	3.0625	Asian fermentation	Mosaic beer	5342	1076	Out	2.675	0.458710107	1.415449389	0.268928057	0.982820342	Wild	Domesticated	DW	59402	66416	3209
0.05M acetic acid	H03	F3	0.020829492	35.75230606	3	F	H03.3F	Hybrid	E4_MATa_LYS	E4	B11_HO_MATalpha_URA	B11	2.1	0.925	3.025	Asian fermentation	French dairy	5342	708	Out	2.725	-0.15151609	0.489466114	0.031026503	0.910907993	Wild	Domesticated	DW	68204	73654	3025
0.05M acetic acid	H03	G3	0.017328978	29.54710333	3	G	H03.3G	Hybrid	E4_MATa_LYS	E4	C2_HO_MATalpha_URA	C2	2.1	2.05	4.15	Asian fermentation	African beer	5342	21554	Out	3.65	-0.294108608	-0.033150821	-0.147919393	0.053421005	Wild	Domesticated	DW	81966	87384	13448
0.05M acetic acid	H03	H3	0.185694158	57.10171188	3	H	H03.3H	Hybrid	E4_MATa_LYS	E4	C6_HO_MATalpha_URA	C6	2.1	2.1	4.2	Asian fermentation	French Guiana	5342	924	Out	3.8	6.564203058	10.97020825	0.646701565	1.111625449	Wild	Domesticated	DW	77170	80931	3133
0.05M acetic acid	H03	A4	0.02927915	35.71328047	4	A	H03.4A	Hybrid	E4_MATa_LYS	E4	C9_HO_MATalpha_URA	C9	2.1	0.925	3.025	Asian fermentation	Mexican agave	5342	798	Out	2.8	0.192678539	0.306967454	0.029901082	0.20257221	Wild	Domesticated	DW	83547	86328	3070
0.05M acetic acid	H03	B4	0.025807205	34.3960212	4	B	H03.4B	Hybrid	E4_MATa_LYS	E4	E4_HO_MATalpha_URA	E4	2.1	0.95	3.05	Asian fermentation	Asian fermentation	5342	788	In	2.675	-0.091349378	-0.025237456	-0.097455738	-0.05487889	Wild	Wild	WW	4842	4356	3065
0.05M acetic acid	H03	C4	0.029208789	43.21851962	4	C	H03.4C	Hybrid	E4_MATa_LYS	E4	F3_HO_MATalpha_URA	F3	2.1	2.125	4.225	Asian fermentation	Asian islands	5342	914	Out	4	0.189812408	0.251646933	0.240381753	0.243352486	Wild	Wild	WW	43479	45233	3128
0.05M acetic acid	H03	D4	0.024804889	42.00761105	4	D	H03.4D	Hybrid	E4_MATa_LYS	E4	F6_HO_MATalpha_URA	F6	2.1	0.875	2.975	Asian fermentation	American	5342	1039	Out	2.6	0.010420694	0.131498326	0.0407462	0.11961492	Wild	Wild	WW	40054	41952	3190.5
0.05M acetic acid	H03	E4	0.025965263	44.41978818	4	E	H03.4E	Hybrid	E4_MATa_LYS	E4	F12_HO_MATalpha_URA	F12	2.1	1.85	3.95	Asian fermentation	Malaysian	5342	691	Out	3.55	0.057688223	0.146076847	0.192466908	0.235139588	Wild	Wild	WW	57883	59566	3016.5
0.05M acetic acid	H03	F4	0.02276216	43.44243345	4	F	H03.4F	Hybrid	E4_MATa_LYS	E4	G6_HO_MATalpha_URA_1	G6	2.1	2.875	4.975	Asian fermentation	Far East Asian	5342	1094	Out	4.575	-0.072789349	0.145914456	0.184923609	0.217914329	Wild	Wild	WW	57923	61141	3218
0.05M acetic acid	H03	G4	0.024061201	40.8448451	4	G	H03.4G	Hybrid	E4_MATa_LYS	E4	G6_HO_MATalpha_URA_2	G6	2.1	1.775	3.875	Asian fermentation	Far East Asian	5342	1079	Out	3.55	-0.019873273	0.023291721	-0.031025946	0.063265106	Wild	Wild	WW	57931	61152	3210.5
0.05M acetic acid	H03	H4	0.02088463	23.77991989	4	H	H03.4H	Hybrid	E4_MATa_LYS	E4	H9_HO_MATalpha_URA	H9	2.1	3.76	5.86	Asian fermentation	European farmhouse beer	5342	27166	Out	5.45	-0.149270062	0.168823163	-0.314233672	-0.123949574	Wild	Domesticated	DW	58495	62939	16254
0.05M acetic acid	H03	A5	0.022817345	38.1257465	5	A	H03.5A	Hybrid	E10_MATa_LYS	E10	A2_MATalpha_URA	A2	2.175	2.1	4.275	African palm wine	Wine	651	583	Out	3.7	-0.121716499	0.025126803	0.016259272	0.265213533	Domesticated	Domesticated	DD	62595	68605	617
0.05M acetic acid	H03	B5	0.018840644	34.29913463	5	B	H03.5B	Hybrid	E10_MATa_LYS	E10	B5_MATalpha_URA	B5	2.175	2.275	4.45	African palm wine	Brazilian bioethanol	651	30206	Out	4.075	-0.274787342	-0.076269677	0.208369374	0.341472021	Domesticated	Domesticated	DD	72503	77273	15428.5
0.05M acetic acid	H03	C5	0.024686603	41.6820572	5	C	H03.5C	Hybrid	E10_MATa_LYS	E10	B8_MATalpha_URA	B8	2.175	2.05	4.225	African palm wine	Mosaic beer	651	13425	Out	3.825	-0.049765158	0.447020467	0.832023768	0.848066537	Domesticated	Domesticated	DD	68239	73617	7038
0.05M acetic acid	H03	D5	0.014492604	27.13582681	5	D	H03.5D	Hybrid	E10_MATa_LYS	E10	B11_MATalpha_URA	B11	2.175	1.9	4.075	African palm wine	French dairy	651	22084	Out	3.725	-0.442151783	-0.034453212	0.192682968	1.088021112	Domesticated	Domesticated	DD	79714	83220	11367.5
0.05M acetic acid	H03	E5	0.007401759	18.30653151	5	E	H03.5E	Hybrid	E10_MATa_LYS	E10	C2_MATalpha_URA	C2	2.175	4.035	6.21	African palm wine	African beer	651	35881	Out	5.775	-0.715092044	-0.530587097	-0.195385183	-0.037638862	Domesticated	Domesticated	DD	90995	93980	18266
0.05M acetic acid	H03	F5	0.008121555	13.31531264	5	F	H03.5F	Hybrid	E10_MATa_LYS	E10	C6_MATalpha_URA	C6	2.175	1.9	4.075	African palm wine	French Guiana	651	7392	Out	3.7	-0.687385709	-0.590316271	-0.41476091	-0.360166061	Domesticated	Domesticated	DD	80486	82134	4021.5
0.05M acetic acid	H03	G5	0.016187828	25.80284809	5	G	H03.5G	Hybrid	E10_MATa_LYS	E10	C9_MATalpha_URA	C9	2.175	2	4.175	African palm wine	Mexican agave	651	825	Out	3.85	-0.376899363	-0.088829508	0.13409544	0.219358652	Domesticated	Domesticated	DD	84899	85873	738
0.05M acetic acid	H03	H5	0.023401905	37.59891707	5	H	H03.5H	Hybrid	E10_MATa_LYS	E10	C11_MATalpha_URA	C11	2.175	3.6	5.775	African palm wine	Mixed origin	651	62131	Out	4.15	-0.09921563	0.161151118	0.505494949	0.575603296	Domesticated	Domesticated	DD	88977	94626	31391
0.05M acetic acid	H03	A6	0.010943263	20.58040569	6	A	H03.6A	Hybrid	E10_MATa_LYS	E10	H6_MATalpha_URA	H6	2.175	3.73	5.905	African palm wine	Ale beer	651	45556	Out	5.875	-0.578772758	-0.263232315	-0.095443102	0.599060469	Domesticated	Domesticated	DD	83838	88607	23103.5
0.05M acetic acid	H03	B6	0.00799166	23.60280255	6	B	H03.6B	Hybrid	E10_MATa_LYS	E10	H9_MATalpha_URA	H9	2.175	3.72	5.895	African palm wine	European farmhouse beer	651	51456	Out	5.65	-0.692385627	-0.572158745	0.037398299	0.060086171	Domesticated	Domesticated	DD	82987	87866	26053.5
0.05M acetic acid	H03	C6	0.019132633	38.50776027	6	C	H03.6C	Hybrid	E10_MATa_LYS	E10	A2_HO_MATalpha_URA	A2	2.175	1.15	3.325	African palm wine	Wine	651	569	Out	2.875	-0.263548138	-0.182468287	-0.043086522	0.222593717	Domesticated	Domesticated	DD	62575	68587	610
0.05M acetic acid	H03	D6	0.020094813	34.34364417	6	D	H03.6D	Hybrid	E10_MATa_LYS	E10	B5_HO_MATalpha_URA	B5	2.175	1.12	3.295	African palm wine	Brazilian bioethanol	651	840	Out	2.95	-0.226511988	-0.049664688	0.288229266	0.390107498	Domesticated	Domesticated	DD	59902	64425	745.5
0.05M acetic acid	H03	E6	0.023320105	39.39705542	6	E	H03.6E	Hybrid	E10_MATa_LYS	E10	B8_HO_MATalpha_URA	B8	2.175	0.9625	3.1375	African palm wine	Mosaic beer	651	1076	Out	2.725	-0.102364264	0.500593155	0.731592603	1.427524632	Domesticated	Domesticated	DD	62648	68052	863.5
0.05M acetic acid	H03	F6	0.020025344	34.01854358	6	F	H03.6F	Hybrid	E10_MATa_LYS	E10	B11_HO_MATalpha_URA	B11	2.175	0.925	3.1	African palm wine	French dairy	651	708	Out	2.775	-0.229185963	0.362292628	0.495194445	1.668677571	Domesticated	Domesticated	DD	69592	73354	679.5
0.05M acetic acid	H03	G6	0.016258099	29.44776326	6	G	H03.6G	Hybrid	E10_MATa_LYS	E10	C2_HO_MATalpha_URA	C2	2.175	2.05	4.225	African palm wine	African beer	651	21554	Out	3.75	-0.374194475	-0.127707025	0.294297975	0.333294628	Domesticated	Domesticated	DD	82154	85781	11102.5
0.05M acetic acid	H03	H6	0.007862448	19.9918822	6	H	H03.6H	Hybrid	E10_MATa_LYS	E10	C6_HO_MATalpha_URA	C6	2.175	2.1	4.275	African palm wine	French Guiana	651	924	Out	3.875	-0.697359253	-0.515507947	-0.121310084	-0.051588877	Domesticated	Domesticated	DD	77357	79280	787.5
0.05M acetic acid	H03	A7	0.018155637	37.11489283	7	A	H03.7A	Hybrid	E10_MATa_LYS	E10	E1_MATalpha_URA	E1	2.175	1.925	4.1	African palm wine	Sake	651	1448	Out	3.825	-0.301154609	-0.011405284	0.631286227	0.665581199	Domesticated	Domesticated	DD	50302	51911	1049.5
0.05M acetic acid	H03	B7	0.019871461	38.67924738	7	B	H03.7B	Hybrid	E10_MATa_LYS	E10	E4_MATalpha_URA	E4	2.175	2.15	4.325	African palm wine	Asian fermentation	651	5687	Out	3.875	-0.254633989	-0.244997817	0.005380141	0.263528461	Domesticated	Wild	DW	52392	54216	3169
0.05M acetic acid	H03	C7	0.021597269	24.33103279	7	C	H03.7C	Hybrid	E10_MATa_LYS	E10	E10_MATalpha_URA	E10	2.175	2.1	4.275	African palm wine	African palm wine	651	676	In	3.8	-0.168679567	0.107177713	0.069405719	0.12412005	Domesticated	Domesticated	DD	517	299	663.5
0.05M acetic acid	H03	D7	0.020872502	39.60546892	7	D	H03.7D	Hybrid	E10_MATa_LYS	E10	F3_MATalpha_URA	F3	2.175	2.3	4.475	African palm wine	Asian islands	651	907	Out	3.9	-0.196577241	0.300840179	0.740752863	0.975922549	Domesticated	Wild	DW	45155	46003	779
0.05M acetic acid	H03	E7	0.014210441	32.37146751	7	E	H03.7E	Hybrid	E10_MATa_LYS	E10	F6_MATalpha_URA	F6	2.175	1.925	4.1	African palm wine	American	651	1020	Out	3.825	-0.453012787	-0.308412273	-0.149434553	0.064663871	Domesticated	Wild	DW	45761	47002	835.5
0.05M acetic acid	H03	F7	0.011166764	20.13378063	7	F	H03.7F	Hybrid	E10_MATa_LYS	E10	F12_MATalpha_URA	F12	2.175	3.55	5.725	African palm wine	Malaysian	651	730	Out	4.3	-0.570169764	-0.378640942	-0.170779488	-0.143831568	Domesticated	Wild	DW	59916	60280	690.5
0.05M acetic acid	H03	G7	0.015857751	32.15298525	7	G	H03.7G	Hybrid	E10_MATa_LYS	E10	G6_MATalpha_URA	G6	2.175	2.075	4.25	African palm wine	Far East Asian	651	1104	Out	3.775	-0.389604651	-0.217110132	-0.09154713	0.105957903	Domesticated	Wild	DW	61233	63140	877.5
0.05M acetic acid	H03	H7	0.020585984	25.02184907	7	H	H03.7H	Hybrid	E10_MATa_LYS	E10	G8_MATalpha_URA	G8	2.175	2.025	4.2	African palm wine	China	651	899	Out	4.05	-0.20760585	-0.011523136	0.099768709	0.19705522	Domesticated	Wild	DW	91710	91340	775
0.05M acetic acid	H03	A8	0.019765444	39.28793938	8	A	H03.8A	Hybrid	E10_MATa_LYS	E10	C9_HO_MATalpha_URA	C9	2.175	0.925	3.1	African palm wine	Mexican agave	651	798	Out	2.85	-0.239190013	-0.145002939	0.589420634	0.655263228	Domesticated	Domesticated	DD	84891	85894	724.5
0.05M acetic acid	H03	B8	0.020304995	39.8611342	8	B	H03.8B	Hybrid	E10_MATa_LYS	E10	E4_HO_MATalpha_URA	E4	2.175	0.95	3.125	African palm wine	Asian fermentation	651	788	Out	2.75	-0.285077696	-0.253234156	0.045947662	0.309886099	Domesticated	Wild	DW	50229	52181	719.5
0.05M acetic acid	H03	C8	0.020856012	40.22754714	8	C	H03.8C	Hybrid	E10_MATa_LYS	E10	F3_HO_MATalpha_URA	F3	2.175	2.125	4.3	African palm wine	Asian islands	651	914	Out	3.8	-0.197211981	-0.132859788	0.154540134	0.396915035	Domesticated	Wild	DW	45153	45983	782.5
0.05M acetic acid	H03	D8	0.017018964	35.13132623	8	D	H03.8D	Hybrid	E10_MATa_LYS	E10	F6_HO_MATalpha_URA	F6	2.175	0.875	3.05	African palm wine	American	651	1039	Out	2.75	-0.344907315	-0.24819143	-0.129615006	0.113249971	Domesticated	Wild	DW	45767	47046	845
0.05M acetic acid	H03	E8	0.017328826	35.16539645	8	E	H03.8E	Hybrid	E10_MATa_LYS	E10	F12_HO_MATalpha_URA	F12	2.175	1.85	4.025	African palm wine	Malaysian	651	691	Out	3.75	-0.332980127	-0.258532344	-0.055970924	0.172135899	Domesticated	Wild	DW	59894	60286	671
0.05M acetic acid	H03	F8	0.014662261	33.69278348	8	F	H03.8F	Hybrid	E10_MATa_LYS	E10	G6_HO_MATalpha_URA_1	G6	2.175	2.875	5.05	African palm wine	Far East Asian	651	1094	Out	4.8	-0.435621351	-0.287511826	-0.081005104	0.134159069	Domesticated	Wild	DW	61220	63128	872.5
0.05M acetic acid	H03	G8	0.017389399	35.59856018	8	G	H03.8G	Hybrid	E10_MATa_LYS	E10	G6_HO_MATalpha_URA_2	G6	2.175	1.775	3.95	African palm wine	Far East Asian	651	1079	Out	3.825	-0.330648565	-0.282281924	-0.155485078	0.096950449	Domesticated	Wild	DW	61226	63136	865
0.05M acetic acid	H03	H8	0.017467549	25.94283368	8	H	H03.8H	Hybrid	E10_MATa_LYS	E10	H9_HO_MATalpha_URA	H9	2.175	3.76	5.935	African palm wine	European farmhouse beer	651	27166	Out	5.275	-0.32764043	-0.060039794	0.140248133	0.224746003	Domesticated	Domesticated	DD	70315	74498	13908.5
0.05M acetic acid	H03	A9	0.029218214	44.70849544	9	A	H03.9A	Hybrid	F3_MATa_LYS	F3	A2_MATalpha_URA	A2	2.225	2.1	4.325	Asian islands	Wine	902	583	Out	3.825	0.282046901	0.414002921	0.191725467	0.259027605	Wild	Domesticated	DW	59877	66821	742.5
0.05M acetic acid	H03	B9	0.025857302	41.15907024	9	B	H03.9B	Hybrid	F3_MATa_LYS	F3	B5_MATalpha_URA	B5	2.225	2.275	4.5	Asian islands	Brazilian bioethanol	902	30206	Out	3.975	0.134575621	0.375266568	0.228448985	0.330081373	Wild	Domesticated	DW	69383	74878	15554
0.05M acetic acid	H03	C9	0.027093408	43.94006717	9	C	H03.9C	Hybrid	F3_MATa_LYS	F3	B8_MATalpha_URA	B8	2.225	2.05	4.275	Asian islands	Mosaic beer	902	13425	Out	3.825	0.18881392	0.751837964	0.311451658	0.573170024	Wild	Domesticated	DW	64723	70842	7163.5
0.05M acetic acid	H03	D9	0.018855517	37.56230598	9	D	H03.9D	Hybrid	F3_MATa_LYS	F3	B11_MATalpha_URA	B11	2.225	1.9	4.125	Asian islands	French dairy	902	22084	Out	3.925	-0.172651124	0.405539799	0.121098615	1.044491019	Wild	Domesticated	DW	76644	80838	11493
0.05M acetic acid	H03	E9	0.012992771	29.39144885	9	E	H03.9E	Hybrid	F3_MATa_LYS	F3	C2_MATalpha_URA	C2	2.225	4.035	6.26	Asian islands	African beer	902	35881	Out	5.4	-0.429898724	-0.08330706	-0.122771839	0.204616368	Wild	Domesticated	DW	88704	92607	18391.5
0.05M acetic acid	H03	F9	0.00778891	10.90998554	9	F	H03.9F	Hybrid	F3_MATa_LYS	F3	C6_MATalpha_URA	C6	2.225	1.9	4.125	Asian islands	French Guiana	902	7392	Out	3.875	-0.658235506	-0.572727363	-0.674376496	-0.583382733	Wild	Domesticated	DW	78233	80813	4147
0.05M acetic acid	H03	G9	0.018570323	33.78973334	9	G	H03.9G	Hybrid	F3_MATa_LYS	F3	C9_MATalpha_URA	C9	2.225	2	4.225	Asian islands	Mexican agave	902	825	Out	3.925	-0.185164935	0.148345368	0.008501003	0.27328275	Wild	Domesticated	DW	81449	83246	863.5
0.05M acetic acid	H03	H9	0.015342249	29.28226217	9	H	H03.9H	Hybrid	F3_MATa_LYS	F3	C11_MATalpha_URA	C11	2.225	3.6	5.825	Asian islands	Mixed origin	902	62131	Out	5.55	-0.326807483	-0.173346196	-0.126030665	0.001456249	Wild	Domesticated	DW	83946	90000	31516.5
0.05M acetic acid	H03	A10	0.017957776	32.0801869	10	A	H03.10A	Hybrid	F3_MATa_LYS	F3	E1_MATalpha_URA	E1	2.225	1.925	4.15	Asian islands	Sake	902	1448	Out	3.925	-0.212042514	0.07079545	-0.042522759	0.159806699	Wild	Domesticated	DW	41446	43043	1175
0.05M acetic acid	H03	B10	0.023545478	39.51644487	10	B	H03.10B	Hybrid	F3_MATa_LYS	F3	E4_MATalpha_URA	E4	2.225	2.15	4.375	Asian islands	Asian fermentation	902	5687	Out	4.05	-0.116823932	-0.047711228	0.027141209	0.098027202	Wild	Wild	WW	43643	45412	3294.5
0.05M acetic acid	H03	C10	0.016276821	30.61496613	10	C	H03.10C	Hybrid	F3_MATa_LYS	F3	E10_MATalpha_URA	E10	2.225	2.1	4.325	Asian islands	African palm wine	902	676	Out	3.925	-0.285800028	-0.091289643	-0.086254285	0.133006037	Wild	Domesticated	DW	45181	46046	789
0.05M acetic acid	H03	D10	0.021673343	30.88519275	10	D	H03.10D	Hybrid	F3_MATa_LYS	F3	F3_MATalpha_URA	F3	2.225	2.3	4.525	Asian islands	Asian islands	902	907	In	3.95	-0.049009586	0.499801706	-0.078189	0.214970285	Wild	Wild	WW	693	287	904.5
0.05M acetic acid	H03	E10	0.021063841	38.37705681	10	E	H03.10E	Hybrid	F3_MATa_LYS	F3	F6_MATalpha_URA	F6	2.225	1.925	4.15	Asian islands	American	902	1020	Out	3.925	-0.075753499	0.111374426	0.00836326	0.072529038	Wild	Wild	WW	39330	40816	961
0.05M acetic acid	H03	F10	0.01436444	31.6790913	10	F	H03.10F	Hybrid	F3_MATa_LYS	F3	F12_MATalpha_URA	F12	2.225	3.55	5.775	Asian islands	Malaysian	902	730	Out	5.15	-0.369712141	-0.12288516	-0.054494008	0.096441603	Wild	Wild	WW	54694	55769	816
0.05M acetic acid	H03	G10	0.023852268	39.86122099	10	G	H03.10G	Hybrid	F3_MATa_LYS	F3	G6_MATalpha_URA	G6	2.225	2.075	4.3	Asian islands	Far East Asian	902	1104	Out	4	0.046598064	0.278201168	0.126241944	0.157107677	Wild	Wild	WW	56270	58800	1003
0.05M acetic acid	H03	H10	0.021329544	35.42344245	10	H	H03.10H	Hybrid	F3_MATa_LYS	F3	G8_MATalpha_URA	G8	2.225	2.025	4.25	Asian islands	China	902	899	Out	4.2	-0.06409491	0.109101656	0.057261296	0.347958336	Wild	Wild	WW	87239	87421	900.5
0.05M acetic acid	H03	A11	0.012820277	27.1228328	11	A	H03.11A	Hybrid	F3_MATa_LYS	F3	H6_MATalpha_URA	H6	2.225	3.73	5.955	Asian islands	Ale beer	902	45556	Out	6.025	-0.437467456	-0.033050467	-0.190481801	0.486442818	Wild	Domesticated	DW	78950	84301	23229
0.05M acetic acid	H03	B11	0.011470246	26.33147525	11	B	H03.11B	Hybrid	F3_MATa_LYS	F3	H9_MATalpha_URA	H9	2.225	3.72	5.945	Asian islands	European farmhouse beer	902	51456	Out	5.6	-0.496704582	-0.328614286	-0.214100954	-0.047392684	Wild	Domesticated	DW	77346	82573	26179
0.05M acetic acid	H03	C11	0.030074597	43.29340537	11	C	H03.11C	Hybrid	F3_MATa_LYS	F3	A2_HO_MATalpha_URA	A2	2.225	1.15	3.375	Asian islands	Wine	902	569	Out	2.925	0.319623544	0.379041754	0.075836216	0.174113531	Wild	Domesticated	DW	59855	66804	735.5
0.05M acetic acid	H03	D11	0.029004776	40.21752176	11	D	H03.11D	Hybrid	F3_MATa_LYS	F3	B5_HO_MATalpha_URA	B5	2.225	1.12	3.345	Asian islands	Brazilian bioethanol	902	840	Out	3.05	0.272681563	0.483591706	0.200347177	0.33691906	Wild	Domesticated	DW	56953	62180	871
0.05M acetic acid	H03	E11	0.028306065	43.21685297	11	E	H03.11E	Hybrid	F3_MATa_LYS	F3	B8_HO_MATalpha_URA	B8	2.225	0.9625	3.1875	Asian islands	Mosaic beer	902	1076	Out	2.675	0.2420233	1.029691103	0.289866337	1.000242517	Wild	Domesticated	DW	58999	65150	989
0.05M acetic acid	H03	F11	0.025870508	43.4589977	11	F	H03.11F	Hybrid	F3_MATa_LYS	F3	B11_HO_MATalpha_URA	B11	2.225	0.925	3.15	Asian islands	French dairy	902	708	Out	2.9	0.135155095	0.974073014	0.297093479	1.397891865	Wild	Domesticated	DW	66444	70917	805
0.05M acetic acid	H03	G11	0.019011502	33.78710668	11	G	H03.11G	Hybrid	F3_MATa_LYS	F3	C2_HO_MATalpha_URA	C2	2.225	2.05	4.275	Asian islands	African beer	902	21554	Out	3.825	-0.165806751	0.115452869	0.008422607	0.230279231	Wild	Domesticated	DW	79864	84392	11228
0.05M acetic acid	H03	H11	0.005953921	12.0069761	11	H	H03.11H	Hybrid	F3_MATa_LYS	F3	C6_HO_MATalpha_URA	C6	2.225	2.1	4.325	Asian islands	French Guiana	902	924	Out	3.9	-0.73875182	-0.59313451	-0.641635306	-0.546150192	Wild	Domesticated	DW	75098	78042	913
0.05M acetic acid	H03	A12	0.026174355	45.32155859	12	A	H03.12A	Hybrid	F3_MATa_LYS	F3	C9_HO_MATalpha_URA	C9	2.225	0.925	3.15	Asian islands	Mexican agave	902	798	Out	3	0.148487379	0.216112985	0.352684167	0.556818326	Wild	Domesticated	DW	81442	83281	850
0.05M acetic acid	H03	B12	0.026071539	42.45443587	12	B	H03.12B	Hybrid	F3_MATa_LYS	F3	E4_HO_MATalpha_URA	E4	2.225	0.95	3.175	Asian islands	Asian fermentation	902	788	Out	3	-0.082042397	0.018579311	0.113995345	0.185630145	Wild	Wild	WW	41449	43335	845
0.05M acetic acid	H03	C12	0.023922717	34.06317862	12	C	H03.12C	Hybrid	F3_MATa_LYS	F3	F3_HO_MATalpha_URA	F3	2.225	2.125	4.35	Asian islands	Asian islands	902	914	In	4.05	0.049689243	0.065272846	-0.022378703	-0.003240318	Wild	Wild	WW	685	240	908
0.05M acetic acid	H03	D12	0.026329386	43.81452742	12	D	H03.12D	Hybrid	F3_MATa_LYS	F3	F6_HO_MATalpha_URA	F6	2.225	0.875	3.1	Asian islands	American	902	1039	Out	2.95	0.155289883	0.251232003	0.085512881	0.186294413	Wild	Wild	WW	39345	40848	970.5
0.05M acetic acid	H03	E12	0.027923999	44.51685252	12	E	H03.12E	Hybrid	F3_MATa_LYS	F3	F12_HO_MATalpha_URA	F12	2.225	1.85	4.075	Asian islands	Malaysian	902	691	Out	3.75	0.22525886	0.282306403	0.195072639	0.25833373	Wild	Wild	WW	54685	55785	796.5
0.05M acetic acid	H03	F12	0.019253276	39.7693657	12	F	H03.12F	Hybrid	F3_MATa_LYS	F3	G6_HO_MATalpha_URA_1	G6	2.225	2.875	5.1	Asian islands	Far East Asian	902	1094	Out	4.825	-0.155198117	0.014165194	0.084738045	0.133554302	Wild	Wild	WW	56250	58805	998
0.05M acetic acid	H03	G12	0.023262763	41.84166292	12	G	H03.12G	Hybrid	F3_MATa_LYS	F3	G6_HO_MATalpha_URA_2	G6	2.225	1.775	4	Asian islands	Far East Asian	902	1079	Out	4.025	0.020731534	0.02777334	-0.00737815	0.10607987	Wild	Wild	WW	56263	58811	990.5
0.05M acetic acid	H03	H12	0.019685977	22.14435649	12	H	H03.12H	Hybrid	F3_MATa_LYS	F3	H9_HO_MATalpha_URA	H9	2.225	3.76	5.985	Asian islands	European farmhouse beer	902	27166	Out	5.425	-0.1362119	0.158769549	-0.339071264	-0.166211133	Wild	Domesticated	DW	64893	69503	14034
0.05M HMF	H03	A1	0.030100385	46.30965201	1	A	H03.1A	Hybrid	E4_MATa_LYS	E4	A2_MATalpha_URA	A2	2.1	2.1	4.2	Asian fermentation	Wine	5342	583	Out	3.85	0.471433031	1.044339275	0.205433462	0.521838299	Wild	Domesticated	DW	61901	69961	2962.5
0.05M HMF	H03	B1	0.020153814	35.98502016	1	B	H03.1B	Hybrid	E4_MATa_LYS	E4	B5_MATalpha_URA	B5	2.1	2.275	4.375	Asian fermentation	Brazilian bioethanol	5342	30206	Out	3.85	-0.014797089	0.575077175	-0.063315193	0.578965389	Wild	Domesticated	DW	69386	75604	17774
0.05M HMF	H03	C1	0.025450035	40.54054347	1	C	H03.1C	Hybrid	E4_MATa_LYS	E4	B8_MATalpha_URA	B8	2.1	2.05	4.15	Asian fermentation	Mosaic beer	5342	13425	Out	3.8	0.244104428	1.22856474	0.055264412	1.010500526	Wild	Domesticated	DW	65123	72057	9383.5
0.05M HMF	H03	D1	0.022893464	42.76277128	1	D	H03.1D	Hybrid	E4_MATa_LYS	E4	B11_MATalpha_URA	B11	2.1	1.9	4	Asian fermentation	French dairy	5342	22084	Out	3.675	0.119128492	1.115862197	0.113108676	1.172549927	Wild	Domesticated	DW	78316	83327	13713
0.05M HMF	H03	E1	0.019788619	23.51260648	1	E	H03.1E	Hybrid	E4_MATa_LYS	E4	C2_MATalpha_URA	C2	2.1	4.035	6.135	Asian fermentation	African beer	5342	35881	Out	5.675	-0.032649329	0.58639832	-0.387970295	0.047018926	Wild	Domesticated	DW	90791	95464	20611.5
0.05M HMF	H03	F1	0.053154985	46.75551947	1	F	H03.1F	Hybrid	E4_MATa_LYS	E4	C6_MATalpha_URA	C6	2.1	1.9	4	Asian fermentation	French Guiana	5342	7392	Out	3.675	1.598438531	2.229592509	0.217039327	0.408176735	Wild	Domesticated	DW	80314	83730	6367
0.05M HMF	H03	G1	0.017200539	39.53427863	1	G	H03.1G	Hybrid	E4_MATa_LYS	E4	C9_MATalpha_URA	C9	2.1	2	4.1	Asian fermentation	Mexican agave	5342	825	Out	4.275	-0.159165543	-0.091996358	0.029071485	0.07067191	Wild	Domesticated	DW	83560	86300	3083.5
0.05M HMF	H03	H1	0.019987608	43.7398531	1	H	H03.1H	Hybrid	E4_MATa_LYS	E4	C11_MATalpha_URA	C11	2.1	3.6	5.7	Asian fermentation	Mixed origin	5342	62131	Out	3.925	-0.022921904	0.40133567	0.138541973	0.948783789	Wild	Domesticated	DW	78057	83719	33736.5
0.05M HMF	H03	A2	0.017584228	30.83477886	2	A	H03.2A	Hybrid	E4_MATa_LYS	E4	E1_MATalpha_URA	E1	2.1	1.925	4.025	Asian fermentation	Sake	5342	1448	Out	3.7	-0.140409193	0.508147178	-0.19737522	0.443016436	Wild	Domesticated	DW	22160	22346	3395
0.05M HMF	H03	B2	0.024012016	38.5060517	2	B	H03.2B	Hybrid	E4_MATa_LYS	E4	E4_MATalpha_URA	E4	2.1	2.15	4.25	Asian fermentation	Asian fermentation	5342	5687	In	3.825	0.173808029	0.333756641	0.002306889	0.049644666	Wild	Wild	WW	5081	774	5514.5
0.05M HMF	H03	C2	0.016190964	29.23657193	2	C	H03.2C	Hybrid	E4_MATa_LYS	E4	E10_MATalpha_URA	E10	2.1	2.1	4.2	Asian fermentation	African palm wine	5342	676	Out	3.9	-0.208517791	0.094090509	-0.238976313	-0.010042698	Wild	Domesticated	DW	52245	54042	3009
0.05M HMF	H03	D2	0.027202508	45.72159123	2	D	H03.2D	Hybrid	E4_MATa_LYS	E4	F3_MATalpha_URA	F3	2.1	2.3	4.4	Asian fermentation	Asian islands	5342	907	Out	3.975	0.329772626	1.195893171	0.190126326	0.799271905	Wild	Wild	WW	43480	45220	3124.5
0.05M HMF	H03	E2	0.03024014	46.88475937	2	E	H03.2E	Hybrid	E4_MATa_LYS	E4	F6_MATalpha_URA	F6	2.1	1.925	4.025	Asian fermentation	American	5342	1020	Out	3.55	0.47826484	0.649155338	0.220403423	0.228146569	Wild	Wild	WW	40034	41937	3181
0.05M HMF	H03	F2	0.0186468	38.63334087	2	F	H03.2F	Hybrid	E4_MATa_LYS	E4	F12_MATalpha_URA	F12	2.1	3.55	5.65	Asian fermentation	Malaysian	5342	730	Out	4.55	-0.088466218	0.221392222	0.005620207	0.180848135	Wild	Wild	WW	57899	59552	3036
0.05M HMF	H03	G2	0.023808375	44.67285619	2	G	H03.2G	Hybrid	E4_MATa_LYS	E4	G6_MATalpha_URA	G6	2.1	2.075	4.175	Asian fermentation	Far East Asian	5342	1104	Out	3.625	0.163853188	0.731984951	0.162827907	0.478096949	Wild	Wild	WW	57937	61140	3223
0.05M HMF	H03	H2	0.022256378	47.52552712	2	H	H03.2H	Hybrid	E4_MATa_LYS	E4	G8_MATalpha_URA	G8	2.1	2.025	4.125	Asian fermentation	China	5342	899	Out	3.875	0.087985046	0.581629339	0.237082513	0.625318444	Wild	Wild	WW	89472	90375	3120.5
0.05M HMF	H03	A3	0.001905495	6.571774775	3	A	H03.3A	Hybrid	E4_MATa_LYS	E4	H6_MATalpha_URA	H6	2.1	3.73	5.83	Asian fermentation	Ale beer	5342	45556	Out	5.675	-0.906851436	-0.836390324	-0.828937665	-0.67700211	Wild	Domesticated	DW	74906	80257	25449
0.05M HMF	H03	B3	0.003077255	9.301801755	3	B	H03.3B	Hybrid	E4_MATa_LYS	E4	H9_MATalpha_URA	H9	2.1	3.72	5.82	Asian fermentation	European farmhouse beer	5342	51456	Out	4.775	-0.849570877	-0.792016856	-0.757875462	-0.702949102	Wild	Domesticated	DW	70460	75036	28399
0.05M HMF	H03	C3	0.030326715	43.1604937	3	C	H03.3C	Hybrid	E4_MATa_LYS	E4	A2_HO_MATalpha_URA	A2	2.1	1.15	3.25	Asian fermentation	Wine	5342	569	Out	2.85	0.482496951	0.493980663	0.123461333	0.21460231	Wild	Domesticated	DW	61883	69934	2955.5
0.05M HMF	H03	D3	0.022434628	38.57179778	3	D	H03.3D	Hybrid	E4_MATa_LYS	E4	B5_HO_MATalpha_URA	B5	2.1	1.12	3.22	Asian fermentation	Brazilian bioethanol	5342	840	Out	2.775	0.096698668	0.685345644	0.004018249	0.779020733	Wild	Domesticated	DW	57156	63394	3091
0.05M HMF	H03	E3	0.020375859	29.91338652	3	E	H03.3E	Hybrid	E4_MATa_LYS	E4	B8_HO_MATalpha_URA	B8	2.1	0.9625	3.0625	Asian fermentation	Mosaic beer	5342	1076	Out	2.675	-0.003942606	0.816312617	-0.221358928	0.495469592	Wild	Domesticated	DW	59402	66416	3209
0.05M HMF	H03	F3	0.022588848	39.78649044	3	F	H03.3F	Hybrid	E4_MATa_LYS	E4	B11_HO_MATalpha_URA	B11	2.1	0.925	3.025	Asian fermentation	French dairy	5342	708	Out	2.725	0.104237571	0.993733729	0.035636522	0.980193322	Wild	Domesticated	DW	68204	73654	3025
0.05M HMF	H03	G3	0.012849563	34.20027638	3	G	H03.3G	Hybrid	E4_MATa_LYS	E4	C2_HO_MATalpha_URA	C2	2.1	2.05	4.15	Asian fermentation	African beer	5342	21554	Out	3.65	-0.37185951	-0.05554554	-0.109771813	0.519837123	Wild	Domesticated	DW	81966	87384	13448
0.05M HMF	H03	H3	0.044077974	55.55342808	3	H	H03.3H	Hybrid	E4_MATa_LYS	E4	C6_HO_MATalpha_URA	C6	2.1	2.1	4.2	Asian fermentation	French Guiana	5342	924	Out	3.8	1.154716178	1.198707972	0.4460476	0.469130032	Wild	Domesticated	DW	77170	80931	3133
0.05M HMF	H03	A4	0.027097839	39.75058963	4	A	H03.4A	Hybrid	E4_MATa_LYS	E4	C9_HO_MATalpha_URA	C9	2.1	0.925	3.025	Asian fermentation	Mexican agave	5342	798	Out	2.8	0.324655955	0.401556994	0.034702029	0.147742042	Wild	Domesticated	DW	83547	86328	3070
0.05M HMF	H03	B4	0.024609758	37.15419574	4	B	H03.4B	Hybrid	E4_MATa_LYS	E4	E4_HO_MATalpha_URA	E4	2.1	0.95	3.05	Asian fermentation	Asian fermentation	5342	788	In	2.675	0.203028146	0.348064795	-0.032881724	0.057459712	Wild	Wild	WW	4842	4356	3065
0.05M HMF	H03	C4	0.030458713	46.65418356	4	C	H03.4C	Hybrid	E4_MATa_LYS	E4	F3_HO_MATalpha_URA	F3	2.1	2.125	4.225	Asian fermentation	Asian islands	5342	914	Out	4	0.488949609	0.941508331	0.214401568	0.71964883	Wild	Wild	WW	43479	45233	3128
0.05M HMF	H03	D4	0.030676403	46.71468115	4	D	H03.4D	Hybrid	E4_MATa_LYS	E4	F6_HO_MATalpha_URA	F6	2.1	0.875	2.975	Asian fermentation	American	5342	1039	Out	2.6	0.499591162	0.539682509	0.15203562	0.183142708	Wild	Wild	WW	40054	41952	3190.5
0.05M HMF	H03	E4	0.030543958	45.28503212	4	E	H03.4E	Hybrid	E4_MATa_LYS	E4	F12_HO_MATalpha_URA	F12	2.1	1.85	3.95	Asian fermentation	Malaysian	5342	691	Out	3.55	0.493116738	0.883999139	0.178762756	0.310563807	Wild	Wild	WW	57883	59566	3016.5
0.05M HMF	H03	F4	0.01340423	33.5504335	4	F	H03.4F	Hybrid	E4_MATa_LYS	E4	G6_HO_MATalpha_URA_1	G6	2.1	2.875	4.975	Asian fermentation	Far East Asian	5342	1094	Out	4.575	-0.344745037	-0.268187585	-0.173703417	-0.150845578	Wild	Wild	WW	57923	61141	3218
0.05M HMF	H03	G4	0.024276578	43.73751327	4	G	H03.4G	Hybrid	E4_MATa_LYS	E4	G6_HO_MATalpha_URA_2	G6	2.1	1.775	3.875	Asian fermentation	Far East Asian	5342	1079	Out	3.55	0.186740917	0.496525236	0.138481067	0.181292877	Wild	Wild	WW	57931	61152	3210.5
0.05M HMF	H03	H4	0.005616821	11.26897229	4	H	H03.4H	Hybrid	E4_MATa_LYS	E4	H9_HO_MATalpha_URA	H9	2.1	3.76	5.86	Asian fermentation	European farmhouse beer	5342	27166	Out	5.45	-0.725426223	-0.469523427	-0.706670301	-0.422027675	Wild	Domesticated	DW	58495	62939	16254
0.05M HMF	H03	A5	0.011271941	27.42518019	5	A	H03.5A	Hybrid	E10_MATa_LYS	E10	A2_MATalpha_URA	A2	2.175	2.1	4.275	African palm wine	Wine	651	583	Out	3.7	0.253686909	0.305634115	0.222007806	0.287119819	Domesticated	Domesticated	DD	62595	68605	617
0.05M HMF	H03	B5	0.006496901	18.53951283	5	B	H03.5B	Hybrid	E10_MATa_LYS	E10	B5_MATalpha_URA	B5	2.175	2.275	4.45	African palm wine	Brazilian bioethanol	651	30206	Out	4.075	-0.214931168	-0.031033579	-0.080932214	0.356458937	Domesticated	Domesticated	DD	72503	77273	15428.5
0.05M HMF	H03	C5	0.018452447	32.7105232	5	C	H03.5C	Hybrid	E10_MATa_LYS	E10	B8_MATalpha_URA	B8	2.175	2.05	4.225	African palm wine	Mosaic beer	651	13425	Out	3.825	1.229746208	2.462349945	0.621573791	1.962444957	Domesticated	Domesticated	DD	68239	73617	7038
0.05M HMF	H03	D5	0.004084535	13.79444974	5	D	H03.5D	Hybrid	E10_MATa_LYS	E10	B11_MATalpha_URA	B11	2.175	1.9	4.075	African palm wine	French dairy	651	22084	Out	3.725	-0.506435326	-0.13636294	-0.316161407	0.306225115	Domesticated	Domesticated	DD	79714	83220	11367.5
0.05M HMF	H03	E5	0.002757759	10.09290097	5	E	H03.5E	Hybrid	E10_MATa_LYS	E10	C2_MATalpha_URA	C2	2.175	4.035	6.21	African palm wine	African beer	651	35881	Out	5.775	-0.666759457	-0.567983886	-0.499659984	-0.243072799	Domesticated	Domesticated	DD	90995	93980	18266
0.05M HMF	H03	F5	0.024778916	31.2534921	5	F	H03.5F	Hybrid	E10_MATa_LYS	E10	C6_MATalpha_URA	C6	2.175	1.9	4.075	African palm wine	French Guiana	651	7392	Out	3.7	0.988526126	1.389880973	0.116661643	0.29789139	Domesticated	Domesticated	DD	80486	82134	4021.5
0.05M HMF	H03	G5	0.01914781	36.3508897	5	G	H03.5G	Hybrid	E10_MATa_LYS	E10	C9_MATalpha_URA	C9	2.175	2	4.175	African palm wine	Mexican agave	651	825	Out	3.85	0.098555586	0.489779109	0.025932534	0.30748881	Domesticated	Domesticated	DD	84899	85873	738
0.05M HMF	H03	H5	0.00261279	8.469747739	5	H	H03.5H	Hybrid	E10_MATa_LYS	E10	C11_MATalpha_URA	C11	2.175	3.6	5.775	African palm wine	Mixed origin	651	62131	Out	4.15	-0.684277229	-0.680306319	-0.580125305	-0.364229529	Domesticated	Domesticated	DD	88977	94626	31391
0.05M HMF	H03	A6	0.003886667	3.117019132	6	A	H03.6A	Hybrid	E10_MATa_LYS	E10	H6_MATalpha_URA	H6	2.175	3.73	5.905	African palm wine	Ale beer	651	45556	Out	5.875	-0.530345203	-0.300471602	-0.845478579	-0.722277777	Domesticated	Domesticated	DD	83838	88607	23103.5
0.05M HMF	H03	B6	0.006676667	5.354536297	6	B	H03.6B	Hybrid	E10_MATa_LYS	E10	H9_MATalpha_URA	H9	2.175	3.72	5.895	African palm wine	European farmhouse beer	651	51456	Out	5.65	-0.26910167	-0.233028079	-0.778831717	-0.758708591	Domesticated	Domesticated	DD	82987	87866	26053.5
0.05M HMF	H03	C6	0.016608618	33.66391127	6	C	H03.6C	Hybrid	E10_MATa_LYS	E10	A2_HO_MATalpha_URA	A2	2.175	1.15	3.325	African palm wine	Wine	651	569	Out	2.875	-0.175424676	0.16889626	0.030993461	0.274568812	Domesticated	Domesticated	DD	62575	68587	610
0.05M HMF	H03	D6	0.009087177	22.13627313	6	D	H03.6D	Hybrid	E10_MATa_LYS	E10	B5_HO_MATalpha_URA	B5	2.175	1.12	3.295	African palm wine	Brazilian bioethanol	651	840	Out	2.95	0.098071119	0.258415871	0.097371636	0.762609684	Domesticated	Domesticated	DD	59902	64425	745.5
0.05M HMF	H03	E6	0.12854146	23.24029616	6	E	H03.6E	Hybrid	E10_MATa_LYS	E10	B8_HO_MATalpha_URA	B8	2.175	0.9625	3.1375	African palm wine	Mosaic beer	651	1076	Out	2.725	14.53261921	24.06760966	0.152101877	1.136056663	Domesticated	Domesticated	DD	62648	68052	863.5
0.05M HMF	H03	F6	0.008436291	23.49065763	6	F	H03.6F	Hybrid	E10_MATa_LYS	E10	B11_HO_MATalpha_URA	B11	2.175	0.925	3.1	African palm wine	French dairy	651	708	Out	2.775	0.019419663	0.610145839	0.164513161	1.141441451	Domesticated	Domesticated	DD	69592	73354	679.5
0.05M HMF	H03	G6	0.007156743	20.10788866	6	G	H03.6G	Hybrid	E10_MATa_LYS	E10	C2_HO_MATalpha_URA	C2	2.175	2.05	4.225	African palm wine	African beer	651	21554	Out	3.75	-0.13519757	-0.047648215	-0.003182399	0.502840524	Domesticated	Domesticated	DD	82154	85781	11102.5
0.05M HMF	H03	H6	0.038569682	45.60779297	6	H	H03.6H	Hybrid	E10_MATa_LYS	E10	C6_HO_MATalpha_URA	C6	2.175	2.1	4.275	African palm wine	French Guiana	651	924	Out	3.875	0.96404089	1.763514189	0.225679011	0.589611599	Domesticated	Domesticated	DD	77357	79280	787.5
0.05M HMF	H03	A7	0.010482488	22.38853649	7	A	H03.7A	Hybrid	E10_MATa_LYS	E10	E1_MATalpha_URA	E1	2.175	1.925	4.1	African palm wine	Sake	651	1448	Out	3.825	0.266676847	0.882283672	0.109877203	0.828291072	Domesticated	Domesticated	DD	50302	51911	1049.5
0.05M HMF	H03	B7	0.021249967	35.41688289	7	B	H03.7B	Hybrid	E10_MATa_LYS	E10	E4_MATalpha_URA	E4	2.175	2.15	4.325	African palm wine	Asian fermentation	651	5687	Out	3.875	0.366550079	0.78378796	0.013292994	0.284981495	Domesticated	Wild	DW	52392	54216	3169
0.05M HMF	H03	C7	0.002955857	8.68225769	7	C	H03.7C	Hybrid	E10_MATa_LYS	E10	E10_MATalpha_URA	E10	2.175	2.1	4.275	African palm wine	African palm wine	651	676	In	3.8	-0.676623692	-0.660562228	-0.579529333	-0.574617939	Domesticated	Domesticated	DD	517	299	663.5
0.05M HMF	H03	D7	0.012479329	28.33013524	7	D	H03.7D	Hybrid	E10_MATa_LYS	E10	F3_MATalpha_URA	F3	2.175	2.3	4.475	African palm wine	Asian islands	651	907	Out	3.9	0.507969941	0.981652029	0.404422807	0.739273117	Domesticated	Wild	DW	45155	46003	779
0.05M HMF	H03	E7	0.015940034	33.07446955	7	E	H03.7E	Hybrid	E10_MATa_LYS	E10	F6_MATalpha_URA	F6	2.175	1.925	4.1	African palm wine	American	651	1020	Out	3.825	-0.01707743	0.301622543	-0.128081965	0.138436272	Domesticated	Wild	DW	45761	47002	835.5
0.05M HMF	H03	F7	0.012587764	28.93378588	7	F	H03.7F	Hybrid	E10_MATa_LYS	E10	F12_MATalpha_URA	F12	2.175	3.55	5.725	African palm wine	Malaysian	651	730	Out	4.3	0.249136756	0.37175766	0.070995717	0.22632315	Domesticated	Wild	DW	59916	60280	690.5
0.05M HMF	H03	G7	0.009597865	26.77016972	7	G	H03.7G	Hybrid	E10_MATa_LYS	E10	G6_MATalpha_URA	G6	2.175	2.075	4.25	African palm wine	Far East Asian	651	1104	Out	3.775	0.159781275	0.253667434	0.215222774	0.268695151	Domesticated	Wild	DW	61233	63140	877.5
0.05M HMF	H03	H7	0.010124604	24.16597048	7	H	H03.7H	Hybrid	E10_MATa_LYS	E10	G8_MATalpha_URA	G8	2.175	2.025	4.2	African palm wine	China	651	899	Out	4.05	0.223431124	0.268534503	0.197990755	0.201206797	Domesticated	Wild	DW	91710	91340	775
0.05M HMF	H03	A8	0.016855415	33.38501469	8	A	H03.8A	Hybrid	E10_MATa_LYS	E10	C9_HO_MATalpha_URA	C9	2.175	0.925	3.1	African palm wine	Mexican agave	651	798	Out	2.85	-0.07447244	0.272718395	0.082171017	0.308648664	Domesticated	Domesticated	DD	84891	85894	724.5
0.05M HMF	H03	B8	0.017474071	32.90453676	8	B	H03.8B	Hybrid	E10_MATa_LYS	E10	E4_HO_MATalpha_URA	E4	2.175	0.95	3.125	African palm wine	Asian fermentation	651	788	Out	2.75	0.08840649	0.436403443	0.033004628	0.26494325	Domesticated	Wild	DW	50229	52181	719.5
0.05M HMF	H03	C8	0.012614361	28.28417149	8	C	H03.8C	Hybrid	E10_MATa_LYS	E10	F3_HO_MATalpha_URA	F3	2.175	2.125	4.3	African palm wine	Asian islands	651	914	Out	3.8	0.155179187	0.31430996	0.402144225	0.570697732	Domesticated	Wild	DW	45153	45983	782.5
0.05M HMF	H03	D8	0.013930036	30.05258639	8	D	H03.8D	Hybrid	E10_MATa_LYS	E10	F6_HO_MATalpha_URA	F6	2.175	0.875	3.05	African palm wine	American	651	1039	Out	2.75	-0.281630627	0.006986775	-0.258870035	-0.01015445	Domesticated	Wild	DW	45767	47046	845
0.05M HMF	H03	E8	0.014837789	31.74056083	8	E	H03.8E	Hybrid	E10_MATa_LYS	E10	F12_HO_MATalpha_URA	F12	2.175	1.85	4.025	African palm wine	Malaysian	651	691	Out	3.75	0.23977934	0.465918845	0.034221817	0.248096075	Domesticated	Wild	DW	59894	60286	671
0.05M HMF	H03	F8	0.005916667	4.745033413	8	F	H03.8F	Hybrid	E10_MATa_LYS	E10	G6_HO_MATalpha_URA_1	G6	2.175	2.875	5.05	African palm wine	Far East Asian	651	1094	Out	4.8	-0.634242108	-0.516059432	-0.883136983	-0.843850359	Domesticated	Wild	DW	61220	63128	872.5
0.05M HMF	H03	G8	0.010845699	30.63957208	8	G	H03.8G	Hybrid	E10_MATa_LYS	E10	G6_HO_MATalpha_URA_2	G6	2.175	1.775	3.95	African palm wine	Far East Asian	651	1079	Out	3.825	-0.095243042	0.070492976	-0.140130529	0.098096082	Domesticated	Wild	DW	61226	63136	865
0.05M HMF	H03	H8	0.00407492	4.776483277	8	H	H03.8H	Hybrid	E10_MATa_LYS	E10	H9_HO_MATalpha_URA	H9	2.175	3.76	5.935	African palm wine	European farmhouse beer	651	27166	Out	5.275	-0.507597155	-0.094017461	-0.763213201	-0.539605155	Domesticated	Domesticated	DD	70315	74498	13908.5
0.05M HMF	H03	A9	0.02226328	36.21024675	9	A	H03.9A	Hybrid	F3_MATa_LYS	F3	A2_MATalpha_URA	A2	2.225	2.1	4.325	Asian islands	Wine	902	583	Out	3.825	1.108163852	1.277393924	0.422115586	0.511753559	Wild	Domesticated	DW	59877	66821	742.5
0.05M HMF	H03	B9	0.004355104	18.4275089	9	B	H03.9B	Hybrid	F3_MATa_LYS	F3	B5_MATalpha_URA	B5	2.225	2.275	4.5	Asian islands	Brazilian bioethanol	902	30206	Out	3.975	-0.587604686	-0.445028984	-0.276280888	0.129644734	Wild	Domesticated	DW	69383	74878	15554
0.05M HMF	H03	C9	0.019396191	32.63740934	9	C	H03.9C	Hybrid	F3_MATa_LYS	F3	B8_MATalpha_URA	B8	2.225	2.05	4.275	Asian islands	Mosaic beer	902	13425	Out	3.825	0.836672218	1.996976093	0.281796526	1.384588599	Wild	Domesticated	DW	64723	70842	7163.5
0.05M HMF	H03	D9	0.017136936	13.84545843	9	D	H03.9D	Hybrid	F3_MATa_LYS	F3	B11_MATalpha_URA	B11	2.225	1.9	4.125	Asian islands	French dairy	902	22084	Out	3.925	0.622737866	1.918454986	-0.456235624	0.048451759	Wild	Domesticated	DW	76644	80838	11493
0.05M HMF	H03	E9	0.003263142	11.86387876	9	E	H03.9E	Hybrid	F3_MATa_LYS	F3	C2_MATalpha_URA	C2	2.225	4.035	6.26	Asian islands	African beer	902	35881	Out	5.4	-0.691005231	-0.566413335	-0.534059875	-0.257538748	Wild	Domesticated	DW	88704	92607	18391.5
0.05M HMF	H03	F9	0.038787045	38.57638319	9	F	H03.9F	Hybrid	F3_MATa_LYS	F3	C6_MATalpha_URA	C6	2.225	1.9	4.125	Asian islands	French Guiana	902	7392	Out	3.875	2.112688714	2.369643503	0.378302537	0.443441505	Wild	Domesticated	DW	78233	80813	4147
0.05M HMF	H03	G9	0.022080763	37.49867394	9	G	H03.9G	Hybrid	F3_MATa_LYS	F3	C9_MATalpha_URA	C9	2.225	2	4.225	Asian islands	Mexican agave	902	825	Out	3.925	0.266826114	0.577732949	0.058326492	0.231599104	Wild	Domesticated	DW	81449	83246	863.5
0.05M HMF	H03	H9	0.0039865	9.753891827	9	H	H03.9H	Hybrid	F3_MATa_LYS	F3	C11_MATalpha_URA	C11	2.225	3.6	5.825	Asian islands	Mixed origin	902	62131	Out	5.55	-0.622508649	-0.572045984	-0.616927173	-0.389125595	Wild	Domesticated	DW	83946	90000	31516.5
0.05M HMF	H03	A10	0.007231797	17.36848902	10	A	H03.10A	Hybrid	F3_MATa_LYS	F3	E1_MATalpha_URA	E1	2.225	1.925	4.15	Asian islands	Sake	902	1448	Out	3.925	-0.315203636	0.077524923	-0.31787267	0.166399546	Wild	Domesticated	DW	41446	43043	1175
0.05M HMF	H03	B10	0.024792815	40.98697628	10	B	H03.10B	Hybrid	F3_MATa_LYS	F3	E4_MATalpha_URA	E4	2.225	2.15	4.375	Asian islands	Asian fermentation	902	5687	Out	4.05	0.594384797	0.899062036	0.172655879	0.356858875	Wild	Wild	WW	43643	45412	3294.5
0.05M HMF	H03	C10	0.012344148	26.42462291	10	C	H03.10C	Hybrid	F3_MATa_LYS	F3	E10_MATalpha_URA	E10	2.225	2.1	4.325	Asian islands	African palm wine	902	676	Out	3.925	0.16889719	0.253141888	0.03779652	0.146127478	Wild	Domesticated	DW	45181	46046	789
0.05M HMF	H03	D10	0.010633201	21.8615851	10	D	H03.10D	Hybrid	F3_MATa_LYS	F3	F3_MATalpha_URA	F3	2.225	2.3	4.525	Asian islands	Asian islands	902	907	In	3.95	0.006883474	0.429212878	-0.141411515	0.15464683	Wild	Wild	WW	693	287	904.5
0.05M HMF	H03	E10	0.021099732	35.64221313	10	E	H03.10E	Hybrid	F3_MATa_LYS	F3	F6_MATalpha_URA	F6	2.225	1.925	4.15	Asian islands	American	902	1020	Out	3.925	0.301088935	0.575930717	-0.06039042	0.124444422	Wild	Wild	WW	39330	40816	961
0.05M HMF	H03	F10	0.012039965	28.80449153	10	F	H03.10F	Hybrid	F3_MATa_LYS	F3	F12_MATalpha_URA	F12	2.225	3.55	5.775	Asian islands	Malaysian	902	730	Out	5.15	0.140093446	0.166794565	0.066209835	0.097773564	Wild	Wild	WW	54694	55769	816
0.05M HMF	H03	G10	0.014832349	31.25760895	10	G	H03.10G	Hybrid	F3_MATa_LYS	F3	G6_MATalpha_URA	G6	2.225	2.075	4.3	Asian islands	Far East Asian	902	1104	Out	4	0.404511006	0.685821247	0.227606461	0.316352024	Wild	Wild	WW	56270	58800	1003
0.05M HMF	H03	H10	0.016147713	37.42308614	10	H	H03.10H	Hybrid	F3_MATa_LYS	F3	G8_MATalpha_URA	G8	2.225	2.025	4.25	Asian islands	China	902	899	Out	4.2	0.529066019	0.769844733	0.469748451	0.64402025	Wild	Wild	WW	87239	87421	900.5
0.05M HMF	H03	A11	0.005027598	8.536547014	11	A	H03.11A	Hybrid	F3_MATa_LYS	F3	H6_MATalpha_URA	H6	2.225	3.73	5.955	Asian islands	Ale beer	902	45556	Out	6.025	-0.523924612	-0.249454004	-0.664736983	-0.384469041	Wild	Domesticated	DW	78950	84301	23229
0.05M HMF	H03	B11	0.00516629	8.810999663	11	B	H03.11B	Hybrid	F3_MATa_LYS	F3	H9_MATalpha_URA	H9	2.225	3.72	5.945	Asian islands	European farmhouse beer	902	51456	Out	5.6	-0.51079152	-0.475380668	-0.653958173	-0.645236131	Wild	Domesticated	DW	77346	82573	26179
0.05M HMF	H03	C11	0.025001661	39.79280519	11	C	H03.11C	Hybrid	F3_MATa_LYS	F3	A2_HO_MATalpha_URA	A2	2.225	1.15	3.375	Asian islands	Wine	902	569	Out	2.925	0.241268407	0.628638276	0.218697424	0.369470336	Wild	Domesticated	DW	59855	66804	735.5
0.05M HMF	H03	D11	0.013165599	24.4101171	11	D	H03.11D	Hybrid	F3_MATa_LYS	F3	B5_HO_MATalpha_URA	B5	2.225	1.12	3.345	Asian islands	Brazilian bioethanol	902	840	Out	3.05	0.246682441	0.574157018	-0.041320867	0.605518575	Wild	Domesticated	DW	56953	62180	871
0.05M HMF	H03	E11	0.019852237	31.85507272	11	E	H03.11E	Hybrid	F3_MATa_LYS	F3	B8_HO_MATalpha_URA	B8	2.225	0.9625	3.1875	Asian islands	Mosaic beer	902	1076	Out	2.675	0.879856331	2.166097848	0.25107116	1.355259966	Wild	Domesticated	DW	58999	65150	989
0.05M HMF	H03	F11	0.013660095	26.31143035	11	F	H03.11F	Hybrid	F3_MATa_LYS	F3	B11_HO_MATalpha_URA	B11	2.225	0.925	3.15	Asian islands	French dairy	902	708	Out	2.9	0.293507387	1.140436356	0.033351014	0.932584863	Wild	Domesticated	DW	66444	70917	805
0.05M HMF	H03	G11	0.0081638	24.75053531	11	G	H03.11G	Hybrid	F3_MATa_LYS	F3	C2_HO_MATalpha_URA	C2	2.225	2.05	4.275	Asian islands	African beer	902	21554	Out	3.825	-0.226950007	-0.057000985	-0.027951335	0.544495273	Wild	Domesticated	DW	79864	84392	11228
0.05M HMF	H03	H11	0.039426844	55.70691877	11	H	H03.11H	Hybrid	F3_MATa_LYS	F3	C6_HO_MATalpha_URA	C6	2.225	2.1	4.325	Asian islands	French Guiana	902	924	Out	3.9	1.007689213	1.611185067	0.49708628	0.777715905	Wild	Domesticated	DW	75098	78042	913
0.05M HMF	H03	A12	0.023346277	40.70623052	12	A	H03.12A	Hybrid	F3_MATa_LYS	F3	C9_HO_MATalpha_URA	C9	2.225	0.925	3.15	Asian islands	Mexican agave	902	798	Out	3	0.281939568	0.622836257	0.3194873	0.445732061	Wild	Domesticated	DW	81442	83281	850
0.05M HMF	H03	B12	0.020937161	38.17056935	12	B	H03.12B	Hybrid	F3_MATa_LYS	F3	E4_HO_MATalpha_URA	E4	2.225	0.95	3.175	Asian islands	Asian fermentation	902	788	Out	3	0.304111779	0.573321422	0.198326391	0.331946447	Wild	Wild	WW	41449	43335	845
0.05M HMF	H03	C12	0.011124862	22.22812067	12	C	H03.12C	Hybrid	F3_MATa_LYS	F3	F3_HO_MATalpha_URA	F3	2.225	2.125	4.35	Asian islands	Asian islands	902	914	In	4.05	0.0187761	0.035818162	-0.127016254	0.07629355	Wild	Wild	WW	685	240	908
0.05M HMF	H03	D12	0.021155594	38.09497395	12	D	H03.12D	Hybrid	F3_MATa_LYS	F3	F6_HO_MATalpha_URA	F6	2.225	0.875	3.1	Asian islands	American	902	1039	Out	2.95	0.090990097	0.412647516	-0.060535877	0.154184635	Wild	Wild	WW	39345	40848	970.5
0.05M HMF	H03	E12	0.018253041	35.31780803	12	E	H03.12E	Hybrid	F3_MATa_LYS	F3	F12_HO_MATalpha_URA	F12	2.225	1.85	4.075	Asian islands	Malaysian	902	691	Out	3.75	0.525142563	0.620433079	0.150781418	0.257924186	Wild	Wild	WW	54685	55785	796.5
0.05M HMF	H03	F12	0.008460141	23.92286206	12	F	H03.12F	Hybrid	F3_MATa_LYS	F3	G6_HO_MATalpha_URA_1	G6	2.225	2.875	5.1	Asian islands	Far East Asian	902	1094	Out	4.825	-0.477009011	-0.367157694	-0.410815983	-0.275784811	Wild	Wild	WW	56250	58805	998
0.05M HMF	H03	G12	0.017052242	36.28355759	12	G	H03.12G	Hybrid	F3_MATa_LYS	F3	G6_HO_MATalpha_URA_2	G6	2.225	1.775	4	Asian islands	Far East Asian	902	1079	Out	4.025	0.422511824	0.51253321	0.018262377	0.187773926	Wild	Wild	WW	56263	58811	990.5
0.05M HMF	H03	H12	0.005710629	11.06487877	12	H	H03.12H	Hybrid	F3_MATa_LYS	F3	H9_HO_MATalpha_URA	H9	2.225	3.76	5.985	Asian islands	European farmhouse beer	902	27166	Out	5.425	-0.459246774	0.012477232	-0.565439676	-0.150151912	Wild	Domesticated	DW	64893	69503	14034
0.15M lactic acid	H03	A1	0.005822357	19.64534052	1	A	H03.1A	Hybrid	E4_MATa_LYS	E4	A2_MATalpha_URA	A2	2.1	2.1	4.2	Asian fermentation	Wine	5342	583	Out	3.85	-0.378673226	-0.017871868	-0.264047138	0.12073919	Wild	Domesticated	DW	61901	69961	2962.5
0.15M lactic acid	H03	B1	0.003645954	11.86668697	1	B	H03.1B	Hybrid	E4_MATa_LYS	E4	B5_MATalpha_URA	B5	2.1	2.275	4.375	Asian fermentation	Brazilian bioethanol	5342	30206	Out	3.85	-0.610925847	-0.510561628	-0.555450707	-0.452180744	Wild	Domesticated	DW	69386	75604	17774
0.15M lactic acid	H03	C1	0.001775098	8.557651549	1	C	H03.1C	Hybrid	E4_MATa_LYS	E4	B8_MATalpha_URA	B8	2.1	2.05	4.15	Asian fermentation	Mosaic beer	5342	13425	Out	3.8	-0.810572232	-0.736061446	-0.679413643	-0.428839087	Wild	Domesticated	DW	65123	72057	9383.5
0.15M lactic acid	H03	D1	0.007233333	5.800970426	1	D	H03.1D	Hybrid	E4_MATa_LYS	E4	B11_MATalpha_URA	B11	2.1	1.9	4	Asian fermentation	French dairy	5342	22084	Out	3.675	-0.228102399	0.431278647	-0.782684307	-0.574779655	Wild	Domesticated	DW	78316	83327	13713
0.15M lactic acid	H03	E1	0.004490832	7.137778848	1	E	H03.1E	Hybrid	E4_MATa_LYS	E4	C2_MATalpha_URA	C2	2.1	4.035	6.135	Asian fermentation	African beer	5342	35881	Out	5.675	-0.520765565	-0.222037168	-0.73260485	-0.590507326	Wild	Domesticated	DW	90791	95464	20611.5
0.15M lactic acid	H03	F1	0.002838441	6.589649966	1	F	H03.1F	Hybrid	E4_MATa_LYS	E4	C6_MATalpha_URA	C6	2.1	1.9	4	Asian fermentation	French Guiana	5342	7392	Out	3.675	-0.697098767	-0.605276507	-0.75313883	-0.586521654	Wild	Domesticated	DW	80314	83730	6367
0.15M lactic acid	H03	G1	0.007153333	5.736812228	1	G	H03.1G	Hybrid	E4_MATa_LYS	E4	C9_MATalpha_URA	C9	2.1	2	4.1	Asian fermentation	Mexican agave	5342	825	Out	4.275	-0.236639516	0.190484869	-0.785087799	-0.601835825	Wild	Domesticated	DW	83560	86300	3083.5
0.15M lactic acid	H03	H1	0.006100869	6.677749668	1	H	H03.1H	Hybrid	E4_MATa_LYS	E4	C11_MATalpha_URA	C11	2.1	3.6	5.7	Asian fermentation	Mixed origin	5342	62131	Out	3.925	-0.348952191	-0.03550028	-0.749838443	-0.544557614	Wild	Domesticated	DW	78057	83719	33736.5
0.15M lactic acid	H03	A2	0.003146604	8.702849077	2	A	H03.2A	Hybrid	E4_MATa_LYS	E4	E1_MATalpha_URA	E1	2.1	1.925	4.025	Asian fermentation	Sake	5342	1448	Out	3.7	-0.664213427	-0.45533055	-0.67397426	-0.388087122	Wild	Domesticated	DW	22160	22346	3395
0.15M lactic acid	H03	B2	0.003636717	10.96935551	2	B	H03.2B	Hybrid	E4_MATa_LYS	E4	E4_MATalpha_URA	E4	2.1	2.15	4.25	Asian fermentation	Asian fermentation	5342	5687	In	3.825	-0.611911592	-0.557267018	-0.589066498	-0.533971985	Wild	Wild	WW	5081	774	5514.5
0.15M lactic acid	H03	C2	0.001957562	6.645619945	2	C	H03.2C	Hybrid	E4_MATa_LYS	E4	E10_MATalpha_URA	E10	2.1	2.1	4.2	Asian fermentation	African palm wine	5342	676	Out	3.9	-0.79110086	-0.715557084	-0.751042085	-0.560141818	Wild	Domesticated	DW	52245	54042	3009
0.15M lactic acid	H03	D2	0.00390592	12.94944029	2	D	H03.2D	Hybrid	E4_MATa_LYS	E4	F3_MATalpha_URA	F3	2.1	2.3	4.4	Asian fermentation	Asian islands	5342	907	Out	3.975	-0.583183826	-0.40598192	-0.514888651	-0.128723766	Wild	Wild	WW	43480	45220	3124.5
0.15M lactic acid	H03	E2	0.002174631	7.335802519	2	E	H03.2E	Hybrid	E4_MATa_LYS	E4	F6_MATalpha_URA	F6	2.1	1.925	4.025	Asian fermentation	American	5342	1020	Out	3.55	-0.767936486	-0.68325241	-0.725186496	-0.640796887	Wild	Wild	WW	40034	41937	3181
0.15M lactic acid	H03	F2	0.001720459	7.07428967	2	F	H03.2F	Hybrid	E4_MATa_LYS	E4	F12_MATalpha_URA	F12	2.1	3.55	5.65	Asian fermentation	Malaysian	5342	730	Out	4.55	-0.816402981	-0.74785564	-0.734983279	-0.575642184	Wild	Wild	WW	57899	59552	3036
0.15M lactic acid	H03	G2	0.002889878	10.31196341	2	G	H03.2G	Hybrid	E4_MATa_LYS	E4	G6_MATalpha_URA	G6	2.1	2.075	4.175	Asian fermentation	Far East Asian	5342	1104	Out	3.625	-0.691609693	-0.519345667	-0.613693691	-0.435969279	Wild	Wild	WW	57937	61140	3223
0.15M lactic acid	H03	H2	0.003806125	13.74183253	2	H	H03.2H	Hybrid	E4_MATa_LYS	E4	G8_MATalpha_URA	G8	2.1	2.025	4.125	Asian fermentation	China	5342	899	Out	3.875	-0.593833396	-0.588249138	-0.485204088	-0.191778374	Wild	Wild	WW	89472	90375	3120.5
0.15M lactic acid	H03	A3	0.003450261	12.03033757	3	A	H03.3A	Hybrid	E4_MATa_LYS	E4	H6_MATalpha_URA	H6	2.1	3.73	5.83	Asian fermentation	Ale beer	5342	45556	Out	5.675	-0.631808978	-0.51769935	-0.549320036	-0.21505896	Wild	Domesticated	DW	74906	80257	25449
0.15M lactic acid	H03	B3	0.004873333	3.908303577	3	B	H03.3B	Hybrid	E4_MATa_LYS	E4	H9_MATalpha_URA	H9	2.1	3.72	5.82	Asian fermentation	European farmhouse beer	5342	51456	Out	4.775	-0.479947331	-0.109609883	-0.853587307	-0.758990612	Wild	Domesticated	DW	70460	75036	28399
0.15M lactic acid	H03	C3	0.010486924	27.02433614	3	C	H03.3C	Hybrid	E4_MATa_LYS	E4	A2_HO_MATalpha_URA	A2	2.1	1.15	3.25	Asian fermentation	Wine	5342	569	Out	2.85	0.1191011	0.199753002	0.012384464	0.041918782	Wild	Domesticated	DW	61883	69934	2955.5
0.15M lactic acid	H03	D3	0.006198281	18.86095646	3	D	H03.3D	Hybrid	E4_MATa_LYS	E4	B5_HO_MATalpha_URA	B5	2.1	1.12	3.22	Asian fermentation	Brazilian bioethanol	5342	840	Out	2.775	-0.338556873	-0.126192426	-0.293431698	-0.075773354	Wild	Domesticated	DW	57156	63394	3091
0.15M lactic acid	H03	E3	0.005384371	16.99399453	3	E	H03.3E	Hybrid	E4_MATa_LYS	E4	B8_HO_MATalpha_URA	B8	2.1	0.9625	3.0625	Asian fermentation	Mosaic beer	5342	1076	Out	2.675	-0.425412495	0.049157625	-0.363371742	0.239976793	Wild	Domesticated	DW	59402	66416	3209
0.15M lactic acid	H03	F3	0.007754883	8.734263657	3	F	H03.3F	Hybrid	E4_MATa_LYS	E4	B11_HO_MATalpha_URA	B11	2.1	0.925	3.025	Asian fermentation	French dairy	5342	708	Out	2.725	-0.17244578	0.154500457	-0.672797408	-0.416791374	Wild	Domesticated	DW	68204	73654	3025
0.15M lactic acid	H03	G3	0.003954393	11.26593025	3	G	H03.3G	Hybrid	E4_MATa_LYS	E4	C2_HO_MATalpha_URA	C2	2.1	2.05	4.15	Asian fermentation	African beer	5342	21554	Out	3.65	-0.578011098	-0.425171007	-0.577956228	-0.463646876	Wild	Domesticated	DW	81966	87384	13448
0.15M lactic acid	H03	H3	0.00584	4.683548473	3	H	H03.3H	Hybrid	E4_MATa_LYS	E4	C6_HO_MATalpha_URA	C6	2.1	2.1	4.2	Asian fermentation	French Guiana	5342	924	Out	3.8	-0.376790509	-0.262545615	-0.824545118	-0.720284168	Wild	Domesticated	DW	77170	80931	3133
0.15M lactic acid	H03	A4	0.003090029	10.8549741	4	A	H03.4A	Hybrid	E4_MATa_LYS	E4	C9_HO_MATalpha_URA	C9	2.1	0.925	3.025	Asian fermentation	Mexican agave	5342	798	Out	2.8	-0.670250753	-0.569359272	-0.593351449	-0.292549731	Wild	Domesticated	DW	83547	86328	3070
0.15M lactic acid	H03	B4	0.007313447	23.09107256	4	B	H03.4B	Hybrid	E4_MATa_LYS	E4	E4_HO_MATalpha_URA	E4	2.1	0.95	3.05	Asian fermentation	Asian fermentation	5342	788	In	2.675	-0.340363846	-0.285026004	-0.134963279	-0.123734281	Wild	Wild	WW	4842	4356	3065
0.15M lactic acid	H03	C4	0.004739653	14.30072134	4	C	H03.4C	Hybrid	E4_MATa_LYS	E4	F3_HO_MATalpha_URA	F3	2.1	2.125	4.225	Asian fermentation	Asian islands	5342	914	Out	4	-0.494212912	-0.454637988	-0.464267021	-0.425868743	Wild	Wild	WW	43479	45233	3128
0.15M lactic acid	H03	D4	0.007310134	21.2085828	4	D	H03.4D	Hybrid	E4_MATa_LYS	E4	F6_HO_MATalpha_URA	F6	2.1	0.875	2.975	Asian fermentation	American	5342	1039	Out	2.6	-0.299533077	-0.261861073	-0.255015129	-0.23104684	Wild	Wild	WW	40054	41952	3190.5
0.15M lactic acid	H03	E4	0.004390257	13.33214388	4	E	H03.4E	Hybrid	E4_MATa_LYS	E4	F12_HO_MATalpha_URA	F12	2.1	1.85	3.95	Asian fermentation	Malaysian	5342	691	Out	3.55	-0.531498302	-0.434152996	-0.500551826	-0.394009004	Wild	Wild	WW	57883	59566	3016.5
0.15M lactic acid	H03	F4	0.004666667	3.742561565	4	F	H03.4F	Hybrid	E4_MATa_LYS	E4	G6_HO_MATalpha_URA_1	G6	2.1	2.875	4.975	Asian fermentation	Far East Asian	5342	1094	Out	4.575	-0.502001548	-0.405046951	-0.859796327	-0.764319149	Wild	Wild	WW	57923	61141	3218
0.15M lactic acid	H03	G4	0.002928358	9.508320951	4	G	H03.4G	Hybrid	E4_MATa_LYS	E4	G6_HO_MATalpha_URA_2	G6	2.1	1.775	3.875	Asian fermentation	Far East Asian	5342	1079	Out	3.55	-0.687503327	-0.617532568	-0.643799709	-0.582766987	Wild	Wild	WW	57931	61152	3210.5
0.15M lactic acid	H03	H4	0.0049	3.929689644	4	H	H03.4H	Hybrid	E4_MATa_LYS	E4	H9_HO_MATalpha_URA	H9	2.1	3.76	5.86	Asian fermentation	European farmhouse beer	5342	27166	Out	5.45	-0.477101625	-0.184975544	-0.852786143	-0.72730999	Wild	Domesticated	DW	58495	62939	16254
0.15M lactic acid	H03	A5	0.004604518	15.41695436	5	A	H03.5A	Hybrid	E10_MATa_LYS	E10	A2_MATalpha_URA	A2	2.175	2.1	4.275	African palm wine	Wine	651	583	Out	3.7	-0.201574836	0.115872271	-0.017496477	0.281777851	Domesticated	Domesticated	DD	62595	68605	617
0.15M lactic acid	H03	B5	0.003796025	9.853886892	5	B	H03.5B	Hybrid	E10_MATa_LYS	E10	B5_MATalpha_URA	B5	2.175	2.275	4.45	African palm wine	Brazilian bioethanol	651	30206	Out	4.075	-0.341767765	-0.327820355	-0.407449568	-0.390250856	Domesticated	Domesticated	DD	72503	77273	15428.5
0.15M lactic acid	H03	C5	0.003594828	11.93699695	5	C	H03.5C	Hybrid	E10_MATa_LYS	E10	B8_MATalpha_URA	B8	2.175	2.05	4.225	African palm wine	Mosaic beer	651	13425	Out	3.825	-0.37665545	-0.269863301	-0.239269878	0.25893995	Domesticated	Domesticated	DD	68239	73617	7038
0.15M lactic acid	H03	D5	0.004432531	6.720197488	5	D	H03.5D	Hybrid	E10_MATa_LYS	E10	B11_MATalpha_URA	B11	2.175	1.9	4.075	African palm wine	French dairy	651	22084	Out	3.725	-0.231397494	0.363086667	-0.571730086	-0.174539045	Domesticated	Domesticated	DD	79714	83220	11367.5
0.15M lactic acid	H03	E5	0.009276667	7.43967774	5	E	H03.5E	Hybrid	E10_MATa_LYS	E10	C2_MATalpha_URA	C2	2.175	4.035	6.21	African palm wine	African beer	651	35881	Out	5.775	0.608577523	1.336320796	-0.525878496	-0.376371413	Domesticated	Domesticated	DD	90995	93980	18266
0.15M lactic acid	H03	F5	0.003271174	5.81664727	5	F	H03.5F	Hybrid	E10_MATa_LYS	E10	C6_MATalpha_URA	C6	2.175	1.9	4.075	African palm wine	French Guiana	651	7392	Out	3.7	-0.432777174	-0.392994674	-0.62931223	-0.44263559	Domesticated	Domesticated	DD	80486	82134	4021.5
0.15M lactic acid	H03	G5	0.005276667	4.231767827	5	G	H03.5G	Hybrid	E10_MATa_LYS	E10	C9_MATalpha_URA	C9	2.175	2	4.175	African palm wine	Mexican agave	651	825	Out	3.85	-0.085023996	0.254308458	-0.730314646	-0.524895945	Domesticated	Domesticated	DD	84899	85873	738
0.15M lactic acid	H03	H5	0.003239207	10.77096455	5	H	H03.5H	Hybrid	E10_MATa_LYS	E10	C11_MATalpha_URA	C11	2.175	3.6	5.775	African palm wine	Mixed origin	651	62131	Out	4.15	-0.438320288	-0.283915792	-0.313579688	0.175742005	Domesticated	Domesticated	DD	88977	94626	31391
0.15M lactic acid	H03	A6	0.00254992	9.039261085	6	A	H03.6A	Hybrid	E10_MATa_LYS	E10	H6_MATalpha_URA	H6	2.175	3.73	5.905	African palm wine	Ale beer	651	45556	Out	5.875	-0.557842836	-0.523542641	-0.423939018	-0.080001322	Domesticated	Domesticated	DD	83838	88607	23103.5
0.15M lactic acid	H03	B6	0.0036	2.887118922	6	B	H03.6B	Hybrid	E10_MATa_LYS	E10	H9_MATalpha_URA	H9	2.175	3.72	5.895	African palm wine	European farmhouse beer	651	51456	Out	5.65	-0.375758633	-0.019429857	-0.816007465	-0.730560359	Domesticated	Domesticated	DD	82987	87866	26053.5
0.15M lactic acid	H03	C6	0.007535859	23.43578798	6	C	H03.6C	Hybrid	E10_MATa_LYS	E10	A2_HO_MATalpha_URA	A2	2.175	1.15	3.325	African palm wine	Wine	651	569	Out	2.875	-0.070904065	0.086018333	-0.069285332	0.146791573	Domesticated	Domesticated	DD	62575	68587	610
0.15M lactic acid	H03	D6	0.007079838	19.95118815	6	D	H03.6D	Hybrid	E10_MATa_LYS	E10	B5_HO_MATalpha_URA	B5	2.175	1.12	3.295	African palm wine	Brazilian bioethanol	651	840	Out	2.95	0.227646619	0.337965781	0.271464662	0.338452493	Domesticated	Domesticated	DD	59902	64425	745.5
0.15M lactic acid	H03	E6	0.003323949	11.47257577	6	E	H03.6E	Hybrid	E10_MATa_LYS	E10	B8_HO_MATalpha_URA	B8	2.175	0.9625	3.1375	African palm wine	Mosaic beer	651	1076	Out	2.725	-0.423626	-0.001867115	-0.268866869	0.398418118	Domesticated	Domesticated	DD	62648	68052	863.5
0.15M lactic acid	H03	F6	0.005123009	17.27029135	6	F	H03.6F	Hybrid	E10_MATa_LYS	E10	B11_HO_MATalpha_URA	B11	2.175	0.925	3.1	African palm wine	French dairy	651	708	Out	2.775	-0.111668302	0.042285902	0.100614409	0.822702599	Domesticated	Domesticated	DD	69592	73354	679.5
0.15M lactic acid	H03	G6	0.004222136	13.7944814	6	G	H03.6G	Hybrid	E10_MATa_LYS	E10	C2_HO_MATalpha_URA	C2	2.175	2.05	4.225	African palm wine	African beer	651	21554	Out	3.75	-0.267880081	-0.16843357	-0.120894681	-0.110238067	Domesticated	Domesticated	DD	82154	85781	11102.5
0.15M lactic acid	H03	H6	0.003450649	5.971335784	6	H	H03.6H	Hybrid	E10_MATa_LYS	E10	C6_HO_MATalpha_URA	C6	2.175	2.1	4.275	African palm wine	French Guiana	651	924	Out	3.875	-0.466456796	-0.435911391	-0.619454121	-0.468875999	Domesticated	Domesticated	DD	77357	79280	787.5
0.15M lactic acid	H03	A7	0.004194106	7.194237913	7	A	H03.7A	Hybrid	E10_MATa_LYS	E10	E1_MATalpha_URA	E1	2.175	1.925	4.1	African palm wine	Sake	651	1448	Out	3.825	-0.272740395	0.055076808	-0.541520074	-0.175090232	Domesticated	Domesticated	DD	50302	51911	1049.5
0.15M lactic acid	H03	B7	0.00297521	9.394134657	7	B	H03.7B	Hybrid	E10_MATa_LYS	E10	E4_MATalpha_URA	E4	2.175	2.15	4.325	African palm wine	Asian fermentation	651	5687	Out	3.875	-0.578441328	-0.536016661	-0.539101057	-0.479169897	Domesticated	Wild	DW	52392	54216	3169
0.15M lactic acid	H03	C7	0.007006667	5.619188864	7	C	H03.7C	Hybrid	E10_MATa_LYS	E10	E10_MATalpha_URA	E10	2.175	2.1	4.275	African palm wine	African palm wine	651	676	In	3.8	0.214958661	0.379219834	-0.641896011	-0.415120338	Domesticated	Domesticated	DD	517	299	663.5
0.15M lactic acid	H03	D7	0.003371743	10.81778586	7	D	H03.7D	Hybrid	E10_MATa_LYS	E10	F3_MATalpha_URA	F3	2.175	2.3	4.475	African palm wine	Asian islands	651	907	Out	3.9	-0.415338476	-0.293653918	-0.310595824	0.155562697	Domesticated	Wild	DW	45155	46003	779
0.15M lactic acid	H03	E7	0.002815356	8.629455781	7	E	H03.7E	Hybrid	E10_MATa_LYS	E10	F6_MATalpha_URA	F6	2.175	1.925	4.1	African palm wine	American	651	1020	Out	3.825	-0.51181625	-0.443998936	-0.450055406	-0.421669094	Domesticated	Wild	DW	45761	47002	835.5
0.15M lactic acid	H03	F7	0.002416667	1.938112239	7	F	H03.7F	Hybrid	E10_MATa_LYS	E10	F12_MATalpha_URA	F12	2.175	3.55	5.725	African palm wine	Malaysian	651	730	Out	4.3	-0.580949082	-0.518725366	-0.876486493	-0.826481007	Domesticated	Wild	DW	59916	60280	690.5
0.15M lactic acid	H03	G7	0.002618418	8.263481545	7	G	H03.7G	Hybrid	E10_MATa_LYS	E10	G6_MATalpha_URA	G6	2.175	2.075	4.25	African palm wine	Far East Asian	651	1104	Out	3.775	-0.545965278	-0.378115906	-0.473378493	-0.353481244	Domesticated	Wild	DW	61233	63140	877.5
0.15M lactic acid	H03	H7	0.008326667	6.677799136	7	H	H03.7H	Hybrid	E10_MATa_LYS	E10	G8_MATalpha_URA	G8	2.175	2.025	4.2	African palm wine	China	651	899	Out	4.05	-0.086654479	0.118899908	-0.574432081	-0.419394053	Domesticated	Wild	DW	91710	91340	775
0.15M lactic acid	H03	A8	0.00389792	12.52285781	8	A	H03.8A	Hybrid	E10_MATa_LYS	E10	C9_HO_MATalpha_URA	C9	2.175	0.925	3.1	African palm wine	Mexican agave	651	798	Out	2.85	-0.324099247	-0.274603209	-0.201933687	0.272302396	Domesticated	Domesticated	DD	84891	85894	724.5
0.15M lactic acid	H03	B8	0.005872467	19.60032947	8	B	H03.8B	Hybrid	E10_MATa_LYS	E10	E4_HO_MATalpha_URA	E4	2.175	0.95	3.125	African palm wine	Asian fermentation	651	788	Out	2.75	-0.47033302	-0.303140563	-0.246419672	-0.059961238	Domesticated	Wild	DW	50229	52181	719.5
0.15M lactic acid	H03	C8	0.002978861	9.395832399	8	C	H03.8C	Hybrid	E10_MATa_LYS	E10	F3_HO_MATalpha_URA	F3	2.175	2.125	4.3	African palm wine	Asian islands	651	914	Out	3.8	-0.628145728	-0.567586286	-0.593661354	-0.515861637	Domesticated	Wild	DW	45153	45983	782.5
0.15M lactic acid	H03	D8	0.005279311	17.14139285	8	D	H03.8D	Hybrid	E10_MATa_LYS	E10	F6_HO_MATalpha_URA	F6	2.175	0.875	3.05	African palm wine	American	651	1039	Out	2.75	-0.49412935	-0.348357476	-0.397881581	-0.223668359	Domesticated	Wild	DW	45767	47046	845
0.15M lactic acid	H03	E8	0.003597319	10.37043738	8	E	H03.8E	Hybrid	E10_MATa_LYS	E10	F12_HO_MATalpha_URA	F12	2.175	1.85	4.025	African palm wine	Malaysian	651	691	Out	3.75	-0.414748901	-0.396100013	-0.400808372	-0.371467323	Domesticated	Wild	DW	59894	60286	671
0.15M lactic acid	H03	F8	0.002196667	1.761677194	8	F	H03.8F	Hybrid	E10_MATa_LYS	E10	G6_HO_MATalpha_URA_1	G6	2.175	2.875	5.05	African palm wine	Far East Asian	651	1094	Out	4.8	-0.652242744	-0.636423825	-0.887730481	-0.830259707	Domesticated	Wild	DW	61220	63128	872.5
0.15M lactic acid	H03	G8	0.002796888	8.619629702	8	G	H03.8G	Hybrid	E10_MATa_LYS	E10	G6_HO_MATalpha_URA_2	G6	2.175	1.775	3.95	African palm wine	Far East Asian	651	1079	Out	3.825	-0.529312491	-0.522272381	-0.543554351	-0.501405937	Domesticated	Wild	DW	61226	63136	865
0.15M lactic acid	H03	H8	0.006790697	7.162112199	8	H	H03.8H	Hybrid	E10_MATa_LYS	E10	H9_HO_MATalpha_URA	H9	2.175	3.76	5.935	African palm wine	European farmhouse beer	651	27166	Out	5.275	0.177509379	0.612928215	-0.543567406	-0.196145032	Domesticated	Domesticated	DD	70315	74498	13908.5
0.15M lactic acid	H03	A9	0.005218742	17.84851133	9	A	H03.9A	Hybrid	F3_MATa_LYS	F3	A2_MATalpha_URA	A2	2.225	2.1	4.325	Asian islands	Wine	902	583	Out	3.825	-0.323070072	0.023764908	-0.211612374	0.151392898	Wild	Domesticated	DW	59877	66821	742.5
0.15M lactic acid	H03	B9	0.003808843	11.72844109	9	B	H03.9B	Hybrid	F3_MATa_LYS	F3	B5_MATalpha_URA	B5	2.225	2.275	4.5	Asian islands	Brazilian bioethanol	902	30206	Out	3.975	-0.505949925	-0.424520117	-0.48194235	-0.402659697	Wild	Domesticated	DW	69383	74878	15554
0.15M lactic acid	H03	C9	0.00417761	15.23257885	9	C	H03.9C	Hybrid	F3_MATa_LYS	F3	B8_MATalpha_URA	B8	2.225	2.05	4.275	Asian islands	Mosaic beer	902	13425	Out	3.825	-0.458116665	-0.291295498	-0.327160879	0.175746733	Wild	Domesticated	DW	64723	70842	7163.5
0.15M lactic acid	H03	D9	0.001769126	6.875996599	9	D	H03.9D	Hybrid	F3_MATa_LYS	F3	B11_MATalpha_URA	B11	2.225	1.9	4.125	Asian islands	French dairy	902	22084	Out	3.925	-0.770524324	-0.581078297	-0.696279957	-0.40800842	Wild	Domesticated	DW	76644	80838	11493
0.15M lactic acid	H03	E9	0.003689366	13.2904465	9	E	H03.9E	Hybrid	F3_MATa_LYS	F3	C2_MATalpha_URA	C2	2.225	4.035	6.26	Asian islands	African beer	902	35881	Out	5.4	-0.521447463	-0.253443484	-0.412946919	-0.137182347	Wild	Domesticated	DW	88704	92607	18391.5
0.15M lactic acid	H03	F9	0.00255615	8.751583057	9	F	H03.9F	Hybrid	F3_MATa_LYS	F3	C6_MATalpha_URA	C6	2.225	1.9	4.125	Asian islands	French Guiana	902	7392	Out	3.875	-0.668438375	-0.59810542	-0.613433319	-0.370836246	Wild	Domesticated	DW	78233	80813	4147
0.15M lactic acid	H03	G9	0.004536667	3.638304493	9	G	H03.9G	Hybrid	F3_MATa_LYS	F3	C9_MATalpha_URA	C9	2.225	2	4.225	Asian islands	Mexican agave	902	825	Out	3.925	-0.411542941	-0.12386526	-0.839292242	-0.706136006	Wild	Domesticated	DW	81449	83246	863.5
0.15M lactic acid	H03	H9	0.005667006	6.820967699	9	H	H03.9H	Hybrid	F3_MATa_LYS	F3	C11_MATalpha_URA	C11	2.225	3.6	5.825	Asian islands	Mixed origin	902	62131	Out	5.55	-0.264925123	0.031356062	-0.698710641	-0.460147478	Wild	Domesticated	DW	83946	90000	31516.5
0.15M lactic acid	H03	A10	0.004136759	10.01971751	10	A	H03.10A	Hybrid	F3_MATa_LYS	F3	E1_MATalpha_URA	E1	2.225	1.925	4.15	Asian islands	Sake	902	1448	Out	3.925	-0.463415465	-0.163679469	-0.557418478	-0.178383125	Wild	Domesticated	DW	41446	43043	1175
0.15M lactic acid	H03	B10	0.004649557	15.5803294	10	B	H03.10B	Hybrid	F3_MATa_LYS	F3	E4_MATalpha_URA	E4	2.225	2.15	4.375	Asian islands	Asian fermentation	902	5687	Out	4.05	-0.396899823	-0.370280336	-0.311800369	-0.275694979	Wild	Wild	WW	43643	45412	3294.5
0.15M lactic acid	H03	C10	0.003368632	10.84987667	10	C	H03.10C	Hybrid	F3_MATa_LYS	F3	E10_MATalpha_URA	E10	2.225	2.1	4.325	Asian islands	African palm wine	902	676	Out	3.925	-0.563050332	-0.443328389	-0.52074947	-0.170581571	Wild	Domesticated	DW	45181	46046	789
0.15M lactic acid	H03	D10	0.002843104	9.892719229	10	D	H03.10D	Hybrid	F3_MATa_LYS	F3	F3_MATalpha_URA	F3	2.225	2.3	4.525	Asian islands	Asian islands	902	907	In	3.95	-0.631217199	-0.505092104	-0.563028127	-0.229260882	Wild	Wild	WW	693	287	904.5
0.15M lactic acid	H03	E10	0.006786339	6.93180848	10	E	H03.10E	Hybrid	F3_MATa_LYS	F3	F6_MATalpha_URA	F6	2.225	1.925	4.15	Asian islands	American	902	1020	Out	3.925	-0.119734961	0.124535473	-0.693814687	-0.62317279	Wild	Wild	WW	39330	40816	961
0.15M lactic acid	H03	F10	0.003286667	2.635832645	10	F	H03.10F	Hybrid	F3_MATa_LYS	F3	F12_MATalpha_URA	F12	2.225	3.55	5.775	Asian islands	Malaysian	902	730	Out	5.15	-0.573682102	-0.451545923	-0.883572484	-0.819997756	Wild	Wild	WW	54694	55769	816
0.15M lactic acid	H03	G10	0.004228266	6.36529199	10	G	H03.10G	Hybrid	F3_MATa_LYS	F3	G6_MATalpha_URA	G6	2.225	2.075	4.3	Asian islands	Far East Asian	902	1104	Out	4	-0.451545949	-0.183996008	-0.718838319	-0.608419423	Wild	Wild	WW	56270	58800	1003
0.15M lactic acid	H03	H10	0.002827785	9.008777046	10	H	H03.10H	Hybrid	F3_MATa_LYS	F3	G8_MATalpha_URA	G8	2.225	2.025	4.25	Asian islands	China	902	899	Out	4.2	-0.689822466	-0.663880962	-0.602072788	-0.398424669	Wild	Wild	WW	87239	87421	900.5
0.15M lactic acid	H03	A11	0.002323577	9.268073725	11	A	H03.11A	Hybrid	F3_MATa_LYS	F3	H6_MATalpha_URA	H6	2.225	3.73	5.955	Asian islands	Ale beer	902	45556	Out	6.025	-0.698605769	-0.6325226	-0.590619379	-0.30310923	Wild	Domesticated	DW	78950	84301	23229
0.15M lactic acid	H03	B11	0.004553333	3.651670784	11	B	H03.11B	Hybrid	F3_MATa_LYS	F3	H9_MATalpha_URA	H9	2.225	3.72	5.945	Asian islands	European farmhouse beer	902	51456	Out	5.6	-0.409381086	-0.019216513	-0.838701839	-0.742643456	Wild	Domesticated	DW	77346	82573	26179
0.15M lactic acid	H03	C11	0.011672991	28.70228628	11	C	H03.11C	Hybrid	F3_MATa_LYS	F3	A2_HO_MATalpha_URA	A2	2.225	1.15	3.375	Asian islands	Wine	902	569	Out	2.925	0.439162917	0.475689835	0.139865187	0.20043823	Wild	Domesticated	DW	59855	66804	735.5
0.15M lactic acid	H03	D11	0.009961792	25.0290068	11	D	H03.11D	Hybrid	F3_MATa_LYS	F3	B5_HO_MATalpha_URA	B5	2.225	1.12	3.345	Asian islands	Brazilian bioethanol	902	840	Out	3.05	0.292157276	0.590652592	0.105557707	0.361749312	Wild	Domesticated	DW	56953	62180	871
0.15M lactic acid	H03	E11	0.007427828	22.97607852	11	E	H03.11E	Hybrid	F3_MATa_LYS	F3	B8_HO_MATalpha_URA	B8	2.225	0.9625	3.1875	Asian islands	Mosaic beer	902	1076	Out	2.675	-0.036526504	0.726847728	0.014877693	0.967492869	Wild	Domesticated	DW	58999	65150	989
0.15M lactic acid	H03	F11	0.010957692	31.32136093	11	F	H03.11F	Hybrid	F3_MATa_LYS	F3	B11_HO_MATalpha_URA	B11	2.225	0.925	3.15	Asian islands	French dairy	902	708	Out	2.9	0.421336828	0.86153326	0.383497645	1.418828391	Wild	Domesticated	DW	66444	70917	805
0.15M lactic acid	H03	G11	0.007934568	22.93204361	11	G	H03.11G	Hybrid	F3_MATa_LYS	F3	C2_HO_MATalpha_URA	C2	2.225	2.05	4.275	Asian islands	African beer	902	21554	Out	3.825	0.029203369	0.311815102	0.012932625	0.208384238	Wild	Domesticated	DW	79864	84392	11228
0.15M lactic acid	H03	H11	0.004994748	11.13849647	11	H	H03.11H	Hybrid	F3_MATa_LYS	F3	C6_HO_MATalpha_URA	C6	2.225	2.1	4.325	Asian islands	French Guiana	902	924	Out	3.9	-0.352124564	-0.295365516	-0.508000828	-0.243139354	Wild	Domesticated	DW	75098	78042	913
0.15M lactic acid	H03	A12	0.006164921	16.92318983	12	A	H03.12A	Hybrid	F3_MATa_LYS	F3	C9_HO_MATalpha_URA	C9	2.225	0.925	3.15	Asian islands	Mexican agave	902	798	Out	3	-0.200339897	-0.028337347	-0.252484803	0.2708386	Wild	Domesticated	DW	81442	83281	850
0.15M lactic acid	H03	B12	0.016084902	30.05126552	12	B	H03.12B	Hybrid	F3_MATa_LYS	F3	E4_HO_MATalpha_URA	E4	2.225	0.95	3.175	Asian islands	Asian fermentation	902	788	Out	3	0.450777332	0.711476672	0.155390911	0.235435363	Wild	Wild	WW	41449	43335	845
0.15M lactic acid	H03	C12	0.004310049	15.16556211	12	C	H03.12C	Hybrid	F3_MATa_LYS	F3	F3_HO_MATalpha_URA	F3	2.225	2.125	4.35	Asian islands	Asian islands	902	914	In	4.05	-0.461972277	-0.451656725	-0.344139646	-0.33720448	Wild	Wild	WW	685	240	908
0.15M lactic acid	H03	D12	0.008376759	23.38841304	12	D	H03.12D	Hybrid	F3_MATa_LYS	F3	F6_HO_MATalpha_URA	F6	2.225	0.875	3.1	Asian islands	American	902	1039	Out	2.95	-0.197327658	-0.076712983	-0.178445159	-0.084740737	Wild	Wild	WW	39345	40848	970.5
0.15M lactic acid	H03	E12	0.004676917	15.66861464	12	E	H03.12E	Hybrid	F3_MATa_LYS	F3	F12_HO_MATalpha_URA	F12	2.225	1.85	4.075	Asian islands	Malaysian	902	691	Out	3.75	-0.393350863	-0.324927875	-0.307900716	-0.215522753	Wild	Wild	WW	54685	55785	796.5
0.15M lactic acid	H03	F12	0.004537259	6.443163304	12	F	H03.12F	Hybrid	F3_MATa_LYS	F3	G6_HO_MATalpha_URA_1	G6	2.225	2.875	5.1	Asian islands	Far East Asian	902	1094	Out	4.825	-0.411466139	-0.353026022	-0.715398661	-0.534875004	Wild	Wild	WW	56250	58805	998
0.15M lactic acid	H03	G12	0.004641794	7.226302738	12	G	H03.12G	Hybrid	F3_MATa_LYS	F3	G6_HO_MATalpha_URA_2	G6	2.225	1.775	4	Asian islands	Far East Asian	902	1079	Out	4.025	-0.397906698	-0.319961409	-0.680806564	-0.651941537	Wild	Wild	WW	56263	58811	990.5
0.15M lactic acid	H03	H12	0.002266877	5.037027048	12	H	H03.12H	Hybrid	F3_MATa_LYS	F3	H9_HO_MATalpha_URA	H9	2.225	3.76	5.985	Asian islands	European farmhouse beer	902	27166	Out	5.425	-0.705960371	-0.562495518	-0.777509187	-0.593249724	Wild	Domesticated	DW	64893	69503	14034
1.5M NaCl	H03	A1	0.003304071	13.76164654	1	A	H03.1A	Hybrid	E4_MATa_LYS	E4	A2_MATalpha_URA	A2	2.1	2.1	4.2	Asian fermentation	Wine	5342	583	Out	3.85	-0.722870218	-0.573731434	-0.287127188	-0.040447332	Wild	Domesticated	DW	61901	69961	2962.5
1.5M NaCl	H03	B1	0.004192527	8.22779476	1	B	H03.1B	Hybrid	E4_MATa_LYS	E4	B5_MATalpha_URA	B5	2.1	2.275	4.375	Asian fermentation	Brazilian bioethanol	5342	30206	Out	3.85	-0.648350827	-0.501085057	-0.57378856	-0.425460781	Wild	Domesticated	DW	69386	75604	17774
1.5M NaCl	H03	C1	0.005175718	12.69989993	1	C	H03.1C	Hybrid	E4_MATa_LYS	E4	B8_MATalpha_URA	B8	2.1	2.05	4.15	Asian fermentation	Mosaic beer	5342	13425	Out	3.8	-0.565885379	-0.300695289	-0.342127168	0.175144885	Wild	Domesticated	DW	65123	72057	9383.5
1.5M NaCl	H03	D1	0.003887545	11.32216683	1	D	H03.1D	Hybrid	E4_MATa_LYS	E4	B11_MATalpha_URA	B11	2.1	1.9	4	Asian fermentation	French dairy	5342	22084	Out	3.675	-0.673931233	-0.44513065	-0.413495697	0.079297456	Wild	Domesticated	DW	78316	83327	13713
1.5M NaCl	H03	E1	0.004052133	6.270673405	1	E	H03.1E	Hybrid	E4_MATa_LYS	E4	C2_MATalpha_URA	C2	2.1	4.035	6.135	Asian fermentation	African beer	5342	35881	Out	5.675	-0.660126357	-0.433233856	-0.675170222	-0.408720551	Wild	Domesticated	DW	90791	95464	20611.5
1.5M NaCl	H03	F1	0.00270198	8.64762964	1	F	H03.1F	Hybrid	E4_MATa_LYS	E4	C6_MATalpha_URA	C6	2.1	1.9	4	Asian fermentation	French Guiana	5342	7392	Out	3.675	-0.773370811	-0.682601799	-0.552040518	-0.260799454	Wild	Domesticated	DW	80314	83730	6367
1.5M NaCl	H03	G1	0.003962944	9.061205919	1	G	H03.1G	Hybrid	E4_MATa_LYS	E4	C9_MATalpha_URA	C9	2.1	2	4.1	Asian fermentation	Mexican agave	5342	825	Out	4.275	-0.667607079	-0.439436128	-0.53061668	-0.140393058	Wild	Domesticated	DW	83560	86300	3083.5
1.5M NaCl	H03	H1	0.004172006	10.49381179	1	H	H03.1H	Hybrid	E4_MATa_LYS	E4	C11_MATalpha_URA	C11	2.1	3.6	5.7	Asian fermentation	Mixed origin	5342	62131	Out	3.925	-0.650072015	-0.425118164	-0.456405664	-0.212212283	Wild	Domesticated	DW	78057	83719	33736.5
1.5M NaCl	H03	A2	0.003059151	9.998965789	2	A	H03.2A	Hybrid	E4_MATa_LYS	E4	E1_MATalpha_URA	E1	2.1	1.925	4.025	Asian fermentation	Sake	5342	1448	Out	3.7	-0.743412991	-0.635362542	-0.482039388	-0.137998935	Wild	Domesticated	DW	22160	22346	3395
1.5M NaCl	H03	B2	0.006052216	9.888032708	2	B	H03.2B	Hybrid	E4_MATa_LYS	E4	E4_MATalpha_URA	E4	2.1	2.15	4.25	Asian fermentation	Asian fermentation	5342	5687	In	3.825	-0.492368932	-0.452919616	-0.487785879	-0.456142552	Wild	Wild	WW	5081	774	5514.5
1.5M NaCl	H03	C2	0.006023333	4.830577677	2	C	H03.2C	Hybrid	E4_MATa_LYS	E4	E10_MATalpha_URA	E10	2.1	2.1	4.2	Asian fermentation	African palm wine	5342	676	Out	3.9	-0.494791465	-0.187080832	-0.749769224	-0.641579068	Wild	Domesticated	DW	52245	54042	3009
1.5M NaCl	H03	D2	0.006956667	5.57908999	2	D	H03.2D	Hybrid	E4_MATa_LYS	E4	F3_MATalpha_URA	F3	2.1	2.3	4.4	Asian fermentation	Asian islands	5342	907	Out	3.975	-0.416507907	-0.066791449	-0.710995224	-0.485791761	Wild	Wild	WW	43480	45220	3124.5
1.5M NaCl	H03	E2	0.004294142	7.973353259	2	E	H03.2E	Hybrid	E4_MATa_LYS	E4	F6_MATalpha_URA	F6	2.1	1.925	4.025	Asian fermentation	American	5342	1020	Out	3.55	-0.639827825	-0.590171582	-0.586968991	-0.399348594	Wild	Wild	WW	40034	41937	3181
1.5M NaCl	H03	F2	0.003996667	3.205236655	2	F	H03.2F	Hybrid	E4_MATa_LYS	E4	F12_MATalpha_URA	F12	2.1	3.55	5.65	Asian fermentation	Malaysian	5342	730	Out	4.55	-0.66477862	-0.525500006	-0.833964195	-0.724315023	Wild	Wild	WW	57899	59552	3036
1.5M NaCl	H03	G2	0.004201025	8.861530205	2	G	H03.2G	Hybrid	E4_MATa_LYS	E4	G6_MATalpha_URA	G6	2.1	2.075	4.175	Asian fermentation	Far East Asian	5342	1104	Out	3.625	-0.647638025	-0.509964632	-0.540960165	-0.245618119	Wild	Wild	WW	57937	61140	3223
1.5M NaCl	H03	H2	0.004077566	8.736028538	2	H	H03.2H	Hybrid	E4_MATa_LYS	E4	G8_MATalpha_URA	G8	2.1	2.025	4.125	Asian fermentation	China	5342	899	Out	3.875	-0.657993207	-0.391520264	-0.547461329	-0.147347555	Wild	Wild	WW	89472	90375	3120.5
1.5M NaCl	H03	A3	0.005879581	13.02064012	3	A	H03.3A	Hybrid	E4_MATa_LYS	E4	H6_MATalpha_URA	H6	2.1	3.73	5.83	Asian fermentation	Ale beer	5342	45556	Out	5.675	-0.506848731	-0.128249446	-0.325512371	0.266542434	Wild	Domesticated	DW	74906	80257	25449
1.5M NaCl	H03	B3	0.00278988	9.185768901	3	B	H03.3B	Hybrid	E4_MATa_LYS	E4	H9_MATalpha_URA	H9	2.1	3.72	5.82	Asian fermentation	European farmhouse beer	5342	51456	Out	4.775	-0.765998129	-0.580862113	-0.524164141	-0.100282949	Wild	Domesticated	DW	70460	75036	28399
1.5M NaCl	H03	C3	0.009023915	14.25834482	3	C	H03.3C	Hybrid	E4_MATa_LYS	E4	A2_HO_MATalpha_URA	A2	2.1	1.15	3.25	Asian fermentation	Wine	5342	569	Out	2.85	-0.243116952	-0.064299892	-0.261397512	-0.195574066	Wild	Domesticated	DW	61883	69934	2955.5
1.5M NaCl	H03	D3	0.006012876	10.212471	3	D	H03.3D	Hybrid	E4_MATa_LYS	E4	B5_HO_MATalpha_URA	B5	2.1	1.12	3.22	Asian fermentation	Brazilian bioethanol	5342	840	Out	2.775	-0.49566858	-0.219125524	-0.470979515	-0.231829139	Wild	Domesticated	DW	57156	63394	3091
1.5M NaCl	H03	E3	0.005757194	11.10018516	3	E	H03.3E	Hybrid	E4_MATa_LYS	E4	B8_HO_MATalpha_URA	B8	2.1	0.9625	3.0625	Asian fermentation	Mosaic beer	5342	1076	Out	2.675	-0.517114005	-0.146395518	-0.424994662	0.079736127	Wild	Domesticated	DW	59402	66416	3209
1.5M NaCl	H03	F3	0.008434021	12.46079942	3	F	H03.3F	Hybrid	E4_MATa_LYS	E4	B11_HO_MATalpha_URA	B11	2.1	0.925	3.025	Asian fermentation	French dairy	5342	708	Out	2.725	-0.292594419	0.106647641	-0.354512914	0.134498814	Wild	Domesticated	DW	68204	73654	3025
1.5M NaCl	H03	G3	0.006193333	4.966913849	3	G	H03.3G	Hybrid	E4_MATa_LYS	E4	C2_HO_MATalpha_URA	C2	2.1	2.05	4.15	Asian fermentation	African beer	5342	21554	Out	3.65	-0.480532674	-0.107747603	-0.742706817	-0.524159164	Wild	Domesticated	DW	81966	87384	13448
1.5M NaCl	H03	H3	0.002853333	2.288309071	3	H	H03.3H	Hybrid	E4_MATa_LYS	E4	C6_HO_MATalpha_URA	C6	2.1	2.1	4.2	Asian fermentation	French Guiana	5342	924	Out	3.8	-0.760675979	-0.708731629	-0.881462344	-0.820212145	Wild	Domesticated	DW	77170	80931	3133
1.5M NaCl	H03	A4	0.00492691	8.717245601	4	A	H03.4A	Hybrid	E4_MATa_LYS	E4	C9_HO_MATalpha_URA	C9	2.1	0.925	3.025	Asian fermentation	Mexican agave	5342	798	Out	2.8	-0.586754195	-0.330543525	-0.548434312	-0.190875551	Wild	Domesticated	DW	83547	86328	3070
1.5M NaCl	H03	B4	0.007130191	11.51262511	4	B	H03.4B	Hybrid	E4_MATa_LYS	E4	E4_HO_MATalpha_URA	E4	2.1	0.95	3.05	Asian fermentation	Asian fermentation	5342	788	In	2.675	-0.401953548	-0.242617055	-0.403629688	-0.330975136	Wild	Wild	WW	4842	4356	3065
1.5M NaCl	H03	C4	0.005413333	4.341371416	4	C	H03.4C	Hybrid	E4_MATa_LYS	E4	F3_HO_MATalpha_URA	F3	2.1	2.125	4.225	Asian fermentation	Asian islands	5342	914	Out	4	-0.545955362	-0.276572944	-0.775110802	-0.600704862	Wild	Wild	WW	43479	45233	3128
1.5M NaCl	H03	D4	0.00718953	10.92435003	4	D	H03.4D	Hybrid	E4_MATa_LYS	E4	F6_HO_MATalpha_URA	F6	2.1	0.875	2.975	Asian fermentation	American	5342	1039	Out	2.6	-0.396976453	-0.081087242	-0.434103172	-0.211911794	Wild	Wild	WW	40054	41952	3190.5
1.5M NaCl	H03	E4	0.005870148	7.910154352	4	E	H03.4E	Hybrid	E4_MATa_LYS	E4	F12_HO_MATalpha_URA	F12	2.1	1.85	3.95	Asian fermentation	Malaysian	5342	691	Out	3.55	-0.507639925	-0.336549121	-0.590242784	-0.339018579	Wild	Wild	WW	57883	59566	3016.5
1.5M NaCl	H03	F4	0.00653	5.236912933	4	F	H03.4F	Hybrid	E4_MATa_LYS	E4	G6_HO_MATalpha_URA_1	G6	2.1	2.875	4.975	Asian fermentation	Far East Asian	5342	1094	Out	4.575	-0.452294677	-0.113501901	-0.728720481	-0.609874823	Wild	Wild	WW	57923	61141	3218
1.5M NaCl	H03	G4	0.006165918	7.860413262	4	G	H03.4G	Hybrid	E4_MATa_LYS	E4	G6_HO_MATalpha_URA_2	G6	2.1	1.775	3.875	Asian fermentation	Far East Asian	5342	1079	Out	3.55	-0.48283217	-0.27805532	-0.592819443	-0.413629797	Wild	Wild	WW	57931	61152	3210.5
1.5M NaCl	H03	H4	0.00489	3.921669869	4	H	H03.4H	Hybrid	E4_MATa_LYS	E4	H9_HO_MATalpha_URA	H9	2.1	3.76	5.86	Asian fermentation	European farmhouse beer	5342	27166	Out	5.45	-0.589850072	-0.330250269	-0.796851938	-0.634407737	Wild	Domesticated	DW	58495	62939	16254
1.5M NaCl	H03	A5	0.004981569	10.86446047	5	A	H03.5A	Hybrid	E10_MATa_LYS	E10	A2_MATalpha_URA	A2	2.175	2.1	4.275	African palm wine	Wine	651	583	Out	3.7	-0.141413795	0.061954264	-0.107496901	0.008209277	Domesticated	Domesticated	DD	62595	68605	617
1.5M NaCl	H03	B5	0.006050026	7.525525682	5	B	H03.5B	Hybrid	E10_MATa_LYS	E10	B5_MATalpha_URA	B5	2.175	2.275	4.45	African palm wine	Brazilian bioethanol	651	30206	Out	4.075	0.042737478	0.13230955	-0.381786605	-0.300273317	Domesticated	Domesticated	DD	72503	77273	15428.5
1.5M NaCl	H03	C5	0.004913494	9.721499255	5	C	H03.5C	Hybrid	E10_MATa_LYS	E10	B8_MATalpha_URA	B8	2.175	2.05	4.225	African palm wine	Mosaic beer	651	13425	Out	3.825	-0.153146681	0.131872812	-0.201389867	0.342496537	Domesticated	Domesticated	DD	68239	73617	7038
1.5M NaCl	H03	D5	0.004449491	9.448848257	5	D	H03.5D	Hybrid	E10_MATa_LYS	E10	B11_MATalpha_URA	B11	2.175	1.9	4.075	African palm wine	French dairy	651	22084	Out	3.725	-0.233118794	0.127586667	-0.223787837	0.364537814	Domesticated	Domesticated	DD	79714	83220	11367.5
1.5M NaCl	H03	E5	0.00644	5.16473496	5	E	H03.5E	Hybrid	E10_MATa_LYS	E10	C2_MATalpha_URA	C2	2.175	4.035	6.21	African palm wine	African beer	651	35881	Out	5.775	0.109950562	0.574817228	-0.575722884	-0.266323676	Domesticated	Domesticated	DD	90995	93980	18266
1.5M NaCl	H03	F5	0.00854	6.848887664	5	F	H03.5F	Hybrid	E10_MATa_LYS	E10	C6_MATalpha_URA	C6	2.175	1.9	4.075	African palm wine	French Guiana	651	7392	Out	3.7	0.471890962	0.566197489	-0.43737165	-0.157877801	Domesticated	Domesticated	DD	80486	82134	4021.5
1.5M NaCl	H03	G5	0.009296667	7.45571729	5	G	H03.5G	Hybrid	E10_MATa_LYS	E10	C9_MATalpha_URA	C9	2.175	2	4.175	African palm wine	Mexican agave	651	825	Out	3.85	0.602304408	1.318738822	-0.387521285	0.068863386	Domesticated	Domesticated	DD	84899	85873	738
1.5M NaCl	H03	H5	0.00563787	10.48564696	5	H	H03.5H	Hybrid	E10_MATa_LYS	E10	C11_MATalpha_URA	C11	2.175	3.6	5.775	African palm wine	Mixed origin	651	62131	Out	4.15	-0.028298632	0.343325844	-0.138616	0.074913564	Domesticated	Domesticated	DD	88977	94626	31391
1.5M NaCl	H03	A6	0.003912663	8.768097183	6	A	H03.6A	Hybrid	E10_MATa_LYS	E10	H6_MATalpha_URA	H6	2.175	3.73	5.905	African palm wine	Ale beer	651	45556	Out	5.875	-0.325642491	0.061964417	-0.279710766	0.305800987	Domesticated	Domesticated	DD	83838	88607	23103.5
1.5M NaCl	H03	B6	0.002598759	5.871304997	6	B	H03.6B	Hybrid	E10_MATa_LYS	E10	H9_MATalpha_URA	H9	2.175	3.72	5.895	African palm wine	European farmhouse beer	651	51456	Out	5.65	-0.552097151	-0.277325489	-0.517678957	-0.116284464	Domesticated	Domesticated	DD	82987	87866	26053.5
1.5M NaCl	H03	C6	0.006036597	11.01343096	6	C	H03.6C	Hybrid	E10_MATa_LYS	E10	A2_HO_MATalpha_URA	A2	2.175	1.15	3.325	African palm wine	Wine	651	569	Out	2.875	-0.180431525	-0.083116321	-0.317853122	-0.222167848	Domesticated	Domesticated	DD	62575	68587	610
1.5M NaCl	H03	D6	0.005840295	9.952239556	6	D	H03.6D	Hybrid	E10_MATa_LYS	E10	B5_HO_MATalpha_URA	B5	2.175	1.12	3.295	African palm wine	Brazilian bioethanol	651	840	Out	2.95	0.006589826	0.258690228	-0.182434813	0.022967174	Domesticated	Domesticated	DD	59902	64425	745.5
1.5M NaCl	H03	E6	0.008676667	6.958491253	6	E	H03.6E	Hybrid	E10_MATa_LYS	E10	B8_HO_MATalpha_URA	B8	2.175	0.9625	3.1375	African palm wine	Mosaic beer	651	1076	Out	2.725	0.495445814	1.354997492	-0.428367839	0.036302924	Domesticated	Domesticated	DD	62648	68052	863.5
1.5M NaCl	H03	F6	0.006092033	11.41807762	6	F	H03.6F	Hybrid	E10_MATa_LYS	E10	B11_HO_MATalpha_URA	B11	2.175	0.925	3.1	African palm wine	French dairy	651	708	Out	2.775	0.049977632	0.335670518	-0.06201788	0.539282122	Domesticated	Domesticated	DD	69592	73354	679.5
1.5M NaCl	H03	G6	0.009126667	7.319381118	6	G	H03.6G	Hybrid	E10_MATa_LYS	E10	C2_HO_MATalpha_URA	C2	2.175	2.05	4.225	African palm wine	African beer	651	21554	Out	3.75	0.573004471	1.351609343	-0.398721147	0.065032397	Domesticated	Domesticated	DD	82154	85781	11102.5
1.5M NaCl	H03	H6	0.008053333	6.458591958	6	H	H03.6H	Hybrid	E10_MATa_LYS	E10	C6_HO_MATalpha_URA	C6	2.175	2.1	4.275	African palm wine	French Guiana	651	924	Out	3.875	0.04997827	0.195560768	-0.469433999	-0.295074764	Domesticated	Domesticated	DD	77357	79280	787.5
1.5M NaCl	H03	A7	0.00909	7.289975277	7	A	H03.7A	Hybrid	E10_MATa_LYS	E10	E1_MATalpha_URA	E1	2.175	1.925	4.1	African palm wine	Sake	651	1448	Out	3.825	0.566684877	0.705644604	-0.401136803	-0.092607239	Domesticated	Domesticated	DD	50302	51911	1049.5
1.5M NaCl	H03	B7	0.008323333	6.675125877	7	B	H03.7B	Hybrid	E10_MATa_LYS	E10	E4_MATalpha_URA	E4	2.175	2.15	4.325	African palm wine	Asian fermentation	651	5687	Out	3.875	-0.184230003	0.040085172	-0.608682905	-0.543286373	Domesticated	Wild	DW	52392	54216	3169
1.5M NaCl	H03	C7	0.006193333	4.966913849	7	C	H03.7C	Hybrid	E10_MATa_LYS	E10	E10_MATalpha_URA	E10	2.175	2.1	4.275	African palm wine	African palm wine	651	676	In	3.8	0.067436927	0.423981923	-0.591973663	-0.498881392	Domesticated	Domesticated	DD	517	299	663.5
1.5M NaCl	H03	D7	0.00869	6.969184286	7	D	H03.7D	Hybrid	E10_MATa_LYS	E10	F3_MATalpha_URA	F3	2.175	2.3	4.475	African palm wine	Asian islands	651	907	Out	3.9	0.497743848	0.977533291	-0.427489419	-0.043237382	Domesticated	Wild	DW	45155	46003	779
1.5M NaCl	H03	E7	0.003654886	7.959948557	7	E	H03.7E	Hybrid	E10_MATa_LYS	E10	F6_MATalpha_URA	F6	2.175	1.925	4.1	African palm wine	American	651	1020	Out	3.825	-0.595400063	-0.507274804	-0.346099258	-0.180128543	Domesticated	Wild	DW	45761	47002	835.5
1.5M NaCl	H03	F7	0.008213333	6.586908355	7	F	H03.7F	Hybrid	E10_MATa_LYS	E10	F12_MATalpha_URA	F12	2.175	3.55	5.725	African palm wine	Malaysian	651	730	Out	4.3	0.415589122	0.531567731	-0.458892953	-0.182837956	Domesticated	Wild	DW	59916	60280	690.5
1.5M NaCl	H03	G7	0.004125601	8.833600071	7	G	H03.7G	Hybrid	E10_MATa_LYS	E10	G6_MATalpha_URA	G6	2.175	2.075	4.25	African palm wine	Far East Asian	651	1104	Out	3.775	-0.288942099	-0.251618414	-0.274329778	0.079768996	Domesticated	Wild	DW	61233	63140	877.5
1.5M NaCl	H03	H7	0.00759	6.08700906	7	H	H03.7H	Hybrid	E10_MATa_LYS	E10	G8_MATalpha_URA	G8	2.175	2.025	4.2	African palm wine	China	651	899	Out	4.05	0.308156019	1.084574906	-0.499959113	-0.088767644	Domesticated	Wild	DW	91710	91340	775
1.5M NaCl	H03	A8	0.004512499	8.304864036	8	A	H03.8A	Hybrid	E10_MATa_LYS	E10	C9_HO_MATalpha_URA	C9	2.175	0.925	3.1	African palm wine	Mexican agave	651	798	Out	2.85	-0.222259134	0.049573826	-0.317764843	0.152182229	Domesticated	Domesticated	DD	84891	85894	724.5
1.5M NaCl	H03	B8	0.009716667	7.79254783	8	B	H03.8B	Hybrid	E10_MATa_LYS	E10	E4_HO_MATalpha_URA	E4	2.175	0.95	3.125	African palm wine	Asian fermentation	651	788	Out	2.75	0.406983852	0.529210097	-0.484334894	-0.428796566	Domesticated	Wild	DW	50229	52181	719.5
1.5M NaCl	H03	C8	0.007886667	6.324929045	8	C	H03.8C	Hybrid	E10_MATa_LYS	E10	F3_HO_MATalpha_URA	F3	2.175	2.125	4.3	African palm wine	Asian islands	651	914	Out	3.8	0.359287282	0.783225725	-0.480414256	-0.134384063	Domesticated	Wild	DW	45153	45983	782.5
1.5M NaCl	H03	D8	0.005159668	9.752065743	8	D	H03.8D	Hybrid	E10_MATa_LYS	E10	F6_HO_MATalpha_URA	F6	2.175	0.875	3.05	African palm wine	American	651	1039	Out	2.75	-0.11071795	0.083111044	-0.198878865	-0.052839118	Domesticated	Wild	DW	45767	47046	845
1.5M NaCl	H03	E8	0.003725357	7.947874149	8	E	H03.8E	Hybrid	E10_MATa_LYS	E10	F12_HO_MATalpha_URA	F12	2.175	1.85	4.025	African palm wine	Malaysian	651	691	Out	3.75	-0.357925063	-0.356331613	-0.347091157	-0.053999403	Domesticated	Wild	DW	59894	60286	671
1.5M NaCl	H03	F8	0.00516	4.138203788	8	F	H03.8F	Hybrid	E10_MATa_LYS	E10	G6_HO_MATalpha_URA_1	G6	2.175	2.875	5.05	African palm wine	Far East Asian	651	1094	Out	4.8	-0.11066073	0.198367596	-0.660051255	-0.580216145	Domesticated	Wild	DW	61220	63128	872.5
1.5M NaCl	H03	G8	0.004235087	8.625812492	8	G	H03.8G	Hybrid	E10_MATa_LYS	E10	G6_HO_MATalpha_URA_2	G6	2.175	1.775	3.95	African palm wine	Far East Asian	651	1079	Out	3.825	-0.270071862	-0.227244683	-0.291399292	-0.123345985	Domesticated	Wild	DW	61226	63136	865
1.5M NaCl	H03	H8	0.005196667	4.167609629	8	H	H03.8H	Hybrid	E10_MATa_LYS	E10	H9_HO_MATalpha_URA	H9	2.175	3.76	5.935	African palm wine	European farmhouse beer	651	27166	Out	5.275	-0.104341136	0.225331236	-0.657635598	-0.418025997	Domesticated	Domesticated	DD	70315	74498	13908.5
1.5M NaCl	H03	A9	0.007623333	6.113741643	9	A	H03.9A	Hybrid	F3_MATa_LYS	F3	A2_MATalpha_URA	A2	2.225	2.1	4.325	Asian islands	Wine	902	583	Out	3.825	0.896351575	1.006185374	-0.348143733	-0.02978977	Wild	Domesticated	DW	59877	66821	742.5
1.5M NaCl	H03	B9	0.007383333	5.921267048	9	B	H03.9B	Hybrid	F3_MATa_LYS	F3	B5_MATalpha_URA	B5	2.225	2.275	4.5	Asian islands	Brazilian bioethanol	902	30206	Out	3.975	0.511705324	0.658410396	-0.365819375	-0.057185186	Wild	Domesticated	DW	69383	74878	15554
1.5M NaCl	H03	C9	0.002794217	7.708345408	9	C	H03.9C	Hybrid	F3_MATa_LYS	F3	B8_MATalpha_URA	B8	2.225	2.05	4.275	Asian islands	Mosaic beer	902	13425	Out	3.825	-0.304921047	-0.190081916	1.390963474	1.785992222	Wild	Domesticated	DW	64723	70842	7163.5
1.5M NaCl	H03	D9	0.002589617	8.084218742	9	D	H03.9D	Hybrid	F3_MATa_LYS	F3	B11_MATalpha_URA	B11	2.225	1.9	4.125	Asian islands	French dairy	902	22084	Out	3.925	-0.355816743	-0.152334961	1.507551324	2.299625637	Wild	Domesticated	DW	76644	80838	11493
1.5M NaCl	H03	E9	0.004726667	3.790680214	9	E	H03.9E	Hybrid	F3_MATa_LYS	F3	C2_MATalpha_URA	C2	2.225	4.035	6.26	Asian islands	African beer	902	35881	Out	5.4	0.175787728	0.477853048	0.175787728	0.477853048	Wild	Domesticated	DW	88704	92607	18391.5
1.5M NaCl	H03	F9	0.007466667	5.988098504	9	F	H03.9F	Hybrid	F3_MATa_LYS	F3	C6_MATalpha_URA	C6	2.225	1.9	4.125	Asian islands	French Guiana	902	7392	Out	3.875	0.463096016	0.636828645	0.463096016	0.636828645	Wild	Domesticated	DW	78233	80813	4147
1.5M NaCl	H03	G9	0.004373333	3.507314838	9	G	H03.9G	Hybrid	F3_MATa_LYS	F3	C9_MATalpha_URA	C9	2.225	2	4.225	Asian islands	Mexican agave	902	825	Out	3.925	0.087893864	0.402458578	0.087893864	0.402458578	Wild	Domesticated	DW	81449	83246	863.5
1.5M NaCl	H03	H9	0.00812	6.512057124	9	H	H03.9H	Hybrid	F3_MATa_LYS	F3	C11_MATalpha_URA	C11	2.225	3.6	5.825	Asian islands	Mixed origin	902	62131	Out	5.55	1.019900498	1.456200724	-0.112402895	0.233265219	Wild	Domesticated	DW	83946	90000	31516.5
1.5M NaCl	H03	A10	0.00783	6.279483655	10	A	H03.10A	Hybrid	F3_MATa_LYS	F3	E1_MATalpha_URA	E1	2.225	1.925	4.15	Asian islands	Sake	902	1448	Out	3.925	0.612216884	0.764175742	0.612216884	0.764175742	Wild	Domesticated	DW	41446	43043	1175
1.5M NaCl	H03	B10	0.006616667	5.306417648	10	B	H03.10B	Hybrid	F3_MATa_LYS	F3	E4_MATalpha_URA	E4	2.225	2.15	4.375	Asian islands	Asian fermentation	902	5687	Out	4.05	-0.351500423	-0.069584702	-0.688920932	-0.476737513	Wild	Wild	WW	43643	45412	3294.5
1.5M NaCl	H03	C10	0.00503	4.033946716	10	C	H03.10C	Hybrid	F3_MATa_LYS	F3	E10_MATalpha_URA	E10	2.225	2.1	4.325	Asian islands	African palm wine	902	676	Out	3.925	0.251243781	0.454481928	-0.472706259	-0.258072426	Wild	Domesticated	DW	45181	46046	789
1.5M NaCl	H03	D10	0.004253333	3.411077541	10	D	H03.10D	Hybrid	F3_MATa_LYS	F3	F3_MATalpha_URA	F3	2.225	2.3	4.525	Asian islands	Asian islands	902	907	In	3.95	0.058043118	0.214081827	0.058043118	0.214081827	Wild	Wild	WW	693	287	904.5
1.5M NaCl	H03	E10	0.006383333	5.11928957	10	E	H03.10E	Hybrid	F3_MATa_LYS	F3	F6_MATalpha_URA	F6	2.225	1.925	4.15	Asian islands	American	902	1020	Out	3.925	-0.293357934	-0.021961185	-0.293357934	-0.021961185	Wild	Wild	WW	39330	40816	961
1.5M NaCl	H03	F10	0.004056667	3.253355303	10	F	H03.10F	Hybrid	F3_MATa_LYS	F3	F12_MATalpha_URA	F12	2.225	3.55	5.775	Asian islands	Malaysian	902	730	Out	5.15	-0.176032498	-0.09280656	-0.176032498	-0.09280656	Wild	Wild	WW	54694	55769	816
1.5M NaCl	H03	G10	0.006946667	5.571070216	10	G	H03.10G	Hybrid	F3_MATa_LYS	F3	G6_MATalpha_URA	G6	2.225	2.075	4.3	Asian islands	Far East Asian	902	1104	Out	4	0.329929802	0.503065272	0.329929802	0.503065272	Wild	Wild	WW	56270	58800	1003
1.5M NaCl	H03	H10	0.00483	3.87355122	10	H	H03.10H	Hybrid	F3_MATa_LYS	F3	G8_MATalpha_URA	G8	2.225	2.025	4.25	Asian islands	China	902	899	Out	4.2	0.201492537	0.756363636	0.201492537	0.756363636	Wild	Wild	WW	87239	87421	900.5
1.5M NaCl	H03	A11	0.003209698	9.057280826	11	A	H03.11A	Hybrid	F3_MATa_LYS	F3	H6_MATalpha_URA	H6	2.225	3.73	5.955	Asian islands	Ale beer	902	45556	Out	6.025	-0.201567655	0.149056573	1.809374319	3.043085237	Wild	Domesticated	DW	78950	84301	23229
1.5M NaCl	H03	B11	0.00774	6.207305682	11	B	H03.11B	Hybrid	F3_MATa_LYS	F3	H9_MATalpha_URA	H9	2.225	3.72	5.945	Asian islands	European farmhouse beer	902	51456	Out	5.6	0.925373134	1.861367837	0.925373134	1.861367837	Wild	Domesticated	DW	77346	82573	26179
1.5M NaCl	H03	C11	0.003762422	8.068189304	11	C	H03.11C	Hybrid	F3_MATa_LYS	F3	A2_HO_MATalpha_URA	A2	2.225	1.15	3.375	Asian islands	Wine	902	569	Out	2.925	-0.489188574	-0.339089895	-0.500274695	-0.16690518	Wild	Domesticated	DW	59855	66804	735.5
1.5M NaCl	H03	D11	0.003522425	6.951777029	11	D	H03.11D	Hybrid	F3_MATa_LYS	F3	B5_HO_MATalpha_URA	B5	2.225	1.12	3.345	Asian islands	Brazilian bioethanol	902	840	Out	3.05	-0.123774941	-0.06042309	-0.045684708	0.323074429	Wild	Domesticated	DW	56953	62180	871
1.5M NaCl	H03	E11	0.007603333	6.097702093	11	E	H03.11E	Hybrid	F3_MATa_LYS	F3	B8_HO_MATalpha_URA	B8	2.225	0.9625	3.1875	Asian islands	Mosaic beer	902	1076	Out	2.675	0.891376451	1.721957041	0.891376451	1.721957041	Wild	Domesticated	DW	58999	65150	989
1.5M NaCl	H03	F11	0.002955093	8.323918274	11	F	H03.11F	Hybrid	F3_MATa_LYS	F3	B11_HO_MATalpha_URA	B11	2.225	0.925	3.15	Asian islands	French dairy	902	708	Out	2.9	-0.26490216	-0.194797461	1.581900979	1.828131318	Wild	Domesticated	DW	66444	70917	805
1.5M NaCl	H03	G11	0.004796667	3.846818637	11	G	H03.11G	Hybrid	F3_MATa_LYS	F3	C2_HO_MATalpha_URA	C2	2.225	2.05	4.275	Asian islands	African beer	902	21554	Out	3.825	0.193200663	0.604236343	0.193200663	0.604236343	Wild	Domesticated	DW	79864	84392	11228
1.5M NaCl	H03	H11	0.006576667	5.274338549	11	H	H03.11H	Hybrid	F3_MATa_LYS	F3	C6_HO_MATalpha_URA	C6	2.225	2.1	4.325	Asian islands	French Guiana	902	924	Out	3.9	-0.142546719	0.125178215	-0.142546719	0.125178215	Wild	Domesticated	DW	75098	78042	913
1.5M NaCl	H03	A12	0.007023333	5.632555156	12	A	H03.12A	Hybrid	F3_MATa_LYS	F3	C9_HO_MATalpha_URA	C9	2.225	0.925	3.15	Asian islands	Mexican agave	902	798	Out	3	0.747097844	1.060635697	0.747097844	1.060635697	Wild	Domesticated	DW	81442	83281	850
1.5M NaCl	H03	B12	0.008443085	5.998686515	12	B	H03.12B	Hybrid	F3_MATa_LYS	F3	E4_HO_MATalpha_URA	E4	2.225	0.95	3.175	Asian islands	Asian fermentation	902	788	Out	3	0.22256781	0.545499701	-0.603042113	-0.345678521	Wild	Wild	WW	41449	43335	845
1.5M NaCl	H03	C12	0.007166667	5.747505261	12	C	H03.12C	Hybrid	F3_MATa_LYS	F3	F3_HO_MATalpha_URA	F3	2.225	2.125	4.35	Asian islands	Asian islands	902	914	In	4.05	0.782752902	1.029259084	0.782752902	1.029259084	Wild	Wild	WW	685	240	908
1.5M NaCl	H03	D12	0.006186301	6.655095629	12	D	H03.12D	Hybrid	F3_MATa_LYS	F3	F6_HO_MATalpha_URA	F6	2.225	0.875	3.1	Asian islands	American	902	1039	Out	2.95	0.538880845	0.59740556	-0.209531875	0.1431796	Wild	Wild	WW	39345	40848	970.5
1.5M NaCl	H03	E12	0.006013333	4.822557903	12	E	H03.12E	Hybrid	F3_MATa_LYS	F3	F12_HO_MATalpha_URA	F12	2.225	1.85	4.075	Asian islands	Malaysian	902	691	Out	3.75	0.041570439	0.22804629	0.041570439	0.22804629	Wild	Wild	WW	54685	55785	796.5
1.5M NaCl	H03	F12	0.007533333	6.04156367	12	F	H03.12F	Hybrid	F3_MATa_LYS	F3	G6_HO_MATalpha_URA_1	G6	2.225	2.875	5.1	Asian islands	Far East Asian	902	1094	Out	4.825	0.873963516	1.206065684	-0.199035001	0.122257419	Wild	Wild	WW	56250	58805	998
1.5M NaCl	H03	G12	0.004159535	6.816552153	12	G	H03.12G	Hybrid	F3_MATa_LYS	F3	G6_HO_MATalpha_URA_2	G6	2.225	1.775	4	Asian islands	Far East Asian	902	1079	Out	4.025	-0.193723527	-0.093678956	-0.091843339	0.27057492	Wild	Wild	WW	56263	58811	990.5
1.5M NaCl	H03	H12	0.00498587	5.950065509	12	H	H03.12H	Hybrid	F3_MATa_LYS	F3	H9_HO_MATalpha_URA	H9	2.225	3.76	5.985	Asian islands	European farmhouse beer	902	27166	Out	5.425	0.240266097	0.488319317	0.845582748	1.214699298	Wild	Domesticated	DW	64893	69503	14034
14% ethanol	H03	A1	0.024343994	48.80954754	1	A	H03.1A	Hybrid	E4_MATa_LYS	E4	A2_MATalpha_URA	A2	2.1	2.1	4.2	Asian fermentation	Wine	5342	583	Out	3.85	-0.216741657	-0.160285955	0.005449737	0.085571329	Wild	Domesticated	DW	61901	69961	2962.5
14% ethanol	H03	B1	0.025896227	44.61289022	1	B	H03.1B	Hybrid	E4_MATa_LYS	E4	B5_MATalpha_URA	B5	2.1	2.275	4.375	Asian fermentation	Brazilian bioethanol	5342	30206	Out	3.85	-0.162626171	-0.104351147	-0.073063214	-0.003159156	Wild	Domesticated	DW	69386	75604	17774
14% ethanol	H03	C1	0.025298044	40.23333557	1	C	H03.1C	Hybrid	E4_MATa_LYS	E4	B8_MATalpha_URA	B8	2.1	2.05	4.15	Asian fermentation	Mosaic beer	5342	13425	Out	3.8	-0.059594708	0.11408757	-0.027691203	0.130418455	Wild	Domesticated	DW	65123	72057	9383.5
14% ethanol	H03	D1	0.021995532	36.67403203	1	D	H03.1D	Hybrid	E4_MATa_LYS	E4	B11_MATalpha_URA	B11	2.1	1.9	4	Asian fermentation	French dairy	5342	22084	Out	3.675	-0.182359122	0.193064875	-0.113707987	0.371600179	Wild	Domesticated	DW	78316	83327	13713
14% ethanol	H03	E1	0.017808722	33.22794515	1	E	H03.1E	Hybrid	E4_MATa_LYS	E4	C2_MATalpha_URA	C2	2.1	4.035	6.135	Asian fermentation	African beer	5342	35881	Out	5.675	-0.33799558	-0.008794919	-0.196988693	0.238798932	Wild	Domesticated	DW	90791	95464	20611.5
14% ethanol	H03	F1	0.032547915	51.90169425	1	F	H03.1F	Hybrid	E4_MATa_LYS	E4	C6_MATalpha_URA	C6	2.1	1.9	4	Asian fermentation	French Guiana	5342	7392	Out	3.675	0.165057865	0.187058033	0.254295056	0.291639845	Wild	Domesticated	DW	80314	83730	6367
14% ethanol	H03	G1	0.024220897	43.39533996	1	G	H03.1G	Hybrid	E4_MATa_LYS	E4	C9_MATalpha_URA	C9	2.1	2	4.1	Asian fermentation	Mexican agave	5342	825	Out	4.275	-0.099635541	0.160676236	0.048724154	0.362901278	Wild	Domesticated	DW	83560	86300	3083.5
14% ethanol	H03	H1	0.030689907	52.49579395	1	H	H03.1H	Hybrid	E4_MATa_LYS	E4	C11_MATalpha_URA	C11	2.1	3.6	5.7	Asian fermentation	Mixed origin	5342	62131	Out	3.925	0.140837261	0.885664976	0.268652513	1.034732796	Wild	Domesticated	DW	78057	83719	33736.5
14% ethanol	H03	A2	0.023625204	41.5788181	2	A	H03.2A	Hybrid	E4_MATa_LYS	E4	E1_MATalpha_URA	E1	2.1	1.925	4.025	Asian fermentation	Sake	5342	1448	Out	3.7	-0.121779247	-0.03263986	0.004824732	0.067530418	Wild	Domesticated	DW	22160	22346	3395
14% ethanol	H03	B2	0.031502232	45.38132195	2	B	H03.2B	Hybrid	E4_MATa_LYS	E4	E4_MATalpha_URA	E4	2.1	2.15	4.25	Asian fermentation	Asian fermentation	5342	5687	In	3.825	-0.204356409	-0.052487657	-0.146419655	-0.040006101	Wild	Wild	WW	5081	774	5514.5
14% ethanol	H03	C2	0.025591079	34.72837196	2	C	H03.2C	Hybrid	E4_MATa_LYS	E4	E10_MATalpha_URA	E10	2.1	2.1	4.2	Asian fermentation	African palm wine	5342	676	Out	3.9	-0.04870168	0.105367366	-0.16072826	0.066443085	Wild	Domesticated	DW	52245	54042	3009
14% ethanol	H03	D2	0.024510788	32.16077086	2	D	H03.2D	Hybrid	E4_MATa_LYS	E4	F3_MATalpha_URA	F3	2.1	2.3	4.4	Asian fermentation	Asian islands	5342	907	Out	3.975	-0.088859397	0.140770195	-0.222778823	-0.027292653	Wild	Wild	WW	43480	45220	3124.5
14% ethanol	H03	E2	0.025975935	34.75321501	2	E	H03.2E	Hybrid	E4_MATa_LYS	E4	F6_MATalpha_URA	F6	2.1	1.925	4.025	Asian fermentation	American	5342	1020	Out	3.55	-0.034395432	-0.001475427	-0.160127884	-0.064399581	Wild	Wild	WW	40034	41937	3181
14% ethanol	H03	F2	0.024725051	34.1297491	2	F	H03.2F	Hybrid	E4_MATa_LYS	E4	F12_MATalpha_URA	F12	2.1	3.55	5.65	Asian fermentation	Malaysian	5342	730	Out	4.55	-0.080894576	0.212332477	-0.175195026	0.182847937	Wild	Wild	WW	57899	59552	3036
14% ethanol	H03	G2	0.025035297	40.11733114	2	G	H03.2G	Hybrid	E4_MATa_LYS	E4	G6_MATalpha_URA	G6	2.1	2.075	4.175	Asian fermentation	Far East Asian	5342	1104	Out	3.625	-0.069361799	0.158472394	-0.030494652	0.218155624	Wild	Wild	WW	57937	61140	3223
14% ethanol	H03	H2	0.030874694	49.89337924	2	H	H03.2H	Hybrid	E4_MATa_LYS	E4	G8_MATalpha_URA	G8	2.1	2.025	4.125	Asian fermentation	China	5342	899	Out	3.875	0.147706368	0.296579343	0.205760618	0.386247617	Wild	Wild	WW	89472	90375	3120.5
14% ethanol	H03	A3	0.025344905	41.33986621	3	A	H03.3A	Hybrid	E4_MATa_LYS	E4	H6_MATalpha_URA	H6	2.1	3.73	5.83	Asian fermentation	Ale beer	5342	45556	Out	5.675	-0.057852742	0.359526733	-0.000949958	0.169017944	Wild	Domesticated	DW	74906	80257	25449
14% ethanol	H03	B3	0.029806435	41.69022656	3	B	H03.3B	Hybrid	E4_MATa_LYS	E4	H9_MATalpha_URA	H9	2.1	3.72	5.82	Asian fermentation	European farmhouse beer	5342	51456	Out	4.775	-0.001408949	0.050452529	0.007517112	0.051304279	Wild	Domesticated	DW	70460	75036	28399
14% ethanol	H03	C3	0.027555174	44.49843123	3	C	H03.3C	Hybrid	E4_MATa_LYS	E4	A2_HO_MATalpha_URA	A2	2.1	1.15	3.25	Asian fermentation	Wine	5342	569	Out	2.85	0.024309688	0.116014928	0.07538228	0.114292619	Wild	Domesticated	DW	61883	69934	2955.5
14% ethanol	H03	D3	0.023867181	35.84513948	3	D	H03.3D	Hybrid	E4_MATa_LYS	E4	B5_HO_MATalpha_URA	B5	2.1	1.12	3.22	Asian fermentation	Brazilian bioethanol	5342	840	Out	2.775	-0.112784227	0.036626696	-0.133739623	0.031118967	Wild	Domesticated	DW	57156	63394	3091
14% ethanol	H03	E3	0.023573833	28.95247116	3	E	H03.3E	Hybrid	E4_MATa_LYS	E4	B8_HO_MATalpha_URA	B8	2.1	0.9625	3.0625	Asian fermentation	Mosaic beer	5342	1076	Out	2.675	-0.123688879	0.294975623	-0.300312986	-0.039076145	Wild	Domesticated	DW	59402	66416	3209
14% ethanol	H03	F3	0.022673868	32.41912116	3	F	H03.3F	Hybrid	E4_MATa_LYS	E4	B11_HO_MATalpha_URA	B11	2.1	0.925	3.025	Asian fermentation	French dairy	5342	708	Out	2.725	-0.157143305	0.478672005	-0.216535337	0.460322203	Wild	Domesticated	DW	68204	73654	3025
14% ethanol	H03	G3	0.015527015	28.18939306	3	G	H03.3G	Hybrid	E4_MATa_LYS	E4	C2_HO_MATalpha_URA	C2	2.1	2.05	4.15	Asian fermentation	African beer	5342	21554	Out	3.65	-0.422813604	-0.286889383	-0.318754101	-0.14167094	Wild	Domesticated	DW	81966	87384	13448
14% ethanol	H03	H3	0.064875594	52.18054304	3	H	H03.3H	Hybrid	E4_MATa_LYS	E4	C6_HO_MATalpha_URA	C6	2.1	2.1	4.2	Asian fermentation	French Guiana	5342	924	Out	3.8	1.41162332	1.638068739	0.261033924	0.386094778	Wild	Domesticated	DW	77170	80931	3133
14% ethanol	H03	A4	0.029542919	55.05068011	4	A	H03.4A	Hybrid	E4_MATa_LYS	E4	C9_HO_MATalpha_URA	C9	2.1	0.925	3.025	Asian fermentation	Mexican agave	5342	798	Out	2.8	-0.231589272	-0.095827838	0.250866535	0.289406009	Wild	Domesticated	DW	83547	86328	3070
14% ethanol	H03	B4	0.032182523	51.14228155	4	B	H03.4B	Hybrid	E4_MATa_LYS	E4	E4_HO_MATalpha_URA	E4	2.1	0.95	3.05	Asian fermentation	Asian fermentation	5342	788	In	2.675	0.196322349	0.260203409	0.189008538	0.212021336	Wild	Wild	WW	4842	4356	3065
14% ethanol	H03	C4	0.029882221	42.82946351	4	C	H03.4C	Hybrid	E4_MATa_LYS	E4	F3_HO_MATalpha_URA	F3	2.1	2.125	4.225	Asian fermentation	Asian islands	5342	914	Out	4	0.050264962	0.079690833	0.035048761	0.118488034	Wild	Wild	WW	43479	45233	3128
14% ethanol	H03	D4	0.028452487	42.95634811	4	D	H03.4D	Hybrid	E4_MATa_LYS	E4	F6_HO_MATalpha_URA	F6	2.1	0.875	2.975	Asian fermentation	American	5342	1039	Out	2.6	0.057665565	0.176418213	0.035262332	0.036686778	Wild	Wild	WW	40054	41952	3190.5
14% ethanol	H03	E4	0.030935483	37.09155019	4	E	H03.4E	Hybrid	E4_MATa_LYS	E4	F12_HO_MATalpha_URA	F12	2.1	1.85	3.95	Asian fermentation	Malaysian	5342	691	Out	3.55	-0.165776483	-0.033027138	-0.103617932	-0.098496318	Wild	Wild	WW	57883	59566	3016.5
14% ethanol	H03	F4	0.020352446	27.64800937	4	F	H03.4F	Hybrid	E4_MATa_LYS	E4	G6_HO_MATalpha_URA_1	G6	2.1	2.875	4.975	Asian fermentation	Far East Asian	5342	1094	Out	4.575	-0.243437644	-0.134647875	-0.331837583	-0.164024173	Wild	Wild	WW	57923	61141	3218
14% ethanol	H03	G4	0.024091577	34.11082109	4	G	H03.4G	Hybrid	E4_MATa_LYS	E4	G6_HO_MATalpha_URA_2	G6	2.1	1.775	3.875	Asian fermentation	Far East Asian	5342	1079	Out	3.55	-0.104442756	-0.084773513	-0.175652455	-0.098960309	Wild	Wild	WW	57931	61152	3210.5
14% ethanol	H03	H4	0.022621962	26.01912328	4	H	H03.4H	Hybrid	E4_MATa_LYS	E4	H9_HO_MATalpha_URA	H9	2.1	3.76	5.86	Asian fermentation	European farmhouse beer	5342	27166	Out	5.45	-0.159072812	0.085786693	-0.371202459	-0.025377273	Wild	Domesticated	DW	58495	62939	16254
14% ethanol	H03	A5	0.036493861	51.69136806	5	A	H03.5A	Hybrid	E10_MATa_LYS	E10	A2_MATalpha_URA	A2	2.175	2.1	4.275	African palm wine	Wine	651	583	Out	3.7	0.174175522	0.505727657	0.064813649	0.505152248	Domesticated	Domesticated	DD	62595	68605	617
14% ethanol	H03	B5	0.036490219	47.9099652	5	B	H03.5B	Hybrid	E10_MATa_LYS	E10	B5_MATalpha_URA	B5	2.175	2.275	4.45	African palm wine	Brazilian bioethanol	651	30206	Out	4.075	0.17993846	0.510403555	-0.004558796	0.403537837	Domesticated	Domesticated	DD	72503	77273	15428.5
14% ethanol	H03	C5	0.040067068	47.98226663	5	C	H03.5C	Hybrid	E10_MATa_LYS	E10	B8_MATalpha_URA	B8	2.175	2.05	4.225	African palm wine	Mosaic beer	651	13425	Out	3.825	1.164195627	1.231739424	0.609932011	0.921411208	Domesticated	Domesticated	DD	68239	73617	7038
14% ethanol	H03	D5	0.018908053	26.97151284	5	D	H03.5D	Hybrid	E10_MATa_LYS	E10	B11_MATalpha_URA	B11	2.175	1.9	4.075	African palm wine	French dairy	651	22084	Out	3.725	0.087108596	0.381961696	0.339140764	0.67327423	Domesticated	Domesticated	DD	79714	83220	11367.5
14% ethanol	H03	E5	0.009571283	16.06122052	5	E	H03.5E	Hybrid	E10_MATa_LYS	E10	C2_MATalpha_URA	C2	2.175	4.035	6.21	African palm wine	African beer	651	35881	Out	5.775	-0.449704118	-0.27559536	-0.202557333	-0.008785552	Domesticated	Domesticated	DD	90995	93980	18266
[truncated: 5,057 more rows]
